# Supplementary material for: Genome analysis and avirulence gene cloning using a high-density RADseq linkage map of the flax rust fungus, Melampsora lini
Source: BMC Genomics. 2016 Aug 22;17(1):667. doi: 10.1186/s12864-016-3011-9 (PMC4994203; doi:10.1186/s12864-016-3011-9)
Supplement: Additional file 3: — Markers used in the CH5 genetic map. Table showing detailed information for all RADseq-derived markers in the CH5 genetic map, including marker sequences. (XLSX 1656 kb) [file 12864_2016_3011_MOESM3_ESM.xlsx]

## Sheet: All_markers_FINAL_with_ratios
Additional file 3. Markers used in the CH5 genetic map.
1 Parental genotypes are shown as xx/yy where xx represents the genotype of strain H and yy represents the genotype of strain C
2 Ratio given as A:X:B:- where A represents homozygous for the allele inherited from strain H, X represents heterozygous, B represents homozygous for the allele inherited from strain C and - represents missing data
Marker	Parental genotypes1	SNPs	CH5 (F1) genotype	Segregation ratio2	Linkage group	Map position (cM)	Scaffold	Scaffold start (bp)	Scaffold end (bp)	Orientation	Scaffold length (bp)	Sequence (5'-3')
100307N	aa/ab	A:a;G:b	ab	28:31:18:0	1	0	sc3715	21528	21619	+	25518	TGCATCACACAGAGGAGATTTGGTGAGATTTCTTTTAAAAAGATGATCTTTCAGCGGGCTGTGACCCGCTCTTAATTGAAAGATTGCTGCAG
100360N	aa/ab	C:b;T:a	ab	28:31:18:0	1	0	sc3721	10480	10571	-	16229	TGCATTGGTCCACATCTCACCAAGAACTGTTGTTCAAAACCCAAAAATGCCAAAAAGCAACTTGCCTTTCTGTCCAAGATTCCAGCCAAGTC
56528N	aa/ab	C:a;T:b	ab	28:31:18:0	1	0	sc2416	3606	3697	-	24273	TGCATTTCAGGACTAAATGACTCACATTGTGGGGGTGTTAATGAGCACAATGGCTCCACCCCCTTGTTAAGATTCCTAGCGTGCCTTTTAGG
100366N	aa/bb	A:b;G:a	ab	28:31:17:1	1	0	sc3721	621	712	-	16229	TGCATGTCAATTTGACATTGTCCCACACACCAGTCGATTTACTTTCAGCCAAATGCAAGACTGACAGCCAAGCCGACAATCAACTCGAAACC
64261N	ab/ac	CC:a;TA:b;TC:c	ac	28:31:18:0	1	0	sc2599	8296	8387	-	22895	TGCATACCCGTCTTAGTAGCTTTAGAAAGCTCTAGCGATCAGACTCTTGCAAAACGTGTCTTTGGACTGCATACGCTCTTGCATACCAAACG
126534N	ab/ac	AA:c;GA:a;GG:b	ab	28:31:17:1	1	0	sc4664	1408	1499	-	12065	TGCATATTGTTCTCATGGCCGAGACCTTCAATATGGGTATTTTATTTCATTTTTAGTGTCAGAATTGTGGATTGTACCAACAAAAAACCCCT
56525N	ab/ac	AA:a;AC:c;GA:b	ac	28:31:17:1	1	0	sc2416	21073	21164	-	24273	TGCATCCATTGGTTGAAACATCATTGTATGTTGGATAATCATTGGTGTCAACATCTTCATCAGTTGAGGTTCTGTTTCTGACTTTTGAATCG
56573P	aa/ab	C:b;T:a	ab	28:31:18:0	1	0	sc3715	21527	21618	-	25518	TGCAGCAATCTTTCAATTAAGAGCGGGTCACAGCCCGCTGAAAGATCATCTTTTTAAAAGAAATCTCACCAAATCTCCTCTGTGTGATGCAT
56574P	aa/ab	C:b;T:a	ab	27:31:18:1	1	0	sc3715	22041	22132	+	25518	TGCAGCCAGGAGCAGGCCTAGCAATTCCATCTCGTGATTCAAGAAGTTGTCGTCGTGGGTGACCGCTTGAGAGCGACTAATTGATTTTGACA
21103P	ab/ac	CC:c;CT:a;TT:b	ac	28:31:18:0	1	0	sc1803	19136	19227	-	30221	TGCAGATGTGGCCCACCCTAAACCAATTGGAGCTATAGGAAAGCTCTGGTTGCTTCACCCAGGCGGAGAACAAACTAATCTTTGATGGTGAA
31245P	ab/ac	AC:c;GC:a;GT:b	ac	28:31:18:0	1	0	sc2416	4121	4212	+	24273	TGCAGTAAAAGATACTGGACCCAGTGGCAGTGACAACCAAGCTCGAGCAACATCACCGCAAGAGATAACTTTTTCAGCGCCAAAAACACCCT
31247P	ab/cd	AAC:c;AGA:d;AGC:a;CGC:b	ad	28:31:18:0	1	0	sc2416	9970	10061	+	24273	TGCAGATCCCAATAGTTCAACATACGCTCAGGCAATGGCTGGTCCTGACAAACAAGCTTGGGTTCATGCAATGGAGGAGGAGTTCAAATCAC
630N	aa/bb	AA:b;TT:a	ab	28:32:17:0	1	0.65	sc1012	22281	22372	+	41280	TGCATATCCCCCACTCAAACTGATCTTGAGGTCAATTTGATATTGAATTGAGATTGTTTTCGTATTTTTTTGATATTGAATTGAGATTGTTT
637N	aa/bb	A:a;G:b	ab	28:32:17:0	1	0.65	sc1012	36510	36601	-	41280	TGCATGAAGCTCTGAGGTTCATCAGAGAAAGATATATGGAGCTCGATGTGTAATAGAGTCTTTATTCACACAACAAAGAAGATTTTTGTTCA
155403N	aa/bb	A:a;C:b	ab	27:32:17:1	1	0.65	sc6250	4691	4782	+	7052	TGCATACGCTCGCGAGCGTGTTTCCCAGTGTCCTTAACGAGACTCGCGTACCTTTGGGTTGCCCTAAAGTCCGCAACTCCATTAACCAATGG
167238N	ab/aa	C:b;T:a	ab	28:32:17:0	1	0.65	sc7219	4538	4629	+	5119	TGCATCCAAAGATAAGAGCATCATCTCATATTTTTACCATACCACTTTTACCGCAGCTCATCTTTGAATCAGTATTTTTACATTAAGATCCT
51619P	aa/bb	C:a;G:b	ab	28:32:17:0	1	0.65	sc3370	4422	4513	+	18123	TGCAGATTTTCGGTCCTTCAAACTAAACAAGGGGCGGACAAACGATTCTTCAGATTCGATGTGCTAGCCACGAGAACGGGGGTCGAGGACTG
95923P	ab/aa	A:a;T:b	ab	28:32:17:0	1	0.65	sc7219	2103	2194	+	5119	TGCAGCTATATCAAAGGCAAGCACCTTCATGGACCGAGAAGCCATGGCATTATCATGCCGCCCGTGGTACAAAAAGCCGCACCTTAGGTAAT
63842P	ab/cc	AG:c;AT:a;GG:b	bc	28:32:17:0	1	0.65	sc4189	4135	4226	-	14008	TGCAGGCGGACGCTGCCAGCTGCTGCGCAGCGTCCAGCTTCTCCGCTTCAGAGGCCTTGGAGCGCAGCGTGAGTGAGCTGCGCTGACGGGGC
6316N	aa/bb	C:b;T:a	ab	28:32:16:1	1	0.65	sc1135	33826	33917	+	39125	TGCATCTCTGGCATTCCTCGAAATCTTCACTTGCTATAGTAATCCCATCTTTAGACCACATACGGCTTCCAACTGAATGCTCAACTGTTGGT
6319N	aa/bb	A:a;G:b	ab	28:32:16:1	1	0.65	sc1135	8814	8905	+	39125	TGCATCTCAGCAAAGTGACTGTGTGATTTTAGAAATACGTACAGAGGTTCAACCTTAGAAAAAGCTCAGAGGAACCTATGAGAAGGATGATA
155401N	aa/bb	A:a;C:b	ab	28:32:16:1	1	0.65	sc6250	1159	1250	+	7052	TGCATACGCTCGCGAGCGTGTTTCCCAGTGTCCTTAACGAGACTCGCGTACCTTTGGGTTGCCCTAAAGTCCGCAACTCCATTAACCAATGG
6320N	ab/aa	A:a;G:b	ab	28:32:16:1	1	0.65	sc1135	8726	8817	-	39125	TGCATTCATGAACTTTCATCATTTGATTTCGGGGGACGTTCTAGTCAAAAAGGATAAGCGAGCATTCTTCAATTATTAAAAATCGGACTTCT
51615P	ab/aa	A:a;G:b	ab	27:32:17:1	1	0.65	sc3370	13198	13289	-	18123	TGCAGGATATGGTCCATCACACAATCAGTTTCAGGATTTTGCTCTTGCACAGCCCTCTTTGTCCCTGATGATGAAAGCTATCAATAGATACT
635N	aa/bb	A:b;G:a	ab	27:32:16:2	1	0.65	sc1012	30558	30649	-	41280	TGCATGATAAAAAGAATAGTTATCTTCTCAGAACTATTTCTTATTATATCTCTTATTCCATTTTACATCTCTTTCTCTCATTCTTAGTTCAT
51617P	aa/bb	AG:a;GA:b	ab	28:33:15:1	1	1.3	sc3370	1900	1991	-	18123	TGCAGCGAAGAGATCAGCGCAAATGAGGATGTGGTAGAGAATACAAAGAGCTGGACCTGTTTGGGGCGGACAACGATGTCTAGAAACCATAC
101194N	aa/bb	A:b;G:a	ab	26:35:16:0	1	2.6	sc3740	3078	3169	+	16126	TGCATAGTTCATGAGGTTTTAGAACCAGAATGTAAGTGGTCACATGTGCCACTTAAAGCGACCAGATTGACCTCGGTTTTAAGCTTGAGTTT
135993N	aa/bb	A:b;C:a	ab	26:35:16:0	1	2.6	sc5146	8593	8684	-	10391	TGCATGTTCCATTGCTCAACATGTTACCACAGAGTTTTTCCTTAGTGTTGTTCTCTTCACTTTGGACCCATTAGTATCTTACGCTATCCTCA
101197N	aa/bb	C:a;T:b	ab	26:35:15:1	1	2.6	sc3740	4621	4712	-	16126	TGCATCATATAACTGATTGCTTTGGCATCGCCTTGATCACCTTTCATGGTTGGTAAACCAAAGATATGTACTATAGAGAGCTTCAAATCTGC
27361P	aa/bb	C:a;T:b	ab	26:35:16:0	1	2.6	sc2120	22609	22700	-	26848	TGCAGAGATCTTTGCTCTGGCTCCAGTAGTTGCATGATATCGGCAAGCGAAAGATGATAGGCCATTGTTGGCTTCGGAGGGCTGGCTTCGCG
56941P	aa/bb	G:b;T:a	ab	26:34:16:1	1	2.6	sc3740	14364	14455	+	16126	TGCAGTACTATCCACTTGAACTGGGTTGAATAGGTTGAAGGGATTTTAGTTTATTCAACCAACTTTGACTAAAATCTTTCTTCATAGCAAAT
9845N	ab/aa	A:b;G:a	ab	24:37:16:0	1	6.63	sc1222	27700	27791	+	40326	TGCATATCATGACGGGTAGAAGCGAAGAGTCAATGACACCGGTTCCTTCATCGACGGATGATTTGCTCTATGCAATACTCATGACTCAGAAC
9848N	ab/aa	CT:a;TC:b	ab	24:37:16:0	1	6.63	sc1222	30784	30875	-	40326	TGCATCACAACGTGGATGCTCGGTATGATGGATGCTGTCAATAGAGCTAGATTTGAACCGAAAATTACTATATATTTCGAAGACGGACCCAA
9841N	ab/aa	C:b;T:a	ab	24:37:15:1	1	6.63	sc1222	24515	24606	-	40326	TGCATCTAACATTTTGTCTTAGTGAGTATCTGAGTTTTGTATAGTGGTCAAGGACTTCCGGTTATTGTGTTGTTAAGTTGATAATGAAGATC
6254P	ab/aa	A:a;G:b	ab	24:37:16:0	1	6.63	sc1222	27200	27291	+	40326	TGCAGAAGAACATAGTTCCTGAACCTTATTTAACAAACAATCCGGATCTCCAAGATCTCAACTTATACTAGAAAGACAACCTTGTTTATCTC
30226P	ab/aa	AA:b;GG:a	ab	24:37:16:0	1	6.63	sc2313	22555	22646	-	25013	TGCAGATGTCATTTTGACATCTATGTCCAATCCGAAAAACACCTCTACAAACCTCAGCAAGGAAGAGGAGAGGAACGCTAGAAAAAAGTGAC
9840N	ab/aa	AA:a;CG:b	ab	22:37:15:3	1	6.63	sc1222	24603	24694	+	40326	TGCATATCATGACACCACACTGTGAGCGTAGGATTACTTTCTGTATTTCTCCACAGTTGACAACGACGCGCAGATTCGATGACACCACGGCC
113468N	ab/aa	C:b;G:a	ab	22:36:17:2	1	7.28	sc4157	3101	3192	-	14164	TGCATGGAAAGCACTAGTTGCAAATTTGAGGTCACCACGCTGGTATTCCTCCTTGAAATACTTGTTCTGTGAAATCAAGCATTTGATCAGAT
113472N	ab/aa	C:b;G:a	ab	24:36:16:1	1	7.28	sc4157	8600	8691	-	14164	TGCATGGAAAGCACTAGTTGCAAATTTGAGGTCACCACGGTGGTATTCCTCCTTGAAATACTTGTTCTGTGAAATCAAGCATTTGATCAGAT
113470N	ab/aa	C:b;G:a	ab	24:36:16:1	1	7.28	sc4157	453	544	-	14164	TGCATGGAAAGCACTAGTTGCAAATTTGAGGTCACCACGCTGGTATTCCTCCTTGAAATACTTGTTCTGTGAAATCAAGCATTTGATCAGAT
40060N	aa/bb	AT:a;GC:b	ab	23:38:16:0	1	8.58	sc194	23392	23483	-	72871	TGCATCAGCTAGAGGAACCAACACCGTTTTACATTGATAATACTTTGGCGATTTTTACTGCAACAGGGGATGGTTTGAAGTCAAAATCTAAA
40096N	aa/bb	G:b;T:a	ab	23:38:16:0	1	8.58	sc194	8644	8735	-	72871	TGCATGAGAGTATTTATAATGGTAGGTTCTGAGATTATGTTAGAAATCTCACATCATTCAACAGCTTATTGTGGGTTTTATGTAGAACAATT
40094N	aa/bb	A:b;C:a	ab	23:38:15:1	1	8.58	sc194	7631	7722	+	72871	TGCATTTTTTTGTTAATTAGTTTCACCCTACCTCATTCAACCAATGGCCTGGGGTGTTCTTCACACCATTTCCTGTGTGATCTCAAAGTCAG
24851P	aa/bb	CG:a;TA:b	ab	24:35:16:2	1	11.96	sc194	31822	31913	+	72871	TGCAGTTTGTAAACTAATTCAGATTATGCTGTATTAAGTTGTGAAGATAGAGATCGATGAGTCAAATTTGGGTGAAACGATCTTCTTGGTAT
40078N	aa/bb	G:a;T:b	ab	24:37:16:0	1	13.26	sc194	44857	44948	-	72871	TGCATGGTCACAAAGCATTTACAACAGGCACAAGACCAGTATTTTTTGATTTGAAACTTGACCTCAAGACTGGAGAAATCAATCATGGTGTG
18311N	aa/bb	C:a;T:b	ab	23:37:15:2	1	13.26	sc13974	105	196	+	456	TGCATCAATATCCAATCCTTTCATCACGTCCTTCGTCACCATTGATTTCAAGTATCTAATGTTGGGGTGACCTAGACGGCGATGCAGATTGA
24858P	aa/bb	A:a;G:b	ab	24:37:16:0	1	13.26	sc194	59884	59975	-	72871	TGCAGTGGCAAAGCTAGCAAAGTTTGCGTCAGCTGCGAATTTGACAAGGGAACAAATTTTACCACTTGATGCGCTCACCTTGTATCACTATA
93128P	aa/bb	AT:b;GC:a	ab	24:37:16:0	1	13.26	sc6905	2512	2603	+	5581	TGCAGTTTTATATTTATTTACTGCATCTTGAAAGTTTTGAATATGATTCAAAAGAGGCATACTTGGAGCTTGAACCATAAGATTTACGGCTT
93129P	aa/bb	AC:b;TA:a	ab	24:37:16:0	1	13.26	sc6905	2424	2515	-	5581	TGCAGGTGGTCAAATGAATGACGAGGATCTTGGTCGAAAATTAATCATGTCATTGAATAATAATCATTTTAGAGATGCTAGTGAAATCACTA
56201N	aa/bb	CG:b;TA:a	ab	24:38:15:0	1	13.91	sc239	65276	65367	-	69354	TGCATGGCTGCTTTTCATTCTGCCCATGTCTGAAGGTCTTCGCCTTTGGCTAAATCAATGAACCATTGTCGTGCTACACCTTGGAATACTAT
172491N	ab/aa	C:a;T:b	ab	24:38:15:0	1	13.91	sc782	51	142	-	46292	TGCATGGGCTGCATATACTGGAAGATCCGCATGGAAATGGTTCAATAGTACAGTGTTATGAGCCATGTACAAGGCTAATTACTTTATGCTTG
6166N	ab/ac	CC:c;TC:a;TG:b	ac	24:38:15:0	1	13.91	sc1128	2400	2491	+	39259	TGCATATCTGATGACAGTAATACTTTATTGATTCTAGTTTTTGATTCAGGGATGAAGATACGAACCAGGAACTCAGAGCCTTCGATCGTCTG
2812P	aa/bb	G:b;T:a	ab	24:38:15:0	1	13.91	sc1128	18457	18548	+	39259	TGCAGGAATTAAAGCTAACGTATCAGAGATTGGCGTCTACTAAGCAAACCACTCGACGTGCTTTTAGTCGAGTTCCAATTGTTACGAGTTGA
98669P	aa/bb	A:a;G:b	ab	24:38:15:0	1	13.91	sc782	36143	36234	-	46292	TGCAGTATAAGTAGTGTTGTGAAAGCCGCGGTACAGAACGTGGAGGTGAATGAAGGAACCTGTGGGTGAGCGTCAACTGATCTGTGCTTTGC
56188N	aa/ab	C:b;T:a	ab	24:40:12:1	1	19.52	sc239	41983	42074	-	69354	TGCATTAGATGAAATCTTTCGTGTTCGTTTTCCAATCCCAATCGAATCATTCGGATCTAATGTATCTAACCAAAAACTCATCATTGCTTTAT
56186N	aa/bb	AC:b;CA:a	ab	24:39:12:2	1	20.17	sc239	40753	40844	-	69354	TGCATTTAATTCTAATTTTCGAGATTCAGGTAATCTTTCCGTTTCCTAAAAGAGTCAAAACCAACATAAGTATGAATCCCAAACAAAACAAA
115425N	ab/aa	C:b;G:a	ab	23:38:15:1	1	22.25	sc4201	7689	7780	-	13968	TGCATGATGATTTGTTGTTGATGGTTGGTTTCATAGGGTATACCACTCTGTTTAATGATTCATTGTGTGAGTGGAGTTTGAGTTATGAGTCA
56982P	ab/aa	AA:a;GC:b	ab	23:36:15:3	1	22.9	sc3742	13313	13404	+	16111	TGCAGGTCAATCCGTCCTCAAGAATGTCACTGAAGACTCCACGGACGTCACAACTGCAAGCACCTCTTTGCCGCTCAATGCACAGCCAACTG
38575N	aa/ab	A:b;T:a	ab	24:38:15:0	1	22.9	sc1899	12407	12498	+	29165	TGCATCGACCGCGCTGGACTCCCATCTCCCCGCCTTCATTATACTCTCCTTTTTCCAACCTAAATTCCATCTAAGCGAGGCTCCTCCTACTC
38581N	aa/ab	AT:b;GG:a	ab	24:38:14:1	1	22.9	sc1899	17771	17862	-	29165	TGCATACCGATTGTAGAAGAGCGGATACAACGTCTAGCGAAGGTGCAAATCGAACTTCAAGCGTGCGTGTCAGGAGCACAAGAATCGATGAA
38577N	aa/ab	A:b;T:a	ab	23:38:13:3	1	22.9	sc1899	15647	15738	+	29165	TGCATCGACCGCGCTGGACTCCCATCTCCCCGCCTTCATTATACTCTCCTTTTTCCAACCTAAATTCCATCTAAGCGAGGCTCCTCCTACTC
94391N	aa/bb	A:b;C:a	ab	24:38:14:1	1	22.9	sc3556	10374	10465	+	17068	TGCATCTCTGAACCGCCAGTCGCCTCCAAATCACCAAATGGACGACATCTGGGATGGTGAGTTGTGGAAAACATTCCAAACGTCAGCCTATG
127552N	aa/bb	A:a;G:b	ab	24:38:14:1	1	22.9	sc471	34638	34729	+	56743	TGCATAACCCGCAAACTAAATTATCTTTTATCATATGCTTCGGCACAGCCAGTACAATTTTTTTACACATGTACAGCATTCGATCTTTGTGA
83427N	ab/aa	A:a;G:b	ab	23:38:15:1	1	22.9	sc3206	18052	18143	-	19086	TGCATCACAAAAGCCTTTGCATATGATAAGCAGAGATGGGATAAAACCCATACAGCACCCACCTTCAAAGTTGGTGATTAAGTACTTCTATC
115424N	ab/aa	A:a;G:b	ab	24:38:15:0	1	22.9	sc4201	7777	7868	+	13968	TGCATTCCACACTCATCCTTTGTTCAAACGACCAGACAGGTGCTAACCGCACACTCAAGCTTTATCTTTATACATGCCATTGCTCCATCGTT
115928N	ab/aa	C:b;T:a	ab	24:38:15:0	1	22.9	sc4228	10645	10736	+	13845	TGCATTCCACACTCATTCTTTGTTCCATATGTCCAGCAATGATATCATATTTTTCATGAAGCTAACTTTTACTGACCAAATTAATTGCTTGT
155411N	ab/aa	C:b;G:a	ab	24:38:15:0	1	22.9	sc6254	4828	4919	+	7043	TGCATGATGATTTGTTGTTGATGGTTGGTTTCATAGGGTATACCACTCTGTTTAATGATTCATTGTGTGAGTGGAGTTTGAGTTATGAGTCA
182742N	ab/aa	A:b;G:a	ab	24:38:15:0	1	22.9	sc9072	317	408	-	3077	TGCATACTAGAGTGGGAACTTACTGTAATTGAAATATTTTCAAGTTTTTCTGACTTGTACTCGGAATTTGACACACTACTTATTTGTTCGCA
18297N	ab/aa	CG:a;TA:b	ab	24:38:14:1	1	22.9	sc13968	364	455	-	457	TGCATTACAACTACATCAGTGGCGCAAACATTACTTGAGAGTAATACCCTACCTCCCAGACTATGTCACAACTTGTAGATATACAATCACAC
115930N	ab/aa	A:b;C:a	ab	24:38:14:1	1	22.9	sc4228	11161	11252	+	13845	TGCATCAACACTCTGAAGCCAGAGGAGTAATCAAGTAGAATCATGCAGTCAAGATGCTACCAAAGGAATAGCGGCAAGGTATTATGAGGGCA
119702N	ab/aa	A:a;G:b	ab	23:38:14:2	1	22.9	sc4419	142	233	+	12993	TGCATTGGTTTTGAATGTGATAATCTGTTATTTTTGATTCTGATGGTGATTATCATAGGCTTTGCTGTCATCACTTTGTCCATGCAGCTAAC
119703N	ab/aa	A:a;C:b	ab	24:38:14:1	1	22.9	sc4419	54	145	-	12993	TGCATCAACTTGTGTGCCAATCATTCAAGATGTTTCATTGTCTTGAATGAGGAATGAATTGAAAAAAAACAAACTTTTCAAGTTCATGATTT
127545N	ab/aa	A:a;G:b	ab	24:38:14:1	1	22.9	sc471	29489	29580	-	56743	TGCATCCATACATAGAGAACACTATGGATTAGTGAATCTTATCAAGATATTGACGAATTTAACTCACCTTGTTATCTGCAGTATCACCATAT
127551N	ab/aa	A:a;G:b	ab	24:38:14:1	1	22.9	sc471	32938	33029	-	56743	TGCATCCATACATAGAAAACACTATGGATTAGTGAATCTTATCAAGATATTGACGAATTTAACTCACCTTGTTATCTGCAGTATCACCATAT
182741N	ab/aa	A:b;C:a	ab	24:38:14:1	1	22.9	sc9072	405	496	+	3077	TGCATTATTACATATAGTTTTCGCTAACTTACACGTGTGAACTTTGATAGTTTTTGTATAAAACCCAAAAATATCTCAGTTCAACTATTAAA
79233N	ab/ac	AG:c;GG:a;GT:b	ac	24:38:14:1	1	22.9	sc3053	3944	4035	-	20025	TGCATATGTGTCATTATAGTCGAGGCCTTTGGTCTGATGGTTGCCAAGCACTACCCAGCGGGCCTTGTAACGCACTAATCGGATATGCTCAT
2142P	aa/ab	A:b;C:a	ab	24:38:15:0	1	22.9	sc11029	474	565	-	868	TGCAGCACCCAAACCTCCACCTTTCACAAAAAATACTGGTCGGGTCTGCTCTGTTGGAATGATGGTCGTCTATGATTCTGGCTCTTTTCACC
49020P	aa/ab	G:a;T:b	ab	24:38:15:0	1	22.9	sc3206	5988	6079	+	19086	TGCAGCAGAGGTCATGCAACACACTTCAAAAAGATGTGATCCAATTCCTGTCCATCGCCTAAGGATGACACTACACATTAGTCTTTTGATGA
64339P	aa/ab	CT:b;GG:a	ab	24:38:15:0	1	22.9	sc4201	4301	4392	+	13968	TGCAGATGTCATGACTGTGGAAGCAAATGTGACAATGACTCCTAACTCAGAGACCTCAAACAAATCTGTGTTTATACTCCGCCATGTGAATG
71201P	aa/bb	C:b;T:a	ab	24:38:15:0	1	22.9	sc471	35633	35724	+	56743	TGCAGCTACCTGTTAGTTTACTTCACCATTGAATATATATATTTGCTTGCTCATTACGTGCTTCAGTACTACCCTTATTGTAACTCTTCTAT
46525P	ab/aa	C:b;T:a	ab	24:38:15:0	1	22.9	sc3053	4786	4877	+	20025	TGCAGCTAAGCATGTTCTACGATATCTCAAAGGATCTCGGAATTTAAAAATCACCTACTCTGGGGGGAAAATGGAACCAAGAGCTTCTTCCG
56983P	ab/aa	C:a;G:b	ab	24:38:15:0	1	22.9	sc3742	13225	13316	-	16111	TGCAGGGGGTTGTGGGGGAACGGGGCGTGTAGACTGGGTGGTGACTGGTTCAGTCACAGGAGGTTTGTCGCTCGGCGTGATTGCCTTTTTTG
64525P	ab/aa	A:a;C:b	ab	24:38:15:0	1	22.9	sc4228	7278	7369	+	13845	TGCAGACTATTGCTACAAGAACCTAGTTGAGGAGTTTGGCGGTGTTGATCACCTCATTCCAGTCCCTACAGAAGAGGTGGATTCTATCATTG
46526P	ab/aa	A:b;G:a	ab	23:37:14:3	1	22.9	sc3053	4698	4789	-	20025	TGCAGTCCAGTGTGTGATTGTCCAAGCCGAGTTGTATTTAGAAAGTTGGGACACAGCATAAGATATGTCGGGTCTGGTACACGCTGAGATCC
35274N	aa/bb	C:a;T:b	ab	24:37:14:2	1	22.9	sc1832	17207	17298	+	29914	TGCATTGGGCATCCAAGAGCCAAGAAGCAGTGAACATCGAGGCGTGTTCGAATATACTGATGATTGCAGTGGTCAAAGCCACATGAAGAAAG
94840N	aa/ab	A:a;G:b	ab	24:37:16:0	1	23.84	sc3571	776	867	+	17024	TGCATTTCGAAGGTCTAGCTTGGTGAATTCATCAGCATCGAGCAGACTATCAACTAGGTCCATAGTGAGAGGAAGCAGATAGCGATTTTTGA
132083N	aa/bb	A:b;C:a	ab	24:37:15:1	1	23.84	sc4980	679	770	-	10947	TGCATCCTTGCTGTGCCTTGAATCTACCTATGTTTCCTTGTTAAATTATGACCTGATACTGCTTGGCCTAACTTCAAAGATCATTACCAAGA
132076N	aa/bb	A:b;C:a	ab	24:37:15:1	1	23.84	sc4980	3367	3458	-	10947	TGCATCCTTGCTGTGCCTTGAATCTACCTATGTTTCCTTGTTAAATTATGACCTGATACTGCTTGGCCTAACTTCAAAGATCATTACCAAGA
50548N	ab/aa	A:b;C:a	ab	24:37:15:1	1	23.84	sc2236	13793	13884	+	25726	TGCATCACCAACCCATCTAACCTCTGTTGCCTTAGGCGAAGGTATGATCCGCCTATATTTGAACTTTTTCAGTACCCAATACCACTCCTGTA
171121N	ab/aa	C:b;T:a	ab	23:37:15:2	1	23.84	sc7655	2627	2718	-	4517	TGCATTCTCGTCGTATTGACCAAGATAAGGAGTTTGTGGCGTACCTTGAAGACCAAAGGTGATAGTGATGTGGAAGCCGAAAGGGAAGAAGA
155377N	ab/cc	AC:c;AG:a;CG:b	ac	24:37:16:0	1	23.84	sc6245	1553	1644	-	7062	TGCATTCCATGTATGTACACAATGATTACATGTGTGTAATCATATGTAATCTTATGTTACGGTCTTTTTTATCTTATTACTACATGTAATTG
161619N	cc/ab	GC:a;GT:b;TC:c	ac	24:37:15:1	1	23.84	sc6787	1402	1493	+	5823	TGCATTCCTGGAAAGTCTTGATTTATTTCTTGGTCACTTGTCAGAACATGTGTAGCAGAAGCTCTGAAAGCATTTTTCTCGTCAAGTGGATC
92355P	aa/ab	A:b;C:a	ab	24:37:16:0	1	23.84	sc6787	1088	1179	-	5823	TGCAGCAATTGTGTGTTCAAATTGACGAGGTGGACTTACATCAAGATCAATTGAACAGGCTGTTGGGGTCTGTCAATGGCTTAAGCAGAGAT
65429P	aa/bb	A:b;G:a	ab	24:37:16:0	1	23.84	sc4303	9529	9620	-	13488	TGCAGACCGGCCCTTTTCAAAATAAGACTGATGGCCAATTTCATGGCAGTGGAATGTTGGCCTGTAGGCCATCTTTGACCAAGGGTCTGTAG
7653P	ab/aa	A:b;C:a	ab	24:37:16:0	1	23.84	sc12915	78	169	+	535	TGCAGAAGGGCTTTCATCAAATGAAAGTTTCTGAAACCCACATTCCCAAAACCGCATTCAGTACGCGTTACGGCCACTACGAATGGTTAGTG
54324P	ab/aa	C:b;T:a	ab	23:36:16:2	1	23.84	sc3571	10503	10594	+	17024	TGCAGAGTGCATGTTCATGCCTGTTCTTCCATACCCTGTTCATCAGTACCTGTACTGCCGTGGCCAACTACCATTTCCAACAAGCCATAGCC
73728P	ab/aa	C:a;T:b	ab	23:37:16:1	1	23.84	sc4980	5416	5507	-	10947	TGCAGAGCAACGTCTTGAAACCGAGCCCATGGTAAAGCGTGTTGGACTACCCAGATCACACAGACAAGATTCAGGAGGTCAACGCTGAACTT
72517P	cc/ab	AG:a;CC:c;CG:b	bc	24:37:16:0	1	23.84	sc4877	2230	2321	-	11316	TGCAGGTTTTGAACTTTTTCCAATTGACTCCGACACTGCCGTCTATATACTTCGAAGCTCATTAGGCTTCCTCATCTTCCATCTTTATGTTG
19040P	ab/cc	CCG:a;TCG:c;TTA:b	bc	23:34:16:4	1	23.84	sc16852	13	104	-	311	TGCAGCAATATGTCAGCTAAGTCTGAAGTTGTCATGGGTTTCTTACAGCATACCAAACACACCATTTTTGTCAAAAAGTTGACAGCTTTTGA
54326P	ab/aa	C:b;T:a	ab	23:37:15:2	1	23.84	sc3571	12799	12890	+	17024	TGCAGAGTGCATGTTCATGCCTGTTCTTCCATACCCTGTTCATCAGTACCTGTACTGCCGTGGCCAACTACCATTTCCAACAAGCCATAGCC
171141N	ab/aa	C:a;T:b	ab	24:37:14:2	1	23.84	sc7655	3409	3500	-	4517	TGCATTTCACCCGCAAGCATATTCAAAGAGAAAGGTCAGTTTGTTTGAATATCTCAGGGAAGCAAATGGGTGCATATATATGCAATCTGAGA
172108N	ab/aa	A:a;G:b	ab	23:38:15:1	1	24.49	sc775	33796	33887	+	57063	TGCATCTGCTGTATTCTCTGAACCATTAAGGATATCATCCCTGGATGAAAAGACGAGGGCGAAAAGGTCATGAAATTGAAAAGACTTTGAGA
73730P	ab/aa	C:a;T:b	ab	23:37:15:2	1	24.49	sc4980	8098	8189	-	10947	TGCAGAGCAACGTCTTGAAACCGAGCCCATGGTAAAGCGTGTTGGATTACCCAGATCACACAGACAAGATTCAGGAGGTCAACGCTGAACTT
172114N	aa/ab	G:a;T:b	ab	23:38:15:1	1	25.79	sc775	44371	44462	-	57063	TGCATGACGTTTCTCCAATCACATTCGTGTTCCCATTTGCACAAATCTTTGATGTGGTCGAAGTAAGCATTGATGCTTTCAGATGCTGGAGA
172122N	aa/ab	G:a;T:b	ab	23:38:15:1	1	25.79	sc775	50373	50464	-	57063	TGCATGACGTTTCTCCAATCACATTCGTGTTCCCATTTGCACAAATCTTTGATGTGGTCGAAGTAAGCATTGATGCTTTCAGATGCTGGAGA
172118N	aa/ab	G:a;T:b	ab	23:37:15:2	1	25.79	sc775	48354	48445	-	57063	TGCATGACGTTTCTCCAATCACATTCGTGTTCCCATTTGCACAAATCTTTGATGTGGTCGAAGTAAGCATTGATGCTTTCAGATGCTGGAGA
70400P	ab/aa	A:b;G:a	ab	22:41:14:0	1	33.65	sc463	17021	17112	-	56998	TGCAGCTTCATCAATTGGGTCAAGATCATCGAGAGAAATATAGCATGATCGATGAACTGCTTGAAGAGTACCCGGATATAGATGTATCACCA
70402P	ab/aa	G:b;T:a	ab	22:41:14:0	1	33.65	sc463	24219	24310	+	56998	TGCAGTTTCTCTTCTTGCTAGTGTAATCACACTCCCAAAGATGGCCACCAAAGCCCCCCATGGCCAATGTCCAGTTTGACTGACTTTTGCCC
126014N	ab/cc	AG:a;GC:c;GG:b	ac	22:38:14:3	1	33.65	sc463	23060	23151	+	56998	TGCATGGCTACCGTGGTGTGAACAAATTCTAGCTTTCGTATGTTCAGTTATATCTAGGTCACGCGTTTCACAAAGAATCATCAGATTAGTAA
40273N	aa/bb	C:a;T:b	ab	18:43:14:2	1	40.97	sc1958	19117	19208	+	28324	TGCATCGTATGCTGGTCAATCAAAGACTTGCGCTGCTATCACTGGTCATGATACGTGTCAAGAGTAAGTGTTCTTCATCTTCTTTCCAAATT
40285N	ab/ac	CC:c;GC:a;GT:b	ab	19:43:13:2	1	41.62	sc1958	7215	7306	-	28324	TGCATGCGCTTATCATGAAGCAGACATAATGCAAAAATGTGCTGTTCTATATAAAACATCAGAACAACCAGTACAAATATGATGATACCAGG
145392N	aa/ab	C:b;T:a	ab	19:44:13:1	1	41.62	sc5651	4225	4316	-	8746	TGCATTTCACAAGCGGTTCCCCGAGGTGTTCACAGCAAAGAGGAAGAAGGGTAGATCAAAGAAAAAAATAAGGTCTGGGAGAAGATGAGAGG
52190N	aa/bb	CT:b;TC:a	ab	19:44:14:0	1	41.62	sc2289	11081	11172	-	25198	TGCATGCTGTACGGTACAATTTCTTCTTGGAGGAAATGGTTAGGTTGATGAATGTATCATTGGAGGAAAAACTTAAGGCAAGGAAGGATGCA
52202N	aa/bb	C:b;T:a	ab	19:44:14:0	1	41.62	sc2289	9889	9980	+	25198	TGCATCATAGCCTGGTCTAGTCACGAGTCATATCTCATCTAGATATGACTTATCTTCGCTTGAGTACTTCTTCTAGGCTGGCTCAGCCACTT
145395N	aa/bb	A:a;C:b	ab	18:44:14:1	1	41.62	sc5651	8132	8223	+	8746	TGCATATTCCTTAATGAATGTATCACTAATGGCCTGATGTGTAGCTCCACAGTCAAGGAGACATAAGGCACGGGGAGTTTTTGGTGTGGAAC
149190N	aa/bb	AC:a;GT:b	ab	19:44:14:0	1	41.62	sc5851	2257	2348	-	8199	TGCATAGACCTCAGGAATCACAGGATATACATTATCCAAACATCACGTGAACCTCAAGTCCTTCTTCATCATCGCATAGGCTCACATGGGTG
149313N	aa/bb	C:a;T:b	ab	19:44:14:0	1	41.62	sc585	20378	20469	+	52067	TGCATTGCTCATTACAATCTTGCTAGCACCTAATTTTATCACTCCTAAATTTTCCCCATTGCTCAAGATAGGCACATCCTTCACTCTTGAGC
149315N	aa/bb	CC:a;TA:b	ab	18:44:14:1	1	41.62	sc585	26604	26695	+	52067	TGCATCTTCCGATTATGCACCTTCTAGTTACGCTGCTACATCTGACTACGCTCCGGCTAGTCACTCTGGCTCACATACTCAACCTGAGCACC
149321N	aa/bb	A:a;C:b	ab	19:44:14:0	1	41.62	sc585	42839	42930	-	52067	TGCATAAACATACTGATGGGTGCACCTTTGAAAACTTACTAGCTTCAGCGTGAGTTTTTGCAGTGGAGCATAGTGGAATGCGAAATGTGAAC
40268N	aa/bb	A:a;G:b	ab	19:44:13:1	1	41.62	sc1958	11711	11802	+	28324	TGCATTTGATTTATACCCCGTGCAAACTTTGAAAAAACAGGTTCCTTGACTCTTTTGTTTTTAGTTCTCTCATAGACTTTGAACTGTCTCAT
40272N	aa/bb	C:b;G:a	ab	19:44:13:1	1	41.62	sc1958	15525	15616	-	28324	TGCATCAGAGTTCCAAATAGCTTCAGGCCATTTTCCACATAAGTTGGTATTAACCTATTGTCAAATTTTGAATCATCAGAATTCAGATTGAA
40274N	aa/bb	C:b;G:a	ab	19:44:13:1	1	41.62	sc1958	19029	19120	-	28324	TGCATCAGAGTTCCAAATAGCTTCAGGCCATTTTCCACATAAGTTGGTATTAACCTATTGTCAAATTTTGAATCATCAGAATTCAGATTGAA
86549N	aa/bb	CT:b;TG:a	ab	19:44:13:1	1	41.62	sc3296	17536	17627	-	18538	TGCATTCCTGAAAAATACTGATTGATTTCTTGCTCACTTGTCGGAACATTTGTAGTGGAAGCGCTGAAAGCATTTGGCTTGTCAAGTGGATC
149314N	aa/bb	A:b;G:a	ab	19:44:13:1	1	41.62	sc585	23492	23583	-	52067	TGCATGACCGCTGAAATTACAACCAAAAGGAACCCCATCTAGCATCGTTAGGTAGTCTGTTTGGAAAAATCACGAGAATCATGAAGAATGAC
40282N	aa/bb	A:a;G:b	ab	19:43:13:2	1	41.62	sc1958	6742	6833	+	28324	TGCATTTGATTTATACCCCGTGCAAACTTTGAAAAAACAGGTTCCTTGACTCTTTTGTTTTTAGTTCTCTCATAGACTTTGAACTGTCTCAT
40276N	ab/aa	G:b;T:a	ab	19:44:14:0	1	41.62	sc1958	23855	23946	+	28324	TGCATTAACGTCGGAATTCATTTTGATTTGGTTTGAATAAAATTGCTGTTCAATTTGAGATTTGAAATTCAAAATTGCTTCTAAAACTTCAA
86547N	ab/aa	C:a;G:b	ab	19:44:14:0	1	41.62	sc3296	14759	14850	-	18538	TGCATATAGACCATGAGTTTTTAAATAAACATGTGTAAGATGTTCATGGTCAAGTACCAAAAGCATTCAGATCTTTTCCTTCAAAGAGAGTG
102085N	ab/aa	G:b;T:a	ab	19:44:14:0	1	41.62	sc3773	10288	10379	+	15986	TGCATTCAGCTTCATTAGGACATAGTCCTGGATGCCAACTTCCCTTTTCAAAACAAAGTTTACTTGGATCTTTTTGAGAATGAAATTCTCAA
102089N	ab/aa	A:b;G:a	ab	19:44:14:0	1	41.62	sc3773	3834	3925	+	15986	TGCATGCCGACGAAAGCCGACACAACGCTCAACCACTTGGCGACTACAAAACAGCTCATCTCATGTTCCCAACAAGCACCAGCCGCCTTCAA
40270N	ab/ac	CC:c;GC:a;GT:b	ab	19:44:13:1	1	41.62	sc1958	12184	12275	-	28324	TGCATGCGCTTATCATGAAGCAGACATAATGCAAAAATGTGCTGTTCTATATAAAACATCAGAACAACCAGTACAAATATGATGATACCAGG
149189N	ab/cc	CG:a;TG:b;TT:c	ac	19:44:14:0	1	41.62	sc5851	2345	2436	+	8199	TGCATAATATGCTTCGAGCGAGGGTCAGCCGACCAAACTACGACAGTCAGCAACAGTCACTGAACATCCACTTGACTCATTTGTTTCAAACT
177811N	ab/cc	CA:a;TA:b;TG:c	ac	19:44:14:0	1	41.62	sc8440	5445	5536	-	8216	TGCATTCGATTTGAAAAGGTGTCTTGACATGAGATGAATTGTTGAAATATCCAATCGACTAAAAGAGATTACAGAAATCCAAATTGGGTAGC
148512N	ab/cc	CA:a;CC:b;TC:c	bc	19:44:14:0	1	41.62	sc5821	4439	4530	+	8308	TGCATATGGGATTTGATATATCTCCTTGATCAGCTTGATGTTTGGTAGGTTTACATGCAATCAAGAGTTCAACACGTCTATAACTAGCTTTC
149191N	ab/cc	CG:a;TG:b;TT:c	ac	19:43:13:2	1	41.62	sc5851	387	478	+	8199	TGCATAATATGCTTCGAGCGAGGGTCAGCCGACCAAACTACGACAGTCAGCAACAGTCACTGAACATCCACTTGACTCATTTGTTTCAAACT
50990P	aa/ab	A:b;C:a	ab	19:44:14:0	1	41.62	sc3296	4163	4254	-	18538	TGCAGAAGCTTTAGTGACTGTGTAGGTCGAGTCCAATTCGCCAACTCAAACATTAGGAAATCGAATAAAAGAGTCTGGAAACGTGGCTTCAA
102515P	aa/ab	A:a;G:b	ab	19:44:14:0	1	41.62	sc8440	6431	6522	-	8216	TGCAGCATCCTTGAAAGGAAGAGTTGAATTTGAATTGGTGGGTAGAATGAGTCGGCCAGTTGGAAGACAGACAAAGTCTGATATATGAATCA
29465P	aa/bb	C:a;T:b	ab	19:44:14:0	1	41.62	sc2289	11457	11548	-	25198	TGCAGTCAAGGTATGTGACCTATATCACAAATTGATTGAATCCAAATTTGTTTTAACCCGTTTCTTTTGTGTCAGCAATTCATTTTGGACAC
29466P	aa/bb	A:b;C:a	ab	19:44:14:0	1	41.62	sc2289	12087	12178	+	25198	TGCAGCGTGAATGGCCAATTGTGATACCATCAGTTACAACTGCTCGAATTCCTGATGATGATCATATCCAAATGATCTCAAAGTCAGACTAC
31499P	aa/bb	C:b;T:a	ab	19:44:14:0	1	41.62	sc2442	3766	3857	+	40039	TGCAGAATGACATTCTGAGTTGTGATCCAAACCGTGATCCTAATTTGCGATTTGAAGTTTTACTCAAGATCTTGGACTATTGTCCTCATCTC
31500P	aa/bb	A:a;G:b	ab	19:44:14:0	1	41.62	sc2442	3678	3769	-	40039	TGCAGAGGCAGTAACGCTGATATAGGATATCTCCACCAAATCCTTCTGACATGATCTGAATGTGCTTTGATGATCTCTTCCAGTGTAAACTT
85811P	aa/bb	A:a;T:b	ab	19:44:14:0	1	41.62	sc585	21154	21245	+	52067	TGCAGTTCCCGTGAGGTAGGATAGCGCGAAGACAACCTTGCTCCGATCGTCTGTGAACAGGTATGGATGAGCCATCATATAGAGCTGTATCT
85089P	ab/aa	C:a;T:b	ab	19:44:14:0	1	41.62	sc5744	5021	5112	-	8487	TGCAGGAAATGAACCTTTGCCAGAAAAACCCCGTGATTTTTTTTGGGATTACTGGGACCCCCTGATATTTGGGTCCCGGGGCTGGGGCTGGG
50983P	ab/cc	CA:a;CG:b;TG:c	ac	19:44:14:0	1	41.62	sc3296	13579	13670	+	18538	TGCAGTTTCATTCGACAATCTAGCATTGAGATCAGCTAGTTTTCTCATAACTTTGTCCATCGATATGGTAGTCATCTCTGTGTTGTGAGCTT
31788P	ab/cc	CC:c;GA:a;GC:b	bc	19:44:14:0	1	41.62	sc2468	3562	3653	-	23914	TGCAGTGTGGACGCAATTGCTTCAAGTAGACCTCAGGAACCTAAATAAACGATGCACAAGACAACAATTACGATCAATTTCTCGGGATCTTT
40271N	aa/bb	C:a;T:b	ab	19:44:11:3	1	41.62	sc1958	15613	15704	+	28324	TGCATCGTATGCTGGTCAATCAAAGACTTGCGCTGCTATCACTGGTCATGATACGTGTCAAGAGTAAGTGTTCTTCATCTTCTTTCCAAATT
149318N	cc/ab	CA:c;TA:a;TG:b	ac	17:44:13:3	1	41.62	sc585	42044	42135	+	52067	TGCATTCTCTAGTTTCTGGATCGCGGCCCGATTCTCATATTGGAACAAAGTTAGGATCTGACCATGAAGGTGACGAACCCTTACCAGGTATA
29464P	aa/bb	CC:b;TT:a	ab	19:42:14:2	1	41.62	sc2289	11545	11636	+	25198	TGCAGAGACCGATTCGGCATTAAACATAGTAGTACGGGCCAGGATGATCCCACATGCACTCACAATCAATTGATCATTGTGAGTTCGACATT
122789N	ab/aa	AC:b;GT:a	ab	18:42:17:0	1	46.07	sc4492	1715	1806	+	12743	TGCATAGCCAAAGACGATGTAGCAAAATTAGCTTTCATATGTCGTGCCGGTCAGTTTGAACCTCTAGTCATGCCCTTTGGCCCTACTGGCGC
67666P	ab/aa	C:a;T:b	ab	18:42:17:0	1	46.07	sc4492	8752	8843	-	12743	TGCAGAGCTCACAGTCCTGGCCCCGGGGCATTTGAACCTAACTTGATGGGAGTGAGAAATGGCCCTGTGGCGCCCCGGGCGCCCGAGCCGGC
67662P	ab/ac	AT:b;CC:a;CT:c	bc	18:42:17:0	1	46.07	sc4492	1177	1268	+	12743	TGCAGGACAACAATCAGACCAGCTCAAACAAGACGATGAAAATTGATGCTCTGAAAACGCCGTGGAGCAAGTCAGCCCAGTTAGAAGCCTCT
60979N	aa/ab	A:b;C:a	ab	17:42:18:0	1	48.8	sc2532	11707	11798	+	23405	TGCATTTGCAACTACTCCAACTGTTCGCTTGATAGACAAACCGAAAACCTTTAAATAAGCTATGAAATCCGCGCATAAAGAGGAATGGCTGG
152353N	aa/ab	G:a;T:b	ab	17:42:17:1	1	48.8	sc6050	1149	1240	-	7645	TGCATTACATGTGGTGATCAGTGACAGTTTAATTGTAACACTGCCGCTGTGTCTTGTGATGTCAAAAGTTTGCACAAGCGTTGTTCTATCAT
60991N	ab/aa	A:b;G:a	ab	17:42:18:0	1	48.8	sc2532	7238	7329	+	23405	TGCATAGAGTAGCAAAAACAGCACCAAGCAGCTGAGAGCAGAGGTATGGTACCAGATGTTCCGAGGGGAATTTTTTGAAGAGCTATAATGGT
58913P	aa/ab	A:b;G:a	ab	16:43:18:0	1	49.45	sc383	34901	34992	+	89639	TGCAGTGGAGGAAAGGATCAAAAGACTTGCTGATGTTCAAATGGAACTACACTCTTGTTTATTAGGTGCGCAAGAGGCAATGAAATTACCAT
85500P	aa/bb	A:a;C:b	ab	16:43:18:0	1	49.45	sc5802	4880	4971	+	8352	TGCAGCTGAATTAGTGCCAGAGGAGTATCACGAATACCTGGATATATTTGAAAAAAGCAAGTCAAATGTGCTCCCACTGAACAGACCTTATG
85499P	ab/aa	A:b;T:a	ab	16:43:18:0	1	49.45	sc5802	3427	3518	-	8352	TGCAGTTGTAGCCGTTGAGTATGTAGTTTCATGAGTACGTCGATTCAATTTATTGTCCAATTTGATTGCAAATCTTGACATATCTTCAGCAT
74400N	aa/ab	A:b;G:a	ab	16:43:17:1	1	49.45	sc2927	14344	14435	-	20725	TGCATCTATCAGTTCTTGTGAAATCCTTAAGTTTGATGCCGGTTCCCATGAGTCATCTTCTTTACCGTACCCCTTCCAGTTGATTAAATACT
148254N	aa/ab	C:b;T:a	ab	16:43:17:1	1	49.45	sc5802	6344	6435	+	8352	TGCATTTATTGATGAAGAGGCTGGGTTGAGGACACCAAGATTGATTGGGCTGAATTGTGTGAATTAGAGGGTAACAACAAAATTGTTGAGCA
74402N	ab/aa	G:a;T:b	ab	16:43:17:1	1	49.45	sc2927	16961	17052	-	20725	TGCATTCCAATTGTCCATGTGATTGTAGCAAGGATGTATTACATCCCGGTACAAATGACCCAATCGGGTCAGGCTAAACCTTTAAGCCTACA
59983N	cc/ab	CC:c;TC:a;TT:b	ac	16:43:17:1	1	49.45	sc2510	17947	18038	-	23590	TGCATGCTGACGCGGCCTGCTGAGCACTGTAATTGGCAATCCCTCACCGAGCCCCCTCAGTTTACTCATCTGCGATGGGCTTTCGACACCCA
106108N	aa/ab	A:b;G:a	ab	16:41:20:0	1	50.75	sc383	60800	60891	-	89639	TGCATCATTACATTCTCCCTCCCTATAAAAAGACTTGAGAAAGGGTGAGATGAGCAAGCGCGTAAAAAGAACCACGACAAGAGAAGAAAAAA
106115N	aa/bb	C:b;G:a	ab	19:36:21:1	1	55.57	sc383	73967	74058	-	89639	TGCATTGGAACTTGGTTTTTCAACCTTTTCATTTCTTTAAAATCAGAATAATTTTAATCTTTTTTGGAAGATTGAATAATGTGATAAAACTT
106120N	aa/bb	C:b;G:a	ab	19:36:21:1	1	55.57	sc383	78486	78577	-	89639	TGCATTGGAACTTGGTTTTTCAACCTTTTCATTTCTTTAAAATCAGAATAATTTTAATCTTTTTTGGAAGATTGAATAATGTGATAAAACTT
106119N	aa/bb	C:b;T:a	ab	18:37:22:0	1	56.22	sc383	77171	77262	+	89639	TGCATGTCATGAGATTTCAAGATCATGAATGATGATGGGATCAATGACTTATGATATATCTATATTTGAAAAAACAATTCCTTCTAAGAAAT
106113N	aa/bb	C:b;T:a	ab	18:37:21:1	1	56.22	sc383	72839	72930	+	89639	TGCATGTCATGAGATTTCAAGATCATGAATGATGATGGGATCAATGACTTATGATATATCTATATTTGAAAAAACAATTCCTTCTAAGAAAT
106112N	ab/aa	AC:a;CA:b	ab	18:37:21:1	1	56.22	sc383	71250	71341	-	89639	TGCATCGTCGTAAGTGACCATCGATCATAATCTAATTGATGCTTTCAAGCGATTTATCGACCGGAATGATTTGTCTCATAAATCAACGGTCT
15755P	aa/bb	G:a;T:b	ab	17:39:21:0	1	60.26	sc1616	15560	15651	-	32406	TGCAGAAGAAGCAGAAAAAGTTTTTGCAGATGCTGTTTCCGGATTAAGAACTGCGATCCGTGAGTGTTTCTTTGCGATTGGCTTCCAAAGAA
34778N	aa/bb	A:b;G:a	ab	17:41:19:0	1	61.55	sc1809	6218	6309	+	33802	TGCATGCCCGGTCAAAGGGTCCCTCGCTCTGAAATGCACGGCGTGTGCTAGAGGGAAACTTAAAGCTGACCCAAATACTAACCTGCCACGTC
111726N	aa/bb	C:a;T:b	ab	17:41:18:1	1	61.55	sc4068	620	711	-	14573	TGCATAAAGTAGCAGGTTTTGCGTCTCACACTGCCTTTTACTTCTGCTGTTGGTGCCACGTACATTCAAAAGACACGGCGGAAATGGTTCTT
143005N	ab/cc	AG:c;GG:a;GT:b	bc	17:40:19:1	1	61.55	sc5511	5632	5723	+	9134	TGCATGTGGATGACGGGTCTGTCATCTCCAACGATCTCAACTTACTCAATGCGACTCTTGAAGCCCTCTGCAATCTTTATCAGATTAAGTGG
88984N	ab/cc	AA:c;CA:a;CG:b	bc	17:40:19:1	1	61.55	sc3378	3543	3634	-	18064	TGCATGAACCGTGTTGGGTTGGAGATGTTCATCAATTTTTGTTGTTGATACCAGGTATGTACACAAAGCATATCAAAAAAACAATGTGGAGC
1076P	aa/bb	G:b;T:a	ab	17:41:19:0	1	61.55	sc10488	1016	1107	+	1630	TGCAGCAGTGTCTTCACTCCTGGAAAACCTCTCACCTGGACAAATGGATCCCGTGAGGGAAGCTAGGGTTTTTGACGAGGGGGTGTGTGTCA
51790P	aa/bb	A:a;G:b	ab	17:41:19:0	1	61.55	sc3378	3231	3322	+	18064	TGCAGATGAAAATTGATCTTCCAAAATCTTCTGACAGCTTCTTTTTAATTGCTCAGGATGCTGTATTCCATTCTGAGAACTTCCTATGCAGC
51683P	ab/aa	G:a;T:b	ab	17:41:19:0	1	61.55	sc3378	15906	15997	-	18064	TGCAGGCACATTCAAGGCGTGGGTGAAGATGGAACCTGTTGTGAAGAACTGTCTGGACCGCGTGTCGAAAAGATTCTTCATTCCCATCTTCG
83523P	ab/aa	A:b;G:a	ab	17:41:19:0	1	61.55	sc5511	5969	6060	-	9134	TGCAGCGTGATTGAGACAGCCAATGATCTCGAGATATGGGAAATCTTGACAGATGTTGTGTTCATCGATCAAAGCAGCCTTGAGAGTAGCAG
70084N	aa/bb	AC:a;CT:b	ab	18:39:20:0	1	62.85	sc2763	18925	19016	+	21804	TGCATACATGTTGCATTACACGTCCTTTACATATCACTTTACAGCAAAACTTTGCTCAAAAAAGATCTTTAAAACTCAATTACACAGCACTC
70088N	aa/bb	CA:a;TT:b	ab	17:39:19:2	1	62.85	sc2763	9410	9501	-	21804	TGCATGCCGACGAAAGCCAACTCAACGCTCAACCGCTTGGCGACTACAAAACAGCTTATCTCATGCTCCCAACAAGCACCTGCCGCCTACAA
40882P	aa/bb	A:a;G:b	ab	18:39:19:1	1	62.85	sc2763	7011	7102	+	21804	TGCAGTGAAGGAGAATGAATTGAAGAATAATGATGATCTTCAATCCATCCATTTGGAGCATAAAAGCCAAAGTTGTCAGTGACATCATGTTT
40883P	ab/aa	A:a;G:b	ab	18:39:20:0	1	62.85	sc2763	6923	7014	-	21804	TGCAGCCTGACACACACACGCCAAGTGCAACCAATTATGACCACCTTGTTGGTCTCGTTCATCGACTTCTTGGTTGTCATCATATGTACGAC
94941N	aa/bb	A:b;G:a	ab	19:38:19:1	1	63.5	sc3582	8181	8272	+	16990	TGCATTAAAACTCTTTTAAAACATTTCTTGATAGATTAGAAAACGAAGTACCTGTAGTGACACCTTTGGTGATCAATTCAGAAAGTGATTTA
106707N	ab/aa	GA:b;TC:a	ab	19:38:20:0	1	63.5	sc3883	14370	14461	-	15447	TGCATTGTGGTTTTAAAAATATGGAAAAATATGCAAGGCAATCGGGATGCACCAAAGGGCCCAACCATTATTTTGTTATGTTTTTATGACCC
106711N	ab/aa	AA:a;CT:b	ab	19:38:20:0	1	63.5	sc3883	15251	15342	+	15447	TGCATTGTGGTTTTAAAAATATTAAACAATATGCAAGTCAATTGGAATGCACCAAAGGGCCCAGCCATTATTTTTTAATATTTTTCTGACCC
106713N	ab/aa	A:a;G:b	ab	19:38:20:0	1	63.5	sc3883	5018	5109	-	15447	TGCATCGGTGGCAAGAAATGAAACCTTCAAAGTGATCCTCTCAACTGCTGTTCAATACAAGTGGTGGGTTTTCCAATTTGACATAGTAACTG
132826N	ab/aa	A:b;G:a	ab	19:38:19:1	1	63.5	sc5011	9363	9454	-	14614	TGCATCCCGAAATCAAAAAACTTCGCACAGCTAAATCTAGTGTGAAAAGTGGGAATCACAACCTATTCACACTTTTGGAAAGGTGCACAAGG
140495N	ab/aa	CT:a;TA:b	ab	19:38:20:0	1	63.5	sc5359	3055	3146	+	9655	TGCATAAGCCCAATATCCACTTCCTGCGAATGATGGACGCGCCAGATTCGTCAGCAGATGATGTATTGCGTGTCATAGAACAGGTGACTGCC
140496N	ab/aa	AG:a;GA:b	ab	19:38:20:0	1	63.5	sc5359	2967	3058	-	9655	TGCATCTGGATTTTATCAATCGGTGGAGGGGTCAATTTAAGTGGTGGTAACATTTTTTTTTCGGGTGCGCCAGGTAATTGATCTGGATATTC
161954N	ab/aa	A:b;G:a	ab	19:38:20:0	1	63.5	sc6822	2469	2560	+	5753	TGCATTAGCGATGACTTTGAGCAAAGCTTCTTGTGTTGTATCTCAACATTGAGCTTGTTGTCTAAGTGAGTAGTCTCCAGTTAGACTGCTCA
161955N	ab/aa	A:a;G:b	ab	19:38:20:0	1	63.5	sc6822	2381	2472	-	5753	TGCATAAGAAGCATTTCTCAACAACTTGAGTCAAGCAAGGAGTCATCAAGTAAGATGACCGAGATTGTTCAAGCAGATCTAATAGCTTGGAC
1660N	ab/aa	C:b;T:a	ab	19:38:19:1	1	63.5	sc10292	1454	1545	-	2101	TGCATCCCATCAATGGAGCCTTTGCATCCCGGAAATCCTTGTGCCTCATACTCCTTGGTGATCTTCTTGAGTTCATCCGGTCTTGGAGGACG
106718N	ab/aa	C:a;T:b	ab	19:38:19:1	1	63.5	sc3883	9974	10065	+	15447	TGCATCTTTTAGTAACCTCCTCAAGCTCTAAGTCCCACACTACTACCCAACTTACAAAATGTCTATCACACCCCTTCACACTCTGTAGAGAC
124719N	ab/aa	C:b;T:a	ab	19:38:19:1	1	63.5	sc4605	2032	2123	-	12264	TGCATCCCATCAATGGAGCCTTTGCATCCCGGAAATCCTCGTGCCTCATACTCCTTGGTGATCTTCTTGAGTTCATCCGGTCTTGGAGGACG
148539N	ab/aa	GT:b;TC:a	ab	19:38:19:1	1	63.5	sc5827	4315	4406	+	8285	TGCATCTGTCTGCTTATCTTCGGATTCTCTGAGAGGATACTTCTACTAGTATCCTCGGGCCGGGTCCGAACTTCAAGTGCACAAAAGGTGCT
106715N	ab/aa	A:a;G:b	ab	19:37:19:2	1	63.5	sc3883	9543	9634	+	15447	TGCATGTGGATGACAGGTTTCTGATTTTGACCTCAAATTTACTTATTGAAGAATTTTGTACTCACCTTCTCAAGTCTTACAAATTGAAATGG
51104P	ab/aa	G:a;T:b	ab	19:38:20:0	1	63.5	sc330	2284	2375	+	63214	TGCAGGCGTTTGGTGGCTAGTATTGAAAAAGGTGGTACCATTACGTCATCTCTGTTCCTTCCTCCGGAGGAGGTGGGATCCCTCCAGAAAAA
54288P	ab/aa	CCA:b;TAG:a	ab	19:38:20:0	1	63.5	sc3569	2201	2292	+	17025	TGCAGCGGACAACTACTACGGGGAACGGCGGTCAAATCAACAAATCAAAACTATTGACAAACCTTAAATAAAGTATAGTTAGACTCAATTGT
54290P	ab/aa	AC:a;GA:b	ab	19:38:20:0	1	63.5	sc3569	4671	4762	+	17025	TGCAGAAGAACATAAGGACATGGCTCAGAAGCTGGTGAGGGAACTCGCACCTACAAGATACCATAAGTACATCAATATGTTTTTGAGATCCA
54291P	ab/aa	C:a;G:b	ab	19:38:20:0	1	63.5	sc3569	4583	4674	-	17025	TGCAGCTACTCTAGCCGTCATTGACCACGAAGCCTTAGCCGTGCTGAGTTCGGATAATACTTCCCGTGATCTATTTTGGAGAGAATCAAACT
69769P	ab/aa	G:b;T:a	ab	19:38:20:0	1	63.5	sc4605	151	242	+	12264	TGCAGGTAGAAGCGACACTGCAATATGTTATGGACCAGTACGCAGCGAGGACCAGGGGAAGATAGAGGAGGAGGTGCTAACTAATAAGTAAC
38589N	aa/bb	C:a;T:b	ab	19:39:19:0	1	64.15	sc189	13828	13919	-	73450	TGCATAATGAATCTGTGAATGATCTAAGATTACTTCGAGTGGTAGTTCTAAAACCAGAAAGATTTTGAAATGAAGAATTAACTTGATTTGGA
38595N	aa/bb	A:b;G:a	ab	19:39:19:0	1	64.15	sc189	25530	25621	+	73450	TGCATAATATGTAACGATACCTTGCTTATAGTGTGGATATGGTTCAATGTAGCTGAAAATTGATTTCAAACAAATTTCCGTCAGGCATTGCG
116405N	aa/bb	G:a;T:b	ab	19:39:19:0	1	64.15	sc4253	10122	10213	-	13740	TGCATGATATACAGGCAGCTGCATGTAGATTCGATACAAATCAGTTACAATTTTTGAAAGAGCAATACAAGGAAGAATACAACTCAAAAAAA
38590N	ab/aa	C:a;T:b	ab	19:38:19:1	1	64.15	sc189	21884	21975	+	73450	TGCATCATGTCCAGAATGCTCACTATCCCCAACAAATTATCTCTAATACAATCACGGGGCACTAAGATATGGGCTCGTAGTGTTCGTCAAAT
78110N	ab/aa	CA:a;TG:b	ab	19:39:19:0	1	64.15	sc3031	8450	8541	-	20152	TGCATTGAGTAATCAAACAAAAGAGTATAATTGTCACTTTTTTTCTGAGTTGGTGCCGAAAATTAATCCCATGAAGCTTGAAAGCTGCGAAT
38622N	ab/cc	CA:c;CG:a;TA:b	bc	19:39:19:0	1	64.15	sc189	9188	9279	+	73450	TGCATAATTACCGCATTTATCTTCTGGATGATCATCGTGTAGTATATAGTCATGATGTTGTCTTTAATGGAGACGTGTTTTCTTTTTCCGAT
45560P	ab/aa	A:a;G:b	ab	19:39:19:0	1	64.15	sc3031	14642	14733	-	20152	TGCAGTCAGGAAAATAACTTACCACTTTGCTGTGATTACAAAGAAGTGTCGAAGAGCCTCAAATTGCAAGAGAGTACAGGTCCAGCTTCAAC
45564P	ab/aa	C:b;T:a	ab	19:39:19:0	1	64.15	sc3031	2262	2353	+	20152	TGCAGGTATACAATCAACAGCATTTGGGACACTTAAGGTGTCCAAAAGTTTTAAAATTCATGGTAAATTTTAGTCTCAGACAACTTGTTGTA
45565P	ab/aa	C:a;T:b	ab	19:39:19:0	1	64.15	sc3031	2174	2265	-	20152	TGCAGGGAAAAAACCACTGTAATATTTCAAAAACTTGTCTGTTTTGTAAAAAGTTATGCAAAAATTCATCAACGTGAAACCTCCTAATGTAT
94939N	aa/bb	C:b;G:a	ab	19:38:18:2	1	64.15	sc3582	612	703	+	16990	TGCATCCTCTAGTCCTTCATTTAAAGGTGGATGTTCTTCCATAGTCCCGGTATCTCTATTTCAATAATTTTGTACTCGTTTTTAGCATATTC
69771P	ab/aa	G:a;T:b	ab	18:37:19:3	1	64.15	sc4605	3429	3520	-	12264	TGCAGAAAGTGAAGCAGCACGTGAAGAGCATATTATCAGGGCCAATGAATTAGCTGAACTTCGAGTGAAAGTGATCAAAGAGGGAAATGAGC
38592N	ab/aa	C:b;G:a	ab	19:38:20:0	1	64.8	sc189	24682	24773	+	73450	TGCATCTGGCGGAGATCTTAATAACAAAACTCCTTTCTCAGAAGATCAAGCAAAGATTTATGGCATAGAATTAGCTAAAGCCATCGAATACT
138035N	aa/bb	AG:b;GA:a	ab	19:37:21:0	1	65.45	sc5244	6693	6784	+	10077	TGCATGAGCCGGGTATAAAGGGAATGAATGCCAAGTACTAACCATCATGTATTGGTGATCCATCCAATATAGAATTATATTCATCATTGTGT
38616N	aa/bb	A:a;G:b	ab	19:37:20:1	1	65.45	sc189	44815	44906	+	73450	TGCATCGACGTCTGATGAACGATCTGAAGATCCATAATTGGGTGGCTCAAGGGGTGGCACGACAAGATGTAGGAAACATGTAAAGCCTACAT
38621N	ab/cc	GG:c;TA:a;TG:b	bc	19:37:21:0	1	65.45	sc189	72708	72799	+	73450	TGCATATCAGAAACACAGTACCCAGCTCATTTCGTAATCTATTGCAGAAGATAAAACAAACAACAACAAGAGTTTAGGAGACAGTTGAAAAA
23901P	ab/aa	G:b;T:a	ab	19:37:21:0	1	65.45	sc189	36579	36670	+	73450	TGCAGTTTGGGGTGGGCTTCTCTGACATTCCACATATTAGAAAATCCAAATAAATCTCTTCTTTCAGATTCTTGTTCAATACAAATCATCTT
20029N	aa/bb	A:b;T:a	ab	21:31:25:0	1	72.38	sc1455	33897	33988	-	34459	TGCATTTGATATGATGGTAGATATAGTTTCAAGTGTAGGGATTGGATTGGTAGCTGAGACCGTATGTTTGAGGTCGGACCAAATATTTTCAA
44187P	aa/bb	A:a;G:b	ab	21:31:25:0	1	72.38	sc2947	15404	15495	+	38585	TGCAGTTCAGGATTGGCTTCTCAGAAACTCCATTAATTTAGAAACTCTCTGCTGTAATCCCTAATGGACACAAATCACATTCTTGGGTATTC
57514P	aa/bb	C:a;T:b	ab	21:31:25:0	1	72.38	sc3793	2252	2343	+	15924	TGCAGGCACGCATTGCTCCTCAGACGGTATTGATCCTAATTTAAGGTCATATCCAAAATTGGCTTTGAATGGTGATATTCCTGTTGACATAT
25714P	ab/aa	C:a;G:b	ab	21:31:25:0	1	72.38	sc2010	16431	16522	+	34065	TGCAGAGACTGGGTACCAAGCTTGCTTGGCCATGCGCATAGCTGAGAGGATGTCGATCTTGTAAGGGTCCAATCCCTGTTTTCCCTCGGCAA
44191P	ab/aa	A:b;G:a	ab	21:31:25:0	1	72.38	sc2947	20974	21065	+	38585	TGCAGAACAAAGACTTCATTCCATCATTATAGATTCGATTTCAGCCAAAGATCATCGAACTGCATCATCACATTTAAGACCACCACCACTTT
68119P	ab/ac	GTA:b;TCC:c;TTG:a	ab	21:31:25:0	1	72.38	sc4522	5501	5592	+	12617	TGCAGCCATCTTCTTTGTCATTTGATTCTCTCTTCCGCGACTTGAATTGAATTTTACCGTTCTTCTCCTTTTCCACTCACGCCTTTCGTACA
44188P	ab/cc	CC:a;CT:c;TT:b	ac	21:31:25:0	1	72.38	sc2947	15316	15407	-	38585	TGCAGCTGTACAACTCAACTATGGATTTACCACTTATGCAGACTCTATCCTCCCCCACTCTGGCTTTATTCCATGACAATCTGAAAACATAT
12587P	ab/aa	C:b;T:a	ab	20:32:25:0	1	74.33	sc1455	13794	13885	+	34459	TGCAGTTTTTGCTGAACCACAGTTTGCGAGCTCTGTGTTGATGTCCAACATCAAATACCACATAGGCCTTTGTAGGCAGTTCAATCCGAGCA
96130N	ab/aa	A:a;G:b	ab	21:31:25:0	1	80.46	sc3615	14588	14679	+	16833	TGCATGACGCGAATGTCTGCCCTGGCTTCCAAAAGCCGCATGATGCAATAACGAAACAAGGGACAAACGATCCAATTGGGACAGTGGGAACT
54910P	ab/ac	AA:b;AG:a;GG:c	ab	21:31:25:0	1	80.46	sc3615	1572	1663	+	16833	TGCAGTCAACATCAATCGACCACCAAAGCCAGGTCCGATGATCGGTTTTGATTCTACAAATAAAGAATAGGTGAGAAAACGGAAAAAAAATC
96131N	ab/ac	CC:a;CT:b;TC:c	bc	21:29:25:2	1	80.46	sc3615	14500	14591	-	16833	TGCATGTCTCAGCTGAAGATAATTCATCCGCTGATAAACTTTCTCGACTAAAAGTTTTGTTAACCGAAGGAACCTATAATCCGACCTGTCTG
15388N	ab/aa	A:a;T:b	ab	21:30:26:0	1	81.11	sc1327	25084	25175	+	36157	TGCATAATGAGTATTGCATACGAGTATCCACCAAAAACACCTTTTATGCTTACAAAGTGGGTACTTAAAAAAGTGTGCATGTAAGCGTACAC
15393N	ab/aa	CT:b;TG:a	ab	21:30:26:0	1	81.11	sc1327	31082	31173	-	36157	TGCATACAGTGACTTACTTGAACCAAGATTTGACTGTATGGAGGCATACTCTCCACAAGAGTATCCCAAACCTTCAATAAATTTCTGATAAT
15390N	ab/aa	A:b;T:a	ab	21:30:25:1	1	81.11	sc1327	30653	30744	+	36157	TGCATCTCACCTTGTAAGCATGGTGTTCCCTGGGCCGAACTCTATGCTTACATCACAAGTTGAATGTACATACATAGCACCTTGTAGTGAGT
19133N	ab/cd	GCAC:c;TAAG:a;TCAC:d;TCGC:b	ad	21:30:26:0	1	81.11	sc14250	102	193	-	438	TGCATTTGTGCGGGTTTGACTGTATATGCTGAAAGCACTACACCTTCTTCTCTTGCTGTTCTTTACATTCATCATAAGCAGTCTCTCAACGC
71858N	ab/aa	C:b;T:a	ab	20:31:26:0	1	81.76	sc2815	17541	17632	-	21494	TGCATAAGTGTACCAATGCACTATGGGCTTGTGAGATAAAGTCGCGGCGAAGTTTCCATACCCTGGTACCACCAGTCGCCCGTCCAGGTAAA
11645N	ab/ac	CC:b;TC:a;TG:c	bc	20:31:25:1	1	81.76	sc1256	32193	32284	+	37319	TGCATTCCGAAATACTGATCGCTTTGTTTTGCTAAAAATAGGTCAACCTTTAACATCAGTAACACTAGATCCAAAATCATCAACACTTTTAG
11647N	ab/ac	CC:b;TC:a;TG:c	bc	20:31:25:1	1	81.76	sc1256	35201	35292	+	37319	TGCATTCCGAAATACTGATCGCTTTGTTTTGCTAAAAATAGGTCAACCTTTAACATCAGTAACACTAGATCCAAAATCATCAACACTTTTAG
89821N	ab/cc	AG:c;TA:a;TG:b	bc	20:31:26:0	1	81.76	sc3418	6843	6934	+	17822	TGCATTGGAATTACCTTCAATGAAAATTTATACATGAGTCAACCAATGTCTCAGTTTTTATAGTTTTGTTGCGAGGTAATGGTTAGCCACAA
11644N	cc/ab	AG:c;AT:a;TT:b	bc	20:31:26:0	1	81.76	sc1256	41	132	-	37319	TGCATAGTACCAAAGTAGTATTTTTCATCCGTGATTTTTTTTCAAACCTCAATAACTCAGTCAATTTACATGATAAAGCTTAATAGACTATA
42236P	ab/aa	A:a;G:b	ab	20:31:26:0	1	81.76	sc2815	17526	17617	+	21494	TGCAGGACGGCCTCATTTACCTGGACGGGCGACTGGTGGTACCAGAGTATGGAAACTTCGCCGCGACTTTATCTCACAAGCCCATAGTGCAT
52396P	ab/cc	CT:a;GC:b;GT:c	ac	20:31:26:0	1	81.76	sc3418	7152	7243	-	17822	TGCAGGTGCATTTCGCTTGAATAAAGAAAACTCAATAAGAACCAATTTTAAATGGTTATAGGATCTCATTTCCTGCTTCTACTGCTTTGCAT
71855N	ab/aa	A:b;G:a	ab	20:30:26:1	1	82.41	sc2815	1541	1632	+	21494	TGCATCTTCAGGTCCTAATTGATTGGCAGCTAACAATACATCCTCTGTTGCAATTGAAATATTTTCATCTAAAAGATGTTGCCACATATGAT
186564N	ab/ac	GT:c;TG:b;TT:a	ab	18:31:27:1	1	83.06	sc962	276	367	-	42217	TGCATCTCAACCACAATTATACCTTGAAGTATAGGAAGAAAAAAAATTAAAAAACAAAATGAAAAGATCATCAGCTAAATTTCCCTTACAGT
18594P	aa/ab	C:a;G:b	ab	19:31:27:0	1	83.06	sc165	11332	11423	-	75817	TGCAGTGACATGATGCCGATCAATGATACTGACTCTCTACCTGATTCAGAAAGATGCTCTGTAAAGCAAAACAATATGGATCAATGAATGAG
18636P	aa/ab	C:a;G:b	ab	19:31:27:0	1	83.06	sc165	8029	8120	-	75817	TGCAGTGACATGATGCCGATCAATGATACTGACTCTCTACCTGATTCAGAAAGATGCTCTGTAAAGCAAAACAATATGGATCAATGAATGAG
106776P	ab/aa	C:b;T:a	ab	19:31:27:0	1	83.06	sc962	642	733	-	42217	TGCAGTCACAGTGCTGACTTTTGCTACAAAAACCCTTTTGAGTTGTTTAATGGACATGATGGATTGATTTGTGTCCCCGCTGAAGACATAGA
90029P	ab/aa	C:a;T:b	ab	18:31:27:1	1	83.06	sc6410	394	485	-	6627	TGCAGTCTCCTCTTTCCATCACAAACTAATTAGTTTCAGACAGATCTCATTTGAAATAATCATATTCCTGAATTGTTTTTTGGATGAATCCT
18615P	ab/ac	CG:c;TG:a;TT:b	ab	19:31:27:0	1	83.06	sc165	63142	63233	+	75817	TGCAGCATTAGTTTCCACCGTCTTTACCACCGTGAATGGTCCTATAAAAGGGTCCTTCAGCTTTTGATTGGTGTTCAAGTTGTTGAAATGTA
18613P	ab/cc	CG:a;TG:b;TT:c	bc	19:31:27:0	1	83.06	sc165	57	148	+	75817	TGCAGCGCCTCTTTTGTCCTTTGCATGCCTCGGCAAACCAGTCCTGGGACGTTATGTCTTCATTGGACTGTTCCGGGGACAGATCAGAACGG
106775P	ab/cc	AA:c;AG:a;GG:b	bc	19:31:27:0	1	83.06	sc962	730	821	+	42217	TGCAGGGAAGGGAGGAGTGAGGACCCTTTCTGCGTTTGCTGTGGTTTTATCTTTTGGTGAATATATCCAGCTTCTTCTGAATAAAAGGAATC
186563N	aa/ab	A:b;G:a	ab	19:31:26:1	1	83.06	sc962	364	455	+	42217	TGCATATAGACCATGAGTTTTCAAATAAAAATGTGTAAGATGTTCACGGTCAAGTACCAAACACATTCAGATCTTTTCCTTCAAAGAGAGTG
28695N	ab/aa	A:a;G:b	ab	19:31:26:1	1	83.06	sc165	10327	10418	-	75817	TGCATCCACCTCCGTAACTAATACCAACATCGACTACAAAGGCCAAGACGGCTCATTTCGTTCCATATGGCGGTAGTGTGGTTGTCTGACTG
28733N	ab/aa	A:a;G:b	ab	19:31:26:1	1	83.06	sc165	7024	7115	-	75817	TGCATCCACCTCCGTAACTAATACCAACATCGACTACAAAGGCCAAGACGGCTCATTTCGTTCCATATGGCGGTAGTGTGATTGTCTGACTG
28737N	ab/cc	AG:c;AT:a;CG:b	ac	19:31:26:1	1	83.06	sc165	73713	73804	-	75817	TGCATTGACTGGCAGAATGTATGCCTAAGGACTGAAGATGCAAGCATTGCGTTCATTGAAGAGACATAAGAGACCTCTTTAGGACCCAAAAA
80234N	ab/cc	AG:a;CG:c;CT:b	bc	18:32:27:0	1	83.71	sc311	9898	9989	+	64710	TGCATTGTGAGGGTTCTGTACTAAGCCTATACTCGTCAATTTTTGCTTTACTTCATCACTCCAACACCTAGATGATTGCTTGAGACCGTAGA
47305P	aa/ab	G:b;T:a	ab	18:32:27:0	1	83.71	sc311	20982	21073	-	64710	TGCAGCCATAGGGCCATTATTACCACCACTATCCGTGGTCTGAGCTAGCATGTAAGCATCAGAAACAAGATGTCAGCTTAAAGAAAAGATCA
47308P	ab/ac	AG:b;GA:c;GG:a	bc	18:31:27:1	1	83.71	sc311	21865	21956	+	64710	TGCAGTGCACATTATCTTTTCTGACACTCTAATAAAGGGCGCATGCTCAAACGCCCTTGTAAGACCCGTTGGAATAGCCATTATGAAAGTCG
80232N	aa/bb	A:a;C:b	ab	18:34:25:0	1	89.05	sc311	62620	62711	+	64710	TGCATTCATACAAAGAAATAAATATGGAGATTGTATGTTGTCACAGAACTGTGAGTTTATCTGTGAAGCTACCATATCATGAGTGGTAGAAA
36138N	ab/aa	C:a;T:b	ab	17:34:25:1	1	91.78	sc1844	4476	4567	-	29777	TGCATCAGAAAGACCCCCTCTATCCTATGGTCAATATTATGATTGACAAAATCATTGCTTATTTAAACGAAGCTCTTGAGTGCGACACCTTA
180167N	ab/aa	A:b;G:a	ab	17:34:26:0	1	91.78	sc867	4898	4989	+	43898	TGCATATACGTGTTTGTTTGAACAAAAGAGAAAATTACGCGTCTGGTTATTTCGATCCATCCTTTGTTTTGATTTGTAAAAAGATAATCATG
180170N	ab/aa	A:a;T:b	ab	17:34:26:0	1	91.78	sc867	5529	5620	-	43898	TGCATGTAGACTTGCCTGTCGCAGTCCGGCCCGACTCGGTGTATGGCTCTGTACCGGATGTGTTGAAGGCAGTATGATGAAATGCTGAAGGG
180169N	ab/aa	A:a;G:b	ab	17:34:25:1	1	91.78	sc867	5617	5708	+	43898	TGCATCTGCCTATAAGGCTGAGAGTCAGAGAGATGCTAAAGATGAGGGAAGTCTTGATCGAGGTTTCTGGATTCCAGTTGGATGGTTTGCAA
103267P	ab/aa	AG:a;GA:b	ab	16:35:26:0	1	92.43	sc867	22667	22758	-	43898	TGCAGTCATGATTGAGTCGACTGAGATGGATTAGAAAAAGATGTACGCCAGAATCATCGTGGTTTGACAGGGGTTGACATCATGGTTAGTTT
125414N	aa/bb	CC:b;GG:a	ab	13:37:25:2	1	95.82	sc4617	4241	4332	-	12235	TGCATCTTGGTCCAATGTGAAAAACACCTCAATGGAGCTCGAGGAGGGACTGGCAAGGAAAGCAAGGAAAAGTGACATGGGGGTTGAGTTCA
69944P	ab/cc	CCT:a;GCT:c;GTC:b	ac	13:37:26:1	1	95.82	sc4617	10236	10327	-	12235	TGCAGGCCTCTTGCAGACAGGACTTAGATCTAATATGGGAGATTGGCTGATATCCCGCCTGCCGCCTGTTTGCAGATGGCCCACAGGGCGAC
187953N	aa/bb	A:a;G:b	ab	13:37:26:1	1	96.47	sc98	10148	10239	+	88874	TGCATTTGGCTTTACAACGGCCAGCAACAGAACAGCGTTTGCTTGCCATGAGAAATCCATTCCACCTCTTGCCATGTTTATCACTGGGAGCT
187961N	ab/aa	G:b;T:a	ab	13:37:27:0	1	96.47	sc98	21724	21815	+	88874	TGCATGGACTCCTGTCCATTCTTTGTCATAGGTAAATCTTCTTGTCTTTGAGGGCCTTCTTCATCTTCTTTGTCGCCAATTTCTTCACCAGG
187958N	ab/ac	AAAA:c;GAGA:a;GTGG:b	ab	13:37:27:0	1	96.47	sc98	15555	15646	-	88874	TGCATTGTAATTATGTAATAACAGTCGTGCATTAATAAAGAAAGCGCTATAAAGGAACCATGGAAACAATCAGGAACTAAGTTTGAAAAGCA
187970N	aa/ab	C:b;T:a	ab	13:37:27:0	1	97.76	sc98	39973	40064	+	88874	TGCATAGGAACTTCAACACTTGATCAATTTGAAGGGTCCAAGCCGTTGCCTGTCGTGACCTGTGGGCTCACCGTGGTTTGAGGAGATCGTCT
108093P	aa/bb	A:a;G:b	ab	13:37:27:0	1	97.76	sc98	39172	39263	+	88874	TGCAGTTACAGCGGGCAGAACAGTTGATGTCCCATTTGCTTAAGGTAGAGTGGATGTCCCATTTCTTTTCGGAACAGTTAAGGTCCCGTTTG
108096P	aa/bb	C:a;T:b	ab	13:37:27:0	1	97.76	sc98	41740	41831	-	88874	TGCAGGAAGAATACCGCAATCAGTCTATCATCGTGTCTTTGGCAAATGCACCTCAGGAAGGACCAAGCGAAGTACTTTGTTATCTTCTGAAC
187973N	aa/ab	A:a;G:b	ab	13:38:26:0	1	98.41	sc98	42822	42913	-	88874	TGCATACTATGTCCCGCACATGTCAAGTGTTTGACCTTTCGAAATTGTCAAGTTTTGCTCTAGAACGACATTTGCGACGTGAAGAGGTCATA
187992N	ab/aa	A:a;G:b	ab	13:37:26:1	1	98.41	sc98	57143	57234	+	88874	TGCATTGCAATCATTCTGCGAGGATTCAATTATTTGTGCACGTTCTGATTTGTTTTGGTGATCATCTTGCGAGGACGTAGTTGTCAACTGGG
187986N	ab/aa	A:a;G:b	ab	13:37:25:2	1	98.41	sc98	53893	53984	+	88874	TGCATTGCAATCATTCTGCAAGGATTCAATTATTTGTGCACGTTCTGATTTGTTTTGGTGATCATCTTGCGAGGACGTAGTTGTCAACTGGG
26516N	aa/ab	A:b;G:a	ab	13:38:26:0	1	99.71	sc160	28910	29001	-	77005	TGCATTAACAAGATAGACAAAGTACAGTTTCTATGTAGACCGATGGGAGGAATGTTTACAAAGCCCATTGTTGTGTACTGCTCAGCCTCAAC
27790N	aa/ab	C:b;T:a	ab	13:38:26:0	1	99.71	sc1633	342	433	-	32288	TGCATCAAACCTGAGATCAAAACGAGCTAAGATCACTGGGAGGAGAATTGTGTCACTCAGGCCATAGTGCAGCATGTGTTGCTCAGAGTCAT
27787N	aa/ab	C:a;G:b	ab	13:38:25:1	1	99.71	sc1633	30130	30221	+	32288	TGCATAAGCACCAACCCATTCCTTCATCAGCCAGATTTCAACAATTGGCGTTGATCGAGCAATGGCAAGACTTACACCGCGGACCTTTTACG
188005N	ab/aa	A:a;C:b	ab	13:38:26:0	1	99.71	sc98	84678	84769	+	88874	TGCATTATCACAAAACTTCTCAAAATGAATAATAGGGGGTGTCACGTCAAATTATTTAGAACAAAACCCTGTAAAAAAGATTTCCGTCATAG
188004N	ab/ac	AA:b;TA:a;TG:c	ac	13:38:26:0	1	99.71	sc98	84244	84335	-	88874	TGCATTTGCGCGGGTTTGACTGTAGTGTGGTAAATCTCAAAATGACTTGTTTAAGTAGTGTAGTGTGATGAATTAATCTTTTGAGTGTTGTG
17210P	aa/bb	A:b;T:a	ab	13:38:26:0	1	99.71	sc1633	2624	2715	-	32288	TGCAGCGGAAATCTTTTTTTACAACAAAAACGTAAAAAGATTTCCGCATTATAAAAAATAGGCCGTAAATAATTTGACTTGACACCCCTTAA
93219N	ab/cc	AG:c;AT:a;CT:b	ac	13:37:25:2	1	99.71	sc3525	12887	12978	+	17199	TGCATATCTCTATGTGTTAAGCCGGGTTTTCATTTAAAATGAATAAGTCTATGCAATACTGTGTTTGCATTTTGCGCGGGTGAAATGAAGAG
26814N	aa/ab	G:b;T:a	ab	14:36:26:1	1	101.01	sc160	43791	43882	+	77005	TGCATTCCGATGCTCTTCCTGAACGTTATGATGTCTCCTCAGGAAAATCCGCAAGTGGCCTTCTTGACAATGGAGTGCGGCCGATTTTAAAA
26812N	aa/ab	G:b;T:a	ab	14:35:25:3	1	101.01	sc160	43583	43674	+	77005	TGCATTCCGATGCTCTTCCTGAACGTTATGATGTCTCCTCAGGAAAATCCGCAAGTGGCCTTCTTGACAATGGAGTGCGGCCGATTTTAAAA
26811N	ab/aa	G:a;T:b	ab	14:36:27:0	1	101.01	sc160	39062	39153	-	77005	TGCATGGCATTTTTGGGCAGACAAGTCGAACGGGGGTGTTTGTAGAGCAGACTCTACCTCCTTTTGAGATCAGCGTGTATACTAGGGGTGAT
15577P	ab/aa	A:a;T:b	ab	14:36:26:1	1	101.01	sc160	51616	51707	-	77005	TGCAGCTGCTGTGGTGCACTTGGGTATCCTGGATCCGTCGGTAAAGATTACGATGTGCTCCAGCGTTGGTGACAGGCCATCAGCCTCTCTCT
15574P	ab/cd	CGC:a;TAC:c;TAT:b;TGC:d	ac	14:36:26:1	1	101.01	sc160	50700	50791	+	77005	TGCAGCTTCAGCGTATCGCCCAATTGCCCTCTTACTGACACTGAGTAAGATTCACGAAAAGTTGCTAACCAAACATCTTTCGGAACAAGTCG
90963N	aa/ab	A:b;G:a	ab	12:35:30:0	1	111.57	sc3461	4916	5007	-	17536	TGCATGTGAAACATACTATCTTTCAATCGAACTCTTCAAAAGATCAAAGACCTGTGTAAGTGGTCTTTGAGAAGGGACTTATGAAGATCAGA
126874N	aa/bb	A:b;G:a	ab	12:35:30:0	1	111.57	sc4689	4034	4125	+	11964	TGCATGGCGTCGGGATCGGGGGCTGATGATAAGCTGGGAGTTTGGGAAGTGATTGCGCGTGAAATACCTTCTGGATTACGCTTGTGTAGTTT
42539P	aa/bb	C:a;T:b	ab	12:35:30:0	1	111.57	sc2829	20764	20855	+	21352	TGCAGTTTGTGTACAAGGTTTTGTCCGTTATGTGCACCATACCGGGCTTTTGGACGCCGCAGTCATGCTTCGGTCATGTACGGCCCCGGGGG
42540P	aa/bb	AC:a;GT:b	ab	12:35:30:0	1	111.57	sc2829	20676	20767	-	21352	TGCAGTTTGTGAGAGAAAGAGGAAATTTCGCCAAGCACTCGATTTCAACAAACCACATCAACACAAACTCACACAATGCCAGATCTCTCAGG
88395N	aa/ab	A:a;G:b	ab	12:36:29:0	1	112.22	sc3359	8815	8906	+	18185	TGCATGAAAATGATGATAGAGATCACTTTGTGATTGGTCTGCGTAAGTGAGGAAGACCAGTCGATCTGGGCTCTCGTGGGCTTGGCTTCCGT
174154N	aa/ab	C:a;T:b	ab	13:34:28:2	1	112.87	sc792	13786	13877	+	45967	TGCATCCTCCGCTTGTGACATAAATTGCCTATCCCAGATTTTTAAAAGACTGACGAGTCGCAAGCCAATCAACCATCTAAGTAGTCCCGGCG
174175N	aa/ab	C:a;T:b	ab	13:34:28:2	1	112.87	sc792	7486	7577	+	45967	TGCATCCTCCGCTTGTGACATAAATTGCCTATCCCAGATTTTTAAAAGACTGACGAGTCGCAAGCCAATCAACCATCTAAGTAGTCCCGGCG
34742N	aa/ab	G:b;T:a	ab	13:35:29:0	1	112.87	sc1808	322	413	-	30207	TGCATTCTGTCCTCCCAGCTTAGTATAGTGCTTCTCAGGTGGAGCTTTCTGATAGTGTTTTCACAATCAAATCATTTCAAGTAGAATTTTGA
38820N	aa/ab	A:b;G:a	ab	13:35:29:0	1	112.87	sc1902	15731	15822	-	29139	TGCATGAAGTTGAGCATGAGTGATTCTCCAAGAATGAAAGGGAACCAAGAGAGCTGAGTGTAAGACCCATCCAACCCAATAATTCACGGTTT
34736N	aa/ab	A:b;T:a	ab	13:34:29:1	1	112.87	sc1808	14291	14382	+	30207	TGCATCTCTGGAAGTTCATGCTCAAGACACTCAAGAAGACAGTTTTGATTATCAAGCAGTTACATTTGATGATGAAACTCAAGAATTACCAG
34740N	aa/ab	A:b;T:a	ab	13:34:29:1	1	112.87	sc1808	15728	15819	+	30207	TGCATCTCTGGAAGTTCATGCTCAAGACACTCAAGAAGACAGTTTTGATTATCAAGCAGTTACATTTGATGATGAAACTCAAGAATTACCAG
34741N	aa/ab	A:a;G:b	ab	13:34:29:1	1	112.87	sc1808	410	501	+	30207	TGCATAAAATTTTAGACACTTTTTGGCCAACTTGAACCCTGCTATTGCTCAAGATCTCGGCGTGTAAAACTGTTAAGGTAGAGTGTATCACA
34743N	aa/ab	C:b;T:a	ab	13:34:29:1	1	112.87	sc1808	795	886	-	30207	TGCATCAAATTTTGAATTTTTTGGGGCCGCAACAACATTTGTTGTGTTACTGCCCCAAGAAACTTGAAAATCAGTGTTTTTTTGGTGCTGTT
174174N	aa/bb	C:a;G:b	ab	13:35:29:0	1	112.87	sc792	43079	43170	+	45967	TGCATCAAATGCGAGTCCCAGAGTAGCTGCAGTCGCACTTACAAGCGCTCGCATAGAAGCTGAGCTGGTGAGTTTCCGAATTACATAATCAA
34739N	aa/bb	C:b;G:a	ab	13:34:29:1	1	112.87	sc1808	1396	1487	-	30207	TGCATCATTTAAATTCTAAGAAAATACGCATACCATTTTTCATGCAATAGACTTTGAAACTCATTATTCAAACTCATCATCAAGTTATTTCA
174161N	cc/ab	CA:c;TA:a;TG:b	bc	13:33:29:2	1	112.87	sc792	20432	20523	-	45967	TGCATCACAATGCCTAACATTGCACGCCGCAGAGAAAAATGCTATGTGGACTGAGGCTGACGTTTGGTTGTTGCTATGAGCGTGATTCAGTA
21136P	aa/ab	AA:a;GG:b	ab	13:35:29:0	1	112.87	sc1808	16004	16095	-	30207	TGCAGTGATTGAAAACAAACATGATGTTAGTATAATTAAAGAACAAACCAAAGAAAGAGATGAAAGAAGTAAAGAGAATTGGAAGACTTACC
21139P	aa/ab	G:b;T:a	ab	13:35:29:0	1	112.87	sc1808	26721	26812	+	30207	TGCAGCAATTGTGTGTTCAAATCGACGAGGTGGACTTACATCAAGATCAATTGAGCAGGCTGTCGGGGTCTGTCAATGACTTAAGGAGAGAT
21141P	aa/ab	AA:a;GT:b	ab	13:35:29:0	1	112.87	sc1808	27807	27898	+	30207	TGCAGCTTGACTTATGCACACGGACATTTCGTCAATATCACTCCCAAACGTTTATACCAGGCTGAAGATCCCGAATCTATCTGAACAAGCAA
99655P	aa/ab	A:a;G:b	ab	13:35:29:0	1	112.87	sc792	4697	4788	+	45967	TGCAGCTGGAGTTTCCGCTTGCTATTCTTGTGTCAAATGTTCAACTGGAACCTCTCTATCAGGCATAAACTCTTGCCTGGTTCAAGCGCAAT
99648P	aa/ab	C:a;T:b	ab	13:34:27:3	1	112.87	sc792	3708	3799	+	45967	TGCAGTGTGAGCTAAGTGCGTGTGTCCAAGTGAATGTGGTGTGGAGAAACATGCCTAAAACTGAGATGGCAACCGGGAATGGCGTGTGCGCA
23982P	aa/bb	A:a;G:b	ab	13:35:29:0	1	112.87	sc1902	9571	9662	-	29139	TGCAGTTCAAGGAAATAAGTCCTCAACTTAGCAGAGCTACACATGAGCTACAGGTGAAAATCACAAAATAGCAAGCTATGTAGCTCAGTGAG
99651P	aa/bb	C:a;G:b	ab	13:35:29:0	1	112.87	sc792	43106	43197	+	45967	TGCAGTCGCACTTACAAGCGCTCGCATAGAAGCTGAGCTGGTGAGTTTCCGAATTACATAATCAAGCTGCATTGACCGGCAGTTTTATTAGC
99638P	aa/bb	C:a;T:b	ab	13:34:29:1	1	112.87	sc792	1193	1284	+	45967	TGCAGTGTGAGCTAAGTGCGTGTGTCCAAGTGAATGTGGTGTGGAGAAACATGCCTAAAACTGAGATGGCAACCGGGAATGGCGTGTGCGCA
23977P	aa/bb	C:b;G:a	ab	13:33:28:3	1	113.52	sc1902	24496	24587	+	29139	TGCAGGCGGTTGCGGCCGTGCCGCGGTGTAGTCCGGGTTCAGCGTGAGCCCCGACCCGAAAAACGCGGGTAATGGCCTACCCGCTCCCCAAA
38830N	aa/ab	C:a;T:b	ab	13:33:30:1	1	113.52	sc1902	24634	24725	-	29139	TGCATCAAAAACCCGAATTTATCTGGGGGGAGGCCCGGCTTTTAGGCTTTTGGGGTGGGGATCGGGGTGGCTTCTGAGAGCCGGGTTTTGCT
143291N	aa/ab	AA:a;GG:b	ab	13:33:30:1	1	113.52	sc554	7314	7405	+	53410	TGCATTCTTGATATAAGATTTTTATTATCTCTTGTATTCCTCGATCCATCCCACTTTCCCTGGTCGTCTGTGACTTATAAGATCACGGCTAG
69628N	ab/ac	CA:b;CG:a;GG:c	ab	12:35:29:1	1	115.6	sc274	25152	25243	+	66951	TGCATCAAGTCTCATGTACATGTTGCATCTTTTCAGCTGAAATGGACCGGACCATGTTGCGTTGGTTTTGTCAACTACAACAGCTTCTCGGG
69616N	ab/ac	AC:a;AT:c;GC:b	ac	12:35:30:0	1	115.6	sc274	1383	1474	+	66951	TGCATGCTGCTCGGCACATTTGAGCCCAACCTTTATGCGACCAACACACTCCGACATTGCTTTCAGCCTCTACCGCTTCCCGCTTGGCTCTC
51587N	ab/cc	AA:c;TA:a;TC:b	bc	12:35:30:0	1	115.6	sc2267	4904	4995	+	25415	TGCATGGGGTGATCAAGGATCTGGTTGAGCAATACACACTGACTCGAGGGGATTTGGAAAACCTAGGGCAAACAAAACCCACAATTGAAGAA
8288N	aa/ab	C:a;T:b	ab	12:35:29:1	1	116.25	sc1187	34074	34165	-	38254	TGCATCAAATATATTACATGTTGTGGCGAGTTTTGATTATTTCTCTAGATCAATCCTATTTGTATATAGCTGACTCTCAATTACATTTGCCT
8289N	ab/aa	C:a;T:b	ab	12:35:29:1	1	116.25	sc1187	4276	4367	+	38254	TGCATCTGGGCTCATAACCTATTAGAATGTCAGAAACGATAATGTGCACTGCGGGACTTGAACCCACGACCTGACACTGCGGGAAAAGCCTC
8286N	ab/aa	A:a;C:b	ab	12:36:29:0	1	116.25	sc1187	32277	32368	-	38254	TGCATTTCAAGGTGCTGAAATCGATCATCACAACATTGCAGGTCTCCTTGAAAAGTGGACAACAACCGGGATCACTATAAAATGTGGGCGAG
129128N	ab/ac	CT:c;TC:b;TT:a	ac	12:36:29:0	1	116.25	sc4814	7064	7155	-	11525	TGCATGTGTACAAACATATGTGCACTTGAAGCCGTATTACATGTCATGTTTACATTGGTTTGAATGTTTACAGAAAAGTTTATTGTTTAAAA
15060N	aa/bb	C:b;G:a	ab	12:35:28:2	1	117.55	sc1317	23424	23515	+	36311	TGCATTATATTTTGAACAAGTTGAATTGATAGAGAAAACACTCAAAGTGTAATCCTACCACCCGGTTGACCACGAAGTCTCTTTCCATTTTG
15061N	ab/cc	CT:c;GG:a;GT:b	bc	12:35:28:2	1	117.55	sc1317	23336	23427	-	36311	TGCATCTTGAAGTGATGTTTAAATTGGTAAAGCTCAGAAAGATTGGTTTATAATCTCTTTCATGATTGAAATTCAATGTCATTTGACTTTAG
47875P	ab/aa	A:b;G:a	ab	17:32:28:0	1	134.25	sc3135	14020	14111	-	19478	TGCAGTAAGTAACTCGAGATTGATCAAAAGGTCAATGAGATGTATTTGGCAATATGTGGCTTGTGGAATGCGCCCACATTCCGGCTACATCC
18327N	aa/ab	G:a;T:b	ab	18:32:26:1	1	135.54	sc1397	28406	28497	+	52280	TGCATGCCTTGGTCATGTAAAGCTGGCCCAAGTGGCTTTGTGAGAATATCCGCACATTGTGACTTTGTATCTATCCAATGTAAAAATATTCT
99412N	aa/bb	AG:b;GT:a	ab	18:32:26:1	1	135.54	sc3690	15714	15805	+	16391	TGCATTCCATGTGTGTACATGATGATTACATGTGTGCGACCATATGTAATCTCATGTTACGCTTTGTTTTATCTTATTACTACATGTAGTTT
18313N	ab/cc	CA:a;TA:b;TT:c	bc	18:32:27:0	1	135.54	sc1397	15392	15483	+	52280	TGCATATTTGACACTCTTCATTGGTCCAGCAGAGATGATACCCTTGACAGATTGATTGAATGCAGGTGGCCCGACGGTCAATGACAAAGCTC
10820P	aa/ab	A:a;G:b	ab	18:32:27:0	1	135.54	sc1397	8183	8274	-	52280	TGCAGCGACAGCGCAAAGAATACGCCAAGAAGCGAGGCGGCCTGTGGGTGCAAAAGGTTTGTTGAAATCAATACCTTCTGTCTGTGTGTATC
14703P	aa/ab	C:a;T:b	ab	18:32:27:0	1	135.54	sc1571	2331	2422	+	32874	TGCAGAATTCAAAAGTCAGATAGACATGGTGCTAAGAGCTGTCAGGGCAGTCGATAGTGTGCTCTAATGAGGAAGACCAAATTGAGCCGTTT
10591P	aa/bb	AG:a;GC:b	ab	18:32:27:0	1	135.54	sc13785	159	250	+	470	TGCAGGGCCAGGATTCAAGATTGTTCTTTGAGGAAGTGGTGCTTTAGCAGGTTTGCAATTTACCATCGCAAATCGTTCGAGACATGATTCAA
56293P	aa/bb	C:b;T:a	ab	18:32:27:0	1	135.54	sc3690	8451	8542	-	16391	TGCAGTGGCGGTCCCTATCACCAAATATTTTTGTAGCCGACTTCAAATTTCGACCTTTGGGCTGCAAATTTGGCCACATAGAGCCGGGCTTC
14697P	ab/aa	C:b;T:a	ab	18:32:27:0	1	135.54	sc1571	18200	18291	+	32874	TGCAGCTGTACAACTCAACTATGGATTTACCACTTATGCAGATTCTATCCTCTCCCACTCTGGCATCACTCTATGACAATCTTAAAACATAT
129715N	ab/ac	ATA:b;CCC:c;CTA:a	ab	18:33:26:0	1	136.19	sc4874	2520	2611	-	11321	TGCATATTATTCTCATGGATGAGGCCTTCAACATGAGTATTTTTTTGTATTTTTAGTGTCAGACTGGTGGATTGTACTAACAAAAAAACCCT
56291P	aa/bb	C:b;T:a	ab	18:33:26:0	1	136.19	sc3690	2129	2220	-	16391	TGCAGGAGGTATGCTGTCGATGATTGTGTTGTGATGCCTAATTGTCGGTTGAGTTCTTTTCTCAATTTGGAAATAAAGATGTTTCCTCTGTC
56290P	cc/ab	GAC:a;GGT:c;TGC:b	ac	18:32:26:1	1	136.19	sc3690	2217	2308	+	16391	TGCAGACCGATGGCCAATCCAAGATTTTAAATAAAGCTGTGGAGCAGTATCTGCGTCACTTTGTGGGTTACAAGCAAGATAACTGGGTAGGG
30618N	aa/bb	G:b;T:a	ab	14:37:25:1	1	143.25	sc17108	152	243	+	307	TGCATGAATTATGACGCGAATGGTGTCAAAGCGTCTATGTCAAATATTCTCTCTTTCACGCTGAATCGTTTTCATTAATGGACTTTTTAATT
30619N	aa/bb	C:a;T:b	ab	15:37:25:0	1	143.25	sc17108	64	155	-	307	TGCATTTGGGTGCTTTTTGTACGTGAGCGTGATGAAAAAGTACGATTTTGGACATTGAGATGACATTTCAAAGGGAAAGATGGAGAGATATG
29647N	aa/bb	C:b;G:a	ab	15:36:26:0	1	143.9	sc1683	16129	16220	+	31619	TGCATTGTTGACCACATGGAGCATTCAATCTATAATACCCTATTGAAGACTTCTTCTATTTCAGTCTCTAAGTTGTTGAATTCTGTTCTCAG
19024P	aa/ab	G:a;T:b	ab	15:36:26:0	1	143.9	sc1683	15787	15878	+	31619	TGCAGGCACTAAATTTGTGACAAATAAAGTACATGAAAGAGCTTTGCATTTCATATCAAGCTAGCTGTGAAGGGATGAATCAGGTGAACTCA
19025P	aa/ab	A:a;T:b	ab	15:36:26:0	1	143.9	sc1683	15699	15790	-	31619	TGCAGGGTTTTTCAATTGTGATGTTGGAATCAAAAATTTTCAGTGTCAAATCAAAGGTATCGAGGGGTTTGGAAGAGCAAGTCTAAACTTTT
29363N	aa/ab	A:b;G:a	ab	16:38:23:0	1	146.5	sc1670	9648	9739	+	31735	TGCATACTTCAAAACCTCGCATGTTGTAAACTCGAGAAAGTTTGATAAAGTGTTGGTCGATGTATTTTTTCAATTAGATCGATTGTTTACGA
29653N	aa/ab	C:b;G:a	ab	16:37:23:1	1	146.5	sc1683	2215	2306	+	31619	TGCATGAGCGCGCCATTTCCATTCTTCTCTCTATTCCTTATCAGTTTCTCTAGTTTCAAATCAAGTTTCAATTCACGCTTACACTTCATTCA
163299N	aa/ab	C:a;G:b	ab	16:37:23:1	1	146.5	sc694	28925	29016	-	56405	TGCATAAATTGAGGGCAAGGGAAGCATTTGAGGCACCCATATCTTTTTGATAAATGCTGGGATGAATGTGTTATGATGATGGTGTCGCACTC
29357N	aa/bb	C:a;T:b	ab	16:37:23:1	1	146.5	sc1670	6764	6855	+	31735	TGCATGCAGGTTTAAATGCCCCTTGGCGTGTATCGTCAGATCTGTTAAAGCTGCTGGGTAGAGCTAGCTGGACGGGGCCAGATCGTGCCACA
29336N	ab/aa	A:a;G:b	ab	16:37:23:1	1	146.5	sc1670	10877	10968	-	31735	TGCATCAAGTGGACAATTGATCAATCAGAAACGCCTCATAGATCCAAATCCAAATGCAGGACCTCCACCACTCACAATCAACACAGCCCTCG
29654N	ab/cc	AA:c;GA:a;GG:b	ac	16:38:23:0	1	146.5	sc1683	2127	2218	-	31619	TGCATTCCATGTGTGTACATGATGATTACATGTGTGTAACCATATGTAATCTCATGTTACGCTTTGTTTTATCTTATCACTACATGTAATTG
18856P	aa/ab	AT:a;CA:b	ab	16:38:23:0	1	146.5	sc1670	235	326	+	31735	TGCAGGCAAAAAAACGATTTTTTTTCGAAAATAAATAAATAAATCTCTGAGGATAGAGACATTGATGAGAGGAGAGATAGTGTAGATCAATT
18854P	aa/bb	C:b;T:a	ab	16:38:23:0	1	146.5	sc1670	11707	11798	+	31735	TGCAGCTCTCATCAAGCTTCCATCCCTGAGGTGCCGTAGTAAAGATTACACCAAAAAGATGATCAGTCTCGAGACGATAAGAACATAATTCG
18855P	ab/aa	A:b;G:a	ab	16:38:23:0	1	146.5	sc1670	11619	11710	-	31735	TGCAGCGGCGGCAGCCAGGGCTCAAGAGGGATCGAAGAAGCGAAGAAAACGACCTCTGGAATCCGAGGGAGCCAGCTCTGATCCTGAACCTA
19030P	ab/cc	GA:c;GG:a;TG:b	bc	16:37:23:1	1	146.5	sc1683	469	560	+	31619	TGCAGTTTTCTTGTCCAGAAGCGCAGAAAATGCTGTGGATTCCTGTAGCTCCCTGGTCCGTACCGCCACAGATCCCTGGGAAAACTTTCTTT
19019P	cc/ab	GA:a;GG:b;TA:c	bc	16:36:23:2	1	146.5	sc1683	1174	1265	-	31619	TGCAGATTTGTCGTCAGAATCATCGAGCACCGTGCAAGGATTCTTCTTGTTGTTTTTCTTGTCGGGCTGGGCTGGAACCGAGATGTTACTGT
14918N	aa/ab	AC:a;CT:b	ab	16:39:22:0	1	147.15	sc130	50042	50133	+	81320	TGCATTTCAGCTTCTCGAAATTATTCAACTGCCTGGCCGACGTGCCACCGCAGGCAATGGGAGTGTACCATCGCTCAATACGATTGTTGCCA
109315N	aa/ab	C:b;G:a	ab	16:39:22:0	1	147.15	sc396	55044	55135	-	60335	TGCATCAACCGGCACCGACGTATCACCTACGAAGAAATGCCAGGAGTACGCTGAGGCAAACACCACTCATGCTTGTGAGTTGATCTCTTTCA
14929N	aa/ab	A:a;G:b	ab	16:38:22:1	1	147.15	sc130	72002	72093	-	81320	TGCATACTGACGGTTGTAGACAGATTGATAAAAATGGCACACTTCATTGCCTGCAACCACACCACCTCAGCTGAAGACCTAGCAGAGCTGAT
14936N	aa/ab	A:a;G:b	ab	16:38:22:1	1	147.15	sc130	78278	78369	-	81320	TGCATACTGACGGTTGTAGACAGATTGATAAAAATGGCACACTTCATTGCCTGCAACCACACCACCTCAGCTGAAGACCTAGCAGAGCTGAT
163306N	aa/bb	A:a;C:b	ab	16:38:22:1	1	147.15	sc694	40248	40339	+	56405	TGCATTTCTACCTGTGTAGATAAGGATGGACCCATGATAACTGAAGAATAGACATTCAATCTGACTTTTCAAAAATGATTATTTCAACTTCA
163302N	aa/bb	A:a;C:b	ab	16:38:21:2	1	147.15	sc694	37261	37352	+	56405	TGCATTTCTACCTGTGTAGATAAGGATGGACCCATGATAACTGAAGAATAGACATTCAATCTGACTTTTCAAAAATGATTATTTCAACTTCA
109318N	ab/aa	A:a;G:b	ab	16:39:22:0	1	147.15	sc396	56541	56632	-	60335	TGCATCATCATCGTGCACGGGGGTGTGGTATGTACTTAGATTGATGCCCTAAACGAAGAAGGCAAAAGAGGTGTGACTGTTTTAAGCTTATA
163308N	ab/aa	A:b;G:a	ab	16:39:22:0	1	147.15	sc694	45972	46063	-	56405	TGCATTTAGAGGAATTATGCCTCTAAAAGGTATGCCTTTATAGAGAGTTGACTGTAGCATAGATGTAGGTACATTTTGCGAGAACGGGAAAG
138563N	ab/ac	AC:c;TC:b;TT:a	ac	16:36:22:3	1	147.15	sc527	39088	39179	+	54318	TGCATATCCATATACACGTTCCTAATAACTCACACAGGAGATATCAACAGATGAGTGGAGATATTGAGGGATAGGTTTGGAAAGGTCGGAAC
71654N	cc/ab	AA:a;AT:b;TA:c	ac	16:38:22:1	1	147.15	sc2804	14222	14313	+	24889	TGCATGGCCTATTTCTCTTTGGCTTCTTACTTTTTTTTCTCAGACCTAATGTTCTTCTTTTCACAGGATATTTATCCCTTACATTCAATGGA
8341P	aa/ab	A:a;G:b	ab	16:39:22:0	1	147.15	sc130	59223	59314	-	81320	TGCAGGCCAAAAAGAAACTGTTTTTTGGAAAATAAATAACATTTATTATAAGAAGAGAAACAGTAAACACAGTAGAGAAAGTGGAAACAAAT
18624N	ab/cd	AAT:a;AGT:c;GAC:b;GAT:d	ad	17:37:21:2	1	147.8	sc1406	16671	16762	-	35196	TGCATCATGGTGGGTTATGTGGAAGGTGGAAAAGGATGGCTATTTTATGACCCTTCGTCAAAAAAATCAATCCCATCAGCAATCACTGACTT
61697P	aa/ab	A:b;C:a	ab	17:37:22:1	1	147.8	sc396	6855	6946	-	60335	TGCAGAGCAAACATCTCAATTCAATTCTATCGTCAACCTTCAAGCTAAACAGCTTCGAATTCTACCCTCAGCTGCCTAATGCCATTTCGATC
51993N	aa/bb	G:a;T:b	ab	17:37:22:1	1	147.8	sc2276	21499	21590	-	25329	TGCATTCTCCGTCCTGGAACCTTGGGAAGACTAGCTACACATCCGATGTCTTAATGAAAGCTCTGGAGGAAGTGTTCAGCTTTTCAATGGAC
51997N	aa/bb	G:a;T:b	ab	17:37:22:1	1	147.8	sc2276	23540	23631	-	25329	TGCATTCTCCGTCCTGGAACCTTGGGAAGACTAGCTACACATCCGATGTCTTAATGAAAGCTCTGGAGGAAGTGTTCAGCTTTTCAATGGAC
109298N	aa/bb	C:b;T:a	ab	17:37:21:2	1	147.8	sc396	3192	3283	-	60335	TGCATCTGAATGTTACCTCTTCAATCCATTCAATCTCGTTGTCTCATCGGATCACCATCAAACCGCAATTTGTTCTTCTAAATTTCATCTTG
18630N	ab/aa	C:a;T:b	ab	17:38:22:0	1	147.8	sc1406	28547	28638	-	35196	TGCATGATATAGGTCTATGAGCATGTGGCCGGAAAATGTGCCTTTGTTACGAGTGCCACATCAAGAAAAAAGATATCACACGTTGGTGTGCA
109295N	ab/aa	C:b;T:a	ab	17:38:22:0	1	147.8	sc396	28424	28515	+	60335	TGCATGTGTTAGATGGCGATTGAAAATCCTTACACGATTGTACAATTGCTAGGATAGACAAAGTTGTGGAAAGAAAAAGAAGACTCGATGCG
109280N	ab/aa	A:a;G:b	ab	17:37:22:1	1	147.8	sc396	18865	18956	+	60335	TGCATCACAAGAATTTATTAAATCATTAATAATCATCACAAGATCAATCAATAGAACACTTTTTTCAACTGATTCAATTGCACCTAATTAAT
18628N	ab/ac	AC:b;CC:c;CT:a	ac	17:38:22:0	1	147.8	sc1406	19946	20037	-	35196	TGCATACAATACCACAGTAGATTCCAATCCTGATATCTTAGAGCAACAGAATACCACGCTACCACCGCTACATGATTCACCCAATTCCACGG
1375P	aa/ab	A:b;G:a	ab	17:38:22:0	1	147.8	sc10643	383	474	-	1171	TGCAGACAGGACCCCGGCATAGGACCCTGGAAAGCTCCTACTAATGTGTCTGACCAAAATTAGGACATTTTTCTGGAAAATTTTCCAATTTG
61684P	aa/ab	A:b;G:a	ab	17:38:22:0	1	147.8	sc396	21144	21235	-	60335	TGCAGATGTTCCCAGATGAGACATTGTGGAGCACACAGAAAAGATGATCTCAGTCACGGATTGTACACCAACCGTGGGAAAAACAGTCTCTT
61699P	aa/ab	A:b;G:a	ab	17:38:22:0	1	147.8	sc396	7524	7615	-	60335	TGCAGAGTCAGTGGAGTTTGTTTGTGAGGGAAGCGGCAAACTCCAAAAGACGACTTAAGGACACTTAAGGAGTGTAGTCCTCACGCCAGGAA
106737P	aa/ab	A:a;T:b	ab	17:38:22:0	1	147.8	sc95	6618	6709	+	89615	TGCAGACTACTTCGCAACCCCCCTTGAGTGGTATCTGTAGAACAAATCAGTGACATGAACTAATTGCCGTTAAAAAAATCTAAAAGGAATTT
29371P	aa/ab	C:a;G:b	ab	17:37:22:1	1	147.8	sc2276	11723	11814	+	25329	TGCAGTCCTGTTTAGTCAAATCAATCATCCAATCTGGCTGCAAGAAATCATATTCAAATCGAGAACCAAGCAATTGAGTTTCAACTAGTTCG
29372P	aa/ab	C:a;T:b	ab	17:37:22:1	1	147.8	sc2276	11635	11726	-	25329	TGCAGTTACTTTATAGATCACCACCCAACTTTCCCCTTGCCTCAACAAGTAGTTGAGCTTGGGCTTCTTAGCCTACCACCTTATCAGAAAGA
61680P	aa/bb	A:b;G:a	ab	17:38:22:0	1	147.8	sc396	17490	17581	-	60335	TGCAGGAGTGTATTCTAAAGGTGCTCTTGAGCTATCCTGCGCAAACCTCTGTGGTCGCTCATCTTGTAGCTTTCTCGCAGTATGGCAGAGGA
29376P	aa/bb	C:a;T:b	ab	17:35:22:3	1	147.8	sc2276	9137	9228	-	25329	TGCAGTTACTTTATAGATCACCACCCAACTTTCCCCTTGCCTCAACAAGTAGTTGAGCTTGGGCTTCTTAGCCTACCACCTTATCAGAAAGA
61677P	ab/aa	A:a;T:b	ab	17:38:22:0	1	147.8	sc396	12529	12620	-	60335	TGCAGCTCATAACATCTTCAAAAAGTATCAATCCCACCACCAGATTCCAGCAAATGCGTTTCAGAAGGTTTGATGTCTGTATTGGGTGACAT
61682P	ab/aa	C:b;T:a	ab	17:38:22:0	1	147.8	sc396	20438	20529	-	60335	TGCAGCTTTGAATCCTCGATCAGCCAGAATCAAGCCACTTAGCCAGTTGAACCACCAGCCAGCTCACCTGTTGCACTCCAACCCTACAAAGC
11419P	ab/ac	ACA:c;ATG:a;GTG:b	ac	17:38:22:0	1	147.8	sc1406	5951	6042	-	35196	TGCAGGAGTAATTTTTTTGAGATAACATATTCTAGGTTATTTATTTCATTCATTCATCTCATCTTACAACTTGCAAGTACATTTTTTAAACT
61681P	ab/ac	AA:a;AT:b;TA:c	bc	17:37:22:1	1	147.8	sc396	20526	20617	+	60335	TGCAGATGTGCCCGGGCATGTCCCCAGAAGTCAAGAATCCAAATTTACAGCCAAAAATGAAATCCTTGTGGGTACAAGCCCGGGCATGTGCC
106727P	ab/aa	C:b;T:a	ab	17:37:22:1	1	148.45	sc95	47447	47538	+	89615	TGCAGGGTCTTGGTAAGTCAACATGTGTAAGTCTTAAGTTTTCAAATTTGGTGTAAGTTCTGTGAAAGATTTCAAAAGAATTTGCACGGATC
59356N	ab/aa	A:b;G:a	ab	18:36:23:0	1	149.1	sc248	6773	6864	+	68522	TGCATGTGAGCAGCATTTCGTAGTTGTTGACTTTTGGCAGTGGCCCTACAAAATCGATTGCCAAGCACTTGAGTGGAAGAGCCGGAATAGGA
59360N	ab/aa	C:a;T:b	ab	18:36:23:0	1	149.1	sc248	8261	8352	+	68522	TGCATGTTCTGCTGCCAAATCTGAAAATACTACTATGGCATCTGGATACACCACACAGATTGTGTTTAATAATTCTCCTAATGCCTCTTCGA
59357N	ab/ac	GA:b;GG:a;TG:c	bc	18:36:23:0	1	149.1	sc248	6685	6776	-	68522	TGCATGTGCAGATTGACCGGATTCAATAAAATTATCCCATGTGGTAAGACAGATACCGCTGAAAAAACCGCTACACAATTTTTTTCAAGTTG
32114P	ab/aa	AA:b;TG:a	ab	18:36:23:0	1	149.1	sc248	8885	8976	+	68522	TGCAGGTATATCTACCGGGAATAATTCACTGAACTCTTCAAATAGTTCCTGCTCACTCTGCTCAAACTCACTTAATGTCGGTTGCTTCTATT
59337N	aa/bb	AT:b;TG:a	ab	16:40:21:0	1	154.58	sc248	38655	38746	+	68522	TGCATTCAAAAATTTTGAAAATAGCAATGCAGAGAGTTCTTGTCGTGAGCCAATCATCAACTCAAATCTTTTATTCTCTCTACAAATGATGT
59332N	aa/bb	A:b;G:a	ab	16:39:21:1	1	154.58	sc248	36755	36846	-	68522	TGCATCAAACACAGGGGCCAAAACTAGAGTTCACATAGAGGGTAGCATGAAAAGCCTTCCGTATTTGTTCAAAAAACTATCCTTTCCATGTG
59344N	aa/bb	C:a;T:b	ab	16:39:21:1	1	154.58	sc248	42941	43032	+	68522	TGCATTTCTTCATTTCAATAATACTTCTTTATGATATTTGCATTCAATCAAAGTCATATATATATGTTCTGAAAGGAATTTGTAAAAAAAAA
59336N	ab/aa	C:b;G:a	ab	16:40:21:0	1	154.58	sc248	37638	37729	-	68522	TGCATATAACACTACACAAAATATAACATTTTCTGGGCAGAAAACACAAAAACTGACACACAAAGATATTGATCAGTCAGGAAGAGGGGGAA
119336N	ab/cc	AC:c;AT:a;GT:b	ac	19:38:20:0	1	157.31	sc439	38934	39025	+	57925	TGCATGGATTCGCAAAAAAACCATGACATGGGTCAAGCAGTGGTTGGTGAACCACATGACTTAGTGGCTAGGTGCTCAGCGTGTCAACCACT
66572P	ab/aa	C:a;T:b	ab	19:38:20:0	1	157.31	sc439	42960	43051	-	57925	TGCAGAGCACTATTCCACTTAAGCACATTCAGCCCTAAGCGTTCGCACATCTTTTCACGCAATCATCCCAGAGTTTTGTACACAGGTAGAAC
119337N	ab/aa	A:b;T:a	ab	20:37:20:0	1	157.96	sc439	38846	38937	-	57925	TGCATAAATACCAAAACAAATCAGGAATGCCTGACAATTGGGCCCAGGGCCACCCCTGGTCAAGTGTAACACACAGTAGACTATAACTACTG
70860N	aa/bb	G:b;T:a	ab	22:38:16:1	1	162.27	sc2794	1063	1154	+	21695	TGCATTTCAACTCAAAACTTTCAATCTCAATCTCAATTCAAAGTAATCCAATATTTTCATCTTTAGATTCATCTATTTAACTCATAATCATA
143218N	ab/aa	A:a;T:b	ab	22:38:16:1	1	162.27	sc553	36609	36700	-	53570	TGCATCTGGCCCCTTTTTTTTCCATGATCATTGGTTTACTAATTCAAGTGAGGATTTGAGTTTGAATTCGGATTGCAGTGTATGATTGGATA
143220N	ab/aa	A:a;T:b	ab	22:38:16:1	1	162.27	sc553	39971	40062	-	53570	TGCATCTGGCCCCTTTTTTTTCCATGATCATTGGTTTACTAATTCAAGTGAGGATTTGAGTTTGAATTCGGATTGCAGTGTATGATTGGATT
41898P	aa/bb	A:a;G:b	ab	22:39:16:0	1	162.27	sc2794	2244	2335	-	21695	TGCAGAATATGGGTTGCATTTTGATTTATGTGTAATGCTTTGCTAGATCACAACTGGGATGACACTCCCTTTGAAGGAAAAGATCTGAATGA
59364P	aa/bb	AA:a;GT:b	ab	19:39:16:3	1	165.13	sc385	58300	58391	+	60905	TGCAGTTGTCCATGGCTTGTCCAGTCGTTGTTTTTGAGTAGAAATTTGGATTTGATAATTAAAAGATAAAGGGAAAAAAAGAAGAAAAAGAC
106461N	aa/bb	C:a;T:b	ab	22:39:16:0	1	165.13	sc385	28667	28758	+	60905	TGCATGTATAGCCTTTCTCAAATATTGACCTGTAGTTGTCCATGGATTGACCAGATGTTGTTTTTGAGTGGAAATTTCAATTTGATATTAAA
106462N	aa/bb	A:a;G:b	ab	22:39:16:0	1	165.13	sc385	28579	28670	-	60905	TGCATAGACATAAGACTGAGGATCTAAAATCTGCTCTCAAATGTTCAAGATATTAAGTTTTGAGTGAGACCATTGGATTTGGACACTTGTGG
151660N	aa/bb	C:b;T:a	ab	22:39:16:0	1	165.13	sc5992	4569	4660	+	7830	TGCATTGTTGGTATGTGGAAACATCAGTTTATATGCCCTGGTGCCTCAAGCTTGTAAGGTAAAACTGACACTGACATTTTCCCACCTCTACA
106470N	aa/bb	A:b;G:a	ab	22:39:16:0	1	165.13	sc385	58274	58365	+	60905	TGCATAGCTTTTTTCAAAAGTTGACCTGCAGTTGTCCATGGCTTGTCCAGTCGTTGTTTTTGAGTAGAAATTTGGATTTGATAATTAAAAGA
59363P	aa/bb	C:a;T:b	ab	22:39:16:0	1	165.13	sc385	57453	57544	-	60905	TGCAGGTCAACTTTTGAAAAAAGCTATGCATACACAGACATAAGACTGAGGATTTTGAATATGCTCTCAAATGTTCAAAATGTTGAGTTTTG
106469N	aa/bb	C:a;T:b	ab	22:38:16:1	1	165.13	sc385	57427	57518	-	60905	TGCATACACAGACATAAGACTGAGGATTTTGAATATGCTCTCAAATGTTCAAAATGTTGAGTTTTGAGTGAGAACATTGGATTTGGGCATCT
106468N	aa/bb	A:b;G:a	ab	21:37:16:3	1	165.13	sc385	57515	57606	+	60905	TGCATAGCTTTTTTCAAAAGTTGACCTGCAGTTGTCCATGGCTTGTCCAGTCGTTGTTTTTGAGTAGAAATTTGGATTTGATAATTAAAAGA
149373N	aa/bb	C:a;T:b	ab	24:36:16:1	1	168.95	sc586	2141	2232	-	51906	TGCATCTTTGAATGCAAGCCGCTTGACGAATGAGGACGCATCCAACGCCTCAAGTGGACCTTTCATGAGGTCAATCATGATCTTCGCGTGTT
149386N	aa/bb	A:a;G:b	ab	24:36:17:0	1	168.95	sc586	6129	6220	+	51906	TGCATTAAAAATACAATCCCATCTCATTATGGAGTTGGTTTTTGTATTTGTAAACTTCATTTGTAATATGATAGTTTCCTGGCTCAAAGTGA
71863P	aa/bb	A:b;G:a	ab	24:36:17:0	1	168.95	sc4779	9320	9411	+	11649	TGCAGAGCAGTACTATAAACATTCCTTTGAAATTTAGAAATAACGGGTTGAACTCTTATGACTCCTAGAAACTAGAAAAATACGTTTATCAA
71864P	aa/bb	C:a;T:b	ab	24:36:17:0	1	168.95	sc4779	9232	9323	-	11649	TGCAGTTTGTATGTGTGGTATCTTGTCAATACGCTCGGGGTTCTGCTCCGCAGGACCCTCGCGGCTGAGAGGTTTGTATGTGATCTTATTTC
37317N	aa/bb	G:b;T:a	ab	23:35:19:0	1	172.33	sc1873	594	685	+	29517	TGCATGGTAGGACGAAAGCAATTGAGATTCATTATCATTGGTTAAGAGAGAAATTCAAAGAAGGTATAATTAAATTAGTATATTGCGCGTCA
36675N	ab/cc	AG:c;GA:a;GG:b	ac	23:33:19:2	1	172.33	sc1859	3999	4090	-	29634	TGCATGAGTGGAGCACTTTTCTGCTGGCAAGTACCGGGTTTGGAAAGGGTAAAATACCTGAGATGTTCATCGACCTCTTTCCTGAAAATTCC
50434P	aa/bb	A:a;G:b	ab	23:32:22:0	1	175.58	sc325	69604	69695	+	75276	TGCAGATGTGTATGATCCACAGCCCCAAAGTCAAGATGGTGGTTGTCCGCATGATTATTCAAGGCATCCAGTTTCGTGAAATTGTCGAATCC
50438P	aa/bb	A:b;G:a	ab	23:32:22:0	1	175.58	sc325	72566	72657	+	75276	TGCAGCAAGCAGACGGCCAGCAATTTCACATTTGACACCTCGAAACGTTAAAGTACCCTCAGTCATTTGAAGGGAAGGAACAACGACGCAAC
3347N	aa/bb	A:a;G:b	ab	22:33:22:0	1	176.23	sc1079	3475	3566	+	40149	TGCATGAGGTGATGTGATTTAAATTGCTGAATTGCATGTAAGGTTAGGCAGCCTCAGCATGTAAGTGAGATCACATATGCTATGTGGGAAAA
45559N	aa/bb	A:a;G:b	ab	22:33:22:0	1	176.23	sc2098	1725	1816	-	27000	TGCATGAGGTGATGTGATTTAAATTGCTGAATTGCATGTAAGGTTAGGCAGCCTCAGCATGTAAGTGAGATCACATATGCTATGTGGGAAAA
3348N	aa/bb	A:a;G:b	ab	21:33:22:1	1	176.23	sc1079	3387	3478	-	40149	TGCATGCTTGATAGGACATTCTGAATGCCCATCTTTCTGCCAGTCTGAACTACACTCTCTTTAAATGTTAATGTGACATATCCTACTAAAAG
45558N	aa/bb	A:a;G:b	ab	21:33:22:1	1	176.23	sc2098	1813	1904	+	27000	TGCATGCTTGATAGGACATTCTGAATGCCCATCTTTCTGCCAGTCTGAACTACACTCTCTTTAAATGTTAATGTGACATATCCTACTAAAAG
45555N	aa/ab	C:a;T:b	ab	21:32:22:2	1	179.9	sc2098	14936	15027	-	27000	TGCATGACTTGCAGTTTGCCCCTCCATTGCAATAGCTGGACCTGCTCCTACATTATCTATGTAAGATCCATCTGTGAAGATCACACAGGGGC
45557N	aa/ab	C:a;T:b	ab	21:32:22:2	1	179.9	sc2098	17760	17851	-	27000	TGCATGACTTGCAGTTTGCCCCTCCATTGCAATAGCTGGACCTGCTCCTACATTATCTATGTAAGATCCATCTGTGAAGATCACACAGGGGC
8318N	aa/bb	C:b;T:a	ab	25:31:21:0	1	184.72	sc1189	13141	13232	-	38240	TGCATGATTACGAAATCAAGCATAAACCTGAATGATAGTTTGATAATTTGATTACCAAATTGTAAGAGGAGTATGTACATCTGTGCAATGAT
8321N	aa/bb	A:b;T:a	ab	25:31:21:0	1	184.72	sc1189	14057	14148	-	38240	TGCATGTATTTTGTATCACTCAAAATCTTCGAGTCTACCATTTCCCAGAGGCTAGCTATCTAAATTCATCTGATGATGATCTCATCAAAACA
8325N	aa/bb	A:b;T:a	ab	25:31:21:0	1	184.72	sc1189	16929	17020	-	38240	TGCATGTATTTTGTATCACTCAAAATCTTCGAGTCTACCATTTCCCAGAGGCTAGCTATCTAAATTCATCTGATGATGATCTCATCAAAACA
8316N	ab/cd	AG:c;AT:a;GG:d;GT:b	ac	23:31:21:2	1	184.72	sc1189	10374	10465	+	38240	TGCATCAATTCTAAACCCAACCTGTAAAGATGCACCTAGTCAAAGTAGTAGCTTCTAGCTTGAGCAAGAGCAATTCCCAAACGCACTCACAT
4566P	ab/ac	GG:c;TA:b;TG:a	ab	25:31:21:0	1	184.72	sc1189	29509	29600	+	38240	TGCAGGCCGCCAGCCGCGGGTCTCCTGGCCTGTTGCAGACAGGATTCATATCAAATATGGGAGATTGGCTGATATCCCGCCTGCCACCCCCT
45563N	aa/bb	C:b;T:a	ab	25:29:21:2	1	184.72	sc2098	23255	23346	-	27000	TGCATGATATGCTCGAGGAGGCAACTTTTCTACGAATTGACACTTGGCTCTCTGAACACCCTATCGAGCGAATACTGTATCAGATTTGAGTG
98666N	aa/ab	CC:a;GT:b	ab	24:32:20:1	1	185.37	sc3681	5334	5425	-	16446	TGCATGCTCAGGTCCGCAAGGTTCCGGCTCCTTTGACCAAACCTTGAAACTCCAGTGAGATTCCTGAAAATCAGACCACTTTAAAGCTTGTG
36005P	aa/ab	C:a;T:b	ab	25:32:19:1	1	185.37	sc261	10368	10459	+	81567	TGCAGACCTTTGGTTTTTCCTTTGTGCATTGATCTGGCTGATCGTTTGACTAAGAAAAGAATTCTTAAAATTGTAATAAACTGATGTGGATT
65449N	aa/ab	C:a;T:b	ab	23:32:20:2	1	185.37	sc261	49686	49777	+	81567	TGCATCGCAACAAGAAGCAATCTCAGTCCTAAAGAGCTTGTGAACTAAAGTGTTTTTACTTGAAACAAGACATTGAATAATAGGGATCCAGC
65450N	aa/ab	A:b;G:a	ab	25:32:20:0	1	185.37	sc261	49598	49689	-	81567	TGCATGTTGGGGAATTTCATTCTTGGTTGATGTGTCAAAACCATCAAGGCTAAAATGTAAGATAGTTTGGAAGGATTGGGAATCATTCAGTA
98665N	aa/ab	AC:b;GT:a	ab	25:32:20:0	1	185.37	sc3681	5422	5513	+	16446	TGCATAGAGAGGAAAACTTGGGGAAACCTAACCCTAGGAAGCCCCCTTCCAGGTCACCTACATCAAATCCTTGCACCTCAAAATTCCCCTTG
65280N	aa/ab	AC:a;GT:b	ab	24:32:20:1	1	185.37	sc261	15380	15471	+	81567	TGCATCCATTGCTGAAGAGAAGGGCTCACGCCAAACCCTAGGCTAAGCAAGTGTTAGATGAGCTTATATGTATATAATGAGAAGGAGTAGAG
65447N	aa/ab	A:a;T:b	ab	24:32:20:1	1	185.37	sc261	47574	47665	+	81567	TGCATATTATTATTTTTTCTCTCTCTTCCTGGCTGCTCAATATTTTTGTCTGTGGGTATTTATGTTTTCTGCCCAGAAAATGTAATCTTTTG
65455N	aa/ab	A:a;G:b	ab	24:32:20:1	1	185.37	sc261	54607	54698	+	81567	TGCATAGAGATCAAAACAGAGAAACAGGGAGCACACAGAGGGGGGATTAGTTTGTCAGTGCAATCATGGACTCACAAAGTTTGTGATATGGT
65446N	aa/bb	G:b;T:a	ab	25:32:20:0	1	185.37	sc261	46326	46417	-	81567	TGCATCAAAAACATGCCTAATCGTGTCGAGATACATTGAGATCAAGTGGAAGCTTCCAGATACATTGAGCTTGAGCAGAAAATGGCTCAAGT
175994N	aa/bb	C:a;T:b	ab	24:32:20:1	1	185.37	sc8251	2317	2408	-	3689	TGCATATACAACATGAAGTTGTGGAAGCCGTACAGTATCTAACTGCTAATCTCATCAAGTTCATTGTGCACCTACAGCTGCTTGGGGTCTCC
36010P	aa/ab	A:a;G:b	ab	25:32:20:0	1	185.37	sc261	46112	46203	-	81567	TGCAGTGTGCGGTGCTTCTGGGAGCGTCAGCATAGCAGTTCAAAACAATACAATTCTCGGGGTTTAGGAAGCTCTGCGAGGTTTGTGATGCT
56171P	aa/ab	A:b;G:a	ab	25:32:20:0	1	185.37	sc3681	13135	13226	+	16446	TGCAGTAAATAAACTTACGAGTAAAACAACAAACTTGACGAAAACAAAGAACAATGAAAATTAATGAAAAGACGATGAAATACTCGAAATAT
90035P	aa/ab	A:b;T:a	ab	25:32:20:0	1	185.37	sc6415	3983	4074	+	6599	TGCAGTCTCACAAAGTTCTTCACTGCTCACAGCAATATCAGCCACCACCGGAATGGCAGTAGTTAAAACATCTCAACCAAGAAAGAATCGCT
65453N	aa/ab	A:a;G:b	ab	24:32:19:2	1	185.37	sc261	53565	53656	+	81567	TGCATAGAGATCAAAACAGAGAAACAGGGAGCACACAGAGGGGGGATTAGTTTGTCAGTGCAATCATGGACTCACAAAGTTTGTGATATGGT
12860P	aa/ab	C:b;T:a	ab	23:33:20:1	1	186.02	sc1469	24448	24539	-	34234	TGCAGTGCAGCCAGGGGCAAGCTTCAGGCCGGAATCCTACCTGACGTATTTAACAGCGGTTGGGACCAACTTCTGACCCAGGATCCTCCCGG
20619N	aa/ab	A:a;G:b	ab	24:33:20:0	1	186.02	sc1469	13031	13122	+	34234	TGCATGGTTTGGAACTATTTGTGCTATTGGTCATAGAATTTTTATCGATCCTATGATTAAAGATTTCGATACTTTTAATTCGGTTCAATTCT
20625N	aa/ab	A:a;G:b	ab	24:33:20:0	1	186.02	sc1469	16201	16292	+	34234	TGCATGGTTTGGAACTATTTGTGCTATTGGTCATAGAATTTTTATCGATCCTATGATTAAAGATTTCGATACTTTTAATTCGGTTCAATTCT
39324N	aa/ab	G:b;T:a	ab	24:33:20:0	1	186.02	sc1921	13093	13184	-	28723	TGCATTGAGTGTTGAGAAACTGTCCTTCCGGTTGGGCAGGACACTTTCAAGGCAAAGAAAAGAAAGTAACAATTGTCTTGGAAGCTGTTGCA
39325N	aa/ab	A:b;G:a	ab	24:33:20:0	1	186.02	sc1921	14790	14881	+	28723	TGCATTCATTGCCTTGAAGACGAGTCTTTCCTTCTTGTGGTTCTTAAATCCAATTAATTCTCCTGTAACTCCTGGGCCGGTAGGACATGAGT
20629N	aa/ab	A:b;G:a	ab	23:33:20:1	1	186.02	sc1469	24008	24099	+	34234	TGCATGACAAGGGATTGTTCATTATGGTTGATTGAGTGATCAACTAGAATTCAGTTCAGATGACAATGAGCAGGAACATGTTGGTGTATTTT
39323N	aa/ab	C:b;T:a	ab	23:33:20:1	1	186.02	sc1921	13181	13272	+	28723	TGCATCCCTTCAATTAAACATTTGCATCCCAGAAATTCTTGTGCCTCATAATCCTTGGTGATTTTCTTGAGTTCATCTGGTCTTGGAGGACA
160248N	aa/ab	C:b;T:a	ab	23:33:20:1	1	186.02	sc65	88228	88319	+	100367	TGCATCAATTGCTTCATTTACCTTCTTATATTTGTGACCTAAGTGTACCCCTTGACGTGCCCAAAGATGAGAACCCACATTTTGCTCAATGG
187769N	aa/bb	A:b;C:a	ab	23:33:20:1	1	186.02	sc9848	2265	2356	+	2524	TGCATCTTTTGACCTGGAACAGATTTAATAAATCATTCAAGGCTACATTTTTTGGCACTGAGCGGATTAGAAAGGCCGAAAAATAAATATGC
39328N	ab/ac	CA:b;CG:c;TG:a	bc	23:33:20:1	1	186.02	sc1921	23270	23361	+	28723	TGCATTGTTGGATTGCATCATCGAGGAGGTCGTTTACCCACACTTGATCAATAGACGTTCCTAATGTTGTTCGTGACCCCACGCCAAAAGTT
12862P	aa/ab	C:a;T:b	ab	24:33:20:0	1	186.02	sc1469	26359	26450	+	34234	TGCAGGCCGCGCACACCTGCAATTTTGGCGATGCGAAGGCACCTCCCCACTGAGATTTCAGGCGCCTTACAGTTCGCCGATTCCTCGTCGCC
24493P	aa/ab	C:a;G:b	ab	24:33:20:0	1	186.02	sc1921	8704	8795	-	28723	TGCAGTCTTTGCATCCTTTCCATCCTGAATTTGTTTGTGTTTGGCTTTCTTTGATCCCTCCCGGCAAGGAGTGATGGCACCTGTATCAATGG
20016P	aa/bb	AA:a;GC:b	ab	24:33:20:0	1	186.02	sc1745	19926	20017	-	30878	TGCAGACAAAAATATAGATGTGATCAAACTCCCAACCAGCCTTGGTAGTCTAAAACGCTGAATCAAAGATTGGTTCAATATTAAAAATTTCG
39321N	cc/ab	CGC:a;GGG:c;GTC:b	ac	24:32:20:1	1	186.02	sc1921	12665	12756	+	28723	TGCATACATAATTATATGTATATCATGTAATTTCCAAACGCTGGACAGTCAAGCTATGATGTGCCATGCCGCTTGAAGGCCACCAAAAAATC
90012N	aa/ab	C:a;T:b	ab	23:32:20:2	1	188.1	sc3428	3099	3190	-	24766	TGCATATCTTTTCATAATTTCTCTTAGTATTACTTGTACGACAGGGAATCTTTGACCGATCATAGATTCATATCCTTTTGGAGCCAGATAAT
79330N	aa/bb	C:a;T:b	ab	24:32:20:1	1	188.1	sc3060	12898	12989	+	19954	TGCATGGAATCAATGTAATATTCAAATAATAAGAATATCATTACATACATCAAAGAGTATGTACTCAAACCACAAGTTGTGCGTAAGGGATT
1963N	aa/ab	A:b;G:a	ab	25:32:20:0	1	188.1	sc1037	36399	36490	+	69857	TGCATGGTTGCTTTTCAAAATCATCCTCTTTGTCTATGTACAAATCCACTGAGCTCTGGTGGTGAAAAGACAAGCGTGGCATAAACCCTCGG
1964N	aa/ab	GT:b;TC:a	ab	25:32:20:0	1	188.1	sc1037	36311	36402	-	69857	TGCATGCCTCACTTCATCAATCAATTCAACTCTTGACCTTCAAATATCCAGATCTTATTCCATATGTATTTCAACTCAAGTCGTACTTAATC
28267N	aa/ab	CT:b;TG:a	ab	24:32:19:2	1	188.1	sc164	1474	1565	-	75833	TGCATTTCTGGATCCTGATTCAACTCACCTGGATGTGGGGGCTTGACAAAGCTCATTCTCAATCTCATTTCGCCACCCTTCTCGAGCAAATT
133438N	aa/ab	A:b;G:a	ab	24:32:20:1	1	188.1	sc504	22541	22632	+	68263	TGCATTCGCTCATTAGAAACAAATGCAGACTGGTGATCGATTTCAAAACAACAAAAGAAACCAAATGGCATCTTTTTTTTTCGTTGGGAAGA
126083N	aa/bb	AA:b;TG:a	ab	25:32:20:0	1	188.1	sc4645	5188	5279	+	12131	TGCATGTAATCAATGTAATATTTAAACAATAAAAATATCATTACATACATCAAAGAGTATGTACTCAAACCACAAGTTGTGCGTAAGGGGTT
161917N	aa/bb	C:b;T:a	ab	25:32:20:0	1	188.1	sc6813	4762	4853	-	5766	TGCATCAGGATCCTCTTCAGCAGAATTCCCCTCATCAGGCAATGGGGATGGCTCTTGAAGGTCGGTTTCCTGCAAGAGACAATCCAAAGCTG
1958N	aa/bb	A:b;C:a	ab	24:32:20:1	1	188.1	sc1037	26955	27046	+	69857	TGCATGAATCTGCTCAACCAGGTCTTACGCTACTACAACTCAGAGGGGCCATTTCAAATGATGTCTAAAGGTGAGACTATTTTCTCTTTTTT
161915N	aa/bb	C:b;T:a	ab	24:32:20:1	1	188.1	sc6813	2249	2340	-	5766	TGCATCAGGATCCTCTTCAGCAGAATTCCCCTCATCAGGCAATGGGGATGGCTCTTGAAGGTCGGTTTCCTGCAAGAGACAATCCAAAGCTG
126061N	cc/ab	AA:a;AG:b;GA:c	ac	24:32:20:1	1	188.1	sc4645	10758	10849	+	12131	TGCATGATCAACTTTTTGAATTGATGAAAAATGTTTTAAGTGAGAAATTCGAAACTTTTGAAAAAGAATTGACAACATTGAGTAATATTCTT
126082N	cc/ab	GCT:a;GTT:b;TTA:c	bc	23:32:20:2	1	188.1	sc4645	4261	4352	-	12131	TGCATGTGTAGCTTGTGTGTTACTCATGTGATGGACCTTGTGAAAGTTTATATTTACTTAGTATAATCTCATGTATAGATTACATGTTAATA
126084N	cc/ab	GCT:a;GTT:b;TTA:c	bc	24:32:20:1	1	188.1	sc4645	5100	5191	-	12131	TGCATGTGTAGCTTGTGTGTTACTCATGTGATGGACCTTGTGAAAGTTTATATTTACTTAGTATAATCTCATGTATAGATTACATGTTAATA
126085N	cc/ab	AT:c;TG:a;TT:b	bc	24:32:20:1	1	188.1	sc4645	5913	6004	-	12131	TGCATATTTTTTCATATGTTTCTCTCTCTTCCTGGCCGCTCAATATTTTTGCGTGTCAGTAATTATGTTTTCTGCCCAGAAAATGTTATCTT
79328N	cc/ab	GG:a;GT:c;TG:b	bc	24:31:20:2	1	188.1	sc3060	10562	10653	+	19954	TGCATCATTTGAAGGTCTAGGAGCTGCATTACATCAAGTACAAATTATTGATGGTAAATCAAGAGAAGGTTTATTTGTATTCATATCAAGAC
46586P	aa/ab	C:b;T:a	ab	25:32:20:0	1	188.1	sc3060	10219	10310	-	19954	TGCAGCTGTCTTATTTTGATCAATTGCAATCCATAGCCCAGATACCAAATGTTCTAGTGCACGTACTTTGTGGAAACCGAAATTACTTTGCT
18390P	aa/ab	GG:b;TA:a	ab	24:32:20:1	1	188.75	sc164	33047	33138	-	75833	TGCAGGAAATTTGCTCAAGTGGTTCGGTAGAGTTGTAGAAGTTTTGAAACCCACCTTGGAATAAATTCAATATGATTCAGTGCCGACCTCAA
18392P	aa/ab	C:a;T:b	ab	23:31:22:1	1	192.78	sc164	39295	39386	-	75833	TGCAGCAGACAAGAAATATATCTTGAGAACTCTATTGGATCAATATTCAAAGACAATGGAACAGCATATCAAATCGCTTGAGCAAAAGATGT
28280N	aa/bb	G:a;T:b	ab	21:32:23:1	1	193.43	sc164	41782	41873	+	75833	TGCATGATTGGTACTATGATACATCAGGATACTTGATCTTTCAAACCGTTTGAACAACCTTAAATGAGTCAAGGTTGTACTACAGGATAATC
28283N	aa/ab	AT:a;CA:b	ab	20:34:22:1	1	194.73	sc164	43055	43146	-	75833	TGCATGTCACATTAAGATTGTATTCTCGTACTTTTGTAGCAACTGAAAATTCTCCTTCCTTTGTTCTAACTTATTGTTCTCATCAACAGCTT
18394P	aa/ab	AT:a;CA:b	ab	20:34:22:1	1	194.73	sc164	43088	43179	-	75833	TGCAGTCTGGCTGCCTGCCCACTGTGGTTGTAATGCATGTCACATTAAGATTGTATTCTCGTACTTTTGTAGCAACTGAAAATTCTCCTTCC
28287N	aa/ab	G:b;T:a	ab	17:36:23:1	1	196.81	sc164	44886	44977	-	75833	TGCATTGATATTTTACAAGTTTGAAGTCAAAGCATCATGACGAGCAAAGTGGTTTTTTTCCAATGATTCCTCTTACCCTCATTTGGCTCTTA
175049N	aa/ab	G:b;T:a	ab	17:36:23:1	1	196.81	sc8091	1458	1549	-	3863	TGCATTGATATTTTACAAGTTTGAAGTCAAAGCATCATGACGAGCAAAGTGGTTTTTTTCCAATGATTCCTCTTACCCTCATTTGGCTCTTA
3681P	aa/ab	C:a;T:b	ab	20:31:25:1	1	203.08	sc116	5936	6027	+	84581	TGCAGTCTTCACTTGGGTGTACCAGTGAAGACTTCCTCCTAAACCTTAAACACTTCCTTTCTAGTGAAGAGTCAGCCAGAATGTAGCTGACC
10885P	cc/ab	CC:a;TC:b;TT:c	ac	20:30:25:2	1	203.08	sc139	51794	51885	-	79466	TGCAGAAGCCCGGCTGCAAGCAAGGCTTGTCCTCCATGAGTGATTGACTGAAGCAATAGATCATTTAGGCACCTAGCTTGCTAGGTGGTCTG
10894P	ab/ac	CA:a;CG:b;TG:c	bc	20:31:25:1	1	203.08	sc139	74576	74667	-	79466	TGCAGAATTGCCCGATCTCATCAGTTTCTCAAATGCAGATTTGCTACCAGTAGATGATCTAGGTTAGTAGACCATTACCTGCTTTGATGTCC
64N	aa/ab	A:b;C:a	ab	20:32:25:0	1	203.08	sc1000	29187	29278	-	46844	TGCATATCCCCCACTCAAACTGATCTTGAGGTCAATCTGATATTGAATTGAGATCGTTCTGGTATTGTTTTGATATTGAATTGAGATTGTTT
70N	aa/ab	C:b;T:a	ab	20:32:25:0	1	203.08	sc1000	37599	37690	+	46844	TGCATTTGTCGAGGCTCATAGTCATCTAGATTACGGCTTAGTCAATCATGCGCTGTGTGCTGCTATCAGAGATGTGCTGAAAGTTCGTGACT
4105N	aa/ab	A:b;T:a	ab	20:32:25:0	1	203.08	sc109	37062	37153	-	86393	TGCATATTGTTCTCATGGGTGAGACCTTCAACATGAGTATTCTTTTGTATTTTTAGTGTCAGACCTGTGGATTGTACTAACAAAAGGCCCCT
4109N	aa/ab	C:a;T:b	ab	20:32:25:0	1	203.08	sc109	45600	45691	-	86393	TGCATTGATTACTGGTGTAGTAATGTCTACTTTTTCTGATTCACCAACTTTACAGATTAAACCTTTAATAAATCATCAAGATGTTTCTCAAT
4135N	aa/ab	CC:a;TA:b	ab	20:32:25:0	1	203.08	sc109	82321	82412	+	86393	TGCATTTGTAAAACTTGCCAAGCAACGTCAGCAATTGGGCTAATGCAGAAGTGCGTGTGAAGAGCTATTTTGAGGATATACATATGTAGTTG
89810N	aa/ab	A:a;G:b	ab	20:32:25:0	1	203.08	sc3416	13784	13875	-	17826	TGCATCAAACTGGAAATTCACTACACTACGAGTGCAAAAAAACATACAAAATTCATAGTCAATAAGTAAGATTACAAGTTATTTGCAAAACC
4102N	aa/ab	A:b;G:a	ab	19:32:25:1	1	203.08	sc109	36444	36535	+	86393	TGCATATTGTTCTCATGACTGAGACCTTCAACATGAGTATTTTTTATATTTTTAGTGTCAGACATGTGGAGTGTACTAACAATAGATCCCTG
4122N	aa/ab	G:b;T:a	ab	19:32:25:1	1	203.08	sc109	71142	71233	+	86393	TGCATTAGTATTGATGCCTCGCTCCATTGCATGTGGACCAAGCCATCAATGGGAGAACTTAGCTTTTGGTCATGTTGTTGGAATATGCTTGC
4126N	aa/ab	G:b;T:a	ab	19:32:25:1	1	203.08	sc109	75646	75737	+	86393	TGCATTAGTATTGATGCCTCGCTCCATTGCATGTGGACCAAGCCATCAATGGGAGAACTTAGCTTTTGGTCATGTTGTTGGAATATGCTTGC
7812N	aa/ab	GT:a;TG:b	ab	19:32:25:1	1	203.08	sc116	69716	69807	-	84581	TGCATTGGATCCTCAGGAAATAGACTATGAGATCTATAGCAACAAATTTATGGAGAAGATGCTGCAAGAAGTGGGTTTGGACACATTTGGAA
7818N	aa/ab	A:b;G:a	ab	19:32:25:1	1	203.08	sc116	80078	80169	-	84581	TGCATTATACCGAGAAGAAAGAGGGTGCTTGCAAGCAAAGAAGGTATTTGAACTTTCAGCAAAAGTGAGTCGTGATGAAGGATAGGTGGATG
18375N	aa/ab	C:a;T:b	ab	19:32:25:1	1	203.08	sc139	18233	18324	+	79466	TGCATGACTGTCTGTGTCTGGAGTTTTGAAATACAATCTGTCTTGATGATTGAAAGATATTAAATAATCGATCTTGATGATTGAAAGAGAAA
18383N	aa/ab	A:a;G:b	ab	19:32:25:1	1	203.08	sc139	23636	23727	+	79466	TGCATCTGCTTAACATTTCTTACTATCAATAAAATGTTCATTTTAATGGAAGTGTAGGATACACATTAAGTTTTTTCATGTGTTGTTTGTAG
18384N	aa/ab	A:b;G:a	ab	19:32:25:1	1	203.08	sc139	23548	23639	-	79466	TGCATACATCTTTTCTAAATGTCCCTTCAGGCCAGCTAGTATTGGCTTTGTACTTATCTGAAGTCCCAATCAGGCTGTGGGATTCAGGTTAT
109095N	aa/ab	A:b;G:a	ab	19:32:25:1	1	203.08	sc3967	12053	12144	-	14984	TGCATTTTGCCCCATTTTTGTAAGCCATACCAAACAGGGCCTTAAAGTATCTCCACACTCACAATTTTTTGCTCCTGGTTCTAGAGTTAATT
7785N	aa/bb	A:b;T:a	ab	20:32:25:0	1	203.08	sc116	34878	34969	+	84581	TGCATTGCTCCGTTGACAGTATTTGTGATTAAGTTATGTCATATCCATATTTTGCTTTGAAAGGTGAAAGACCGGTTGCTGTGTGCCGGCTA
7788N	aa/bb	A:a;G:b	ab	20:32:25:0	1	203.08	sc116	38289	38380	+	84581	TGCATGAATTTGAAGAGCATGGGAAGGTCTCCTATCCGGTTATGTAGTGGGGTTCCAGTTAGACAAAGGAGGTTGACTGCATTCAAATATGC
7791N	aa/bb	A:b;T:a	ab	20:32:25:0	1	203.08	sc116	40758	40849	+	84581	TGCATTGCTCCGTTGACAGTATTTGTGATTAAGTTATGTCATATCCATATTTTGCTTTGAAAGGTGAAAGACCGGTTGCTGTGTGCCGGCTA
89807N	aa/bb	AA:b;CC:a	ab	20:32:25:0	1	203.08	sc3416	13356	13447	+	17826	TGCATGATGATTCAGTGTAAAGGAGTCTGTGTCAAAATTACCCACCCCCTATCAAAACCCAAACACTACACAATACTCAAAAACAAAATTCC
13N	aa/bb	A:a;T:b	ab	19:32:25:1	1	203.08	sc1000	14043	14134	-	46844	TGCATTAGATAAGAAATTACATAAGTTTGAGACCATGTTGGCCCAACAAGCTGAGGTACAAAACGATCTATTAAATTCATTAAAAATTAACA
43N	aa/bb	A:a;T:b	ab	19:32:25:1	1	203.08	sc1000	17126	17217	-	46844	TGCATTAGATAAGAAATTACATAAGTTTGAGACCATGTTGGCCCAACAAGCTGAGGTACAAAACGATCTATTAAATTCATTAAAAATTAACA
7782N	aa/bb	A:a;G:b	ab	19:32:25:1	1	203.08	sc116	33243	33334	+	84581	TGCATGAATTTGAAGAGCATGGGAAGGTCTCCTATCCGGTTATGTAGTGGGGTTCCAGTTAGACAAAGGAGGTTGACTGCATTCAAATATGC
7806N	aa/bb	AC:a;GT:b	ab	19:32:25:1	1	203.08	sc116	65073	65164	+	84581	TGCATCATTGCGCCGGATACAGGGGCAAGATGGTCATCCATGCTGCGGAGAATTCCAGTTTTGAGGAACACTCTGATCCAGTTTTCTCTTTT
7807N	aa/bb	G:b;T:a	ab	19:32:25:1	1	203.08	sc116	64985	65076	-	84581	TGCATCAGAGAGTCTTATGGAATGAGGTGATGGAGGTGTAGGTTGTGTAGCAGGTACTTGTGATGCAATTTGTTTGTTGAGCTTGGTTGAAG
7808N	aa/bb	AC:a;GT:b	ab	19:32:25:1	1	203.08	sc116	67702	67793	+	84581	TGCATCATTGCGCCGGATACAGGGGCAAGATGGTCATCCATGCTGCGGAGAATTCCAGTTTTGAGGAACACTCTGATCCAGTTTTCTCTTTT
7809N	aa/bb	G:b;T:a	ab	18:32:25:2	1	203.08	sc116	67614	67705	-	84581	TGCATCAGAGAGTCTTATGGAATGAGGTGATGGAGGTGTAGGTTGTGTAGCAGGTACTTGTGATGCAATTTGTTTGTTGAGCTTGGTTGAAG
18134N	aa/bb	C:a;T:b	ab	19:32:25:1	1	203.08	sc1389	28230	28321	+	35411	TGCATGAAAATGTCAAGGTCATTCATGGGAAGTTAGGGTTTGGTTTGAATAATTATAATTCTATACTGTCTGATCTTGTCCATCATCTTGAA
18398N	aa/bb	A:a;C:b	ab	19:32:25:1	1	203.08	sc139	53359	53450	-	79466	TGCATTAAAATATAATGTACATCATTGTACTCACATACATATATCCATGATAATCACCATACCAGTTAAGTAGTGGAATGGATAATAGCCCC
18400N	aa/bb	A:a;C:b	ab	19:32:25:1	1	203.08	sc139	57074	57165	-	79466	TGCATTAAAATATAATGTACATCATTGTACTCACATACATATATCCATGATAATCACCATACCAGTTAAGTAGTGGAATGGATAATAGCCCC
52168N	aa/bb	GG:a;TT:b	ab	19:32:25:1	1	203.08	sc2285	20445	20536	+	25236	TGCATTCAACCCATTACGGCACTCCAAAAAGAGTGCTGACTTCACCATCTGGACAAACCTTGTTTGTGGCAAAGCATTCATTACCACTGAGC
55795N	ab/cc	AT:a;CC:c;CT:b	ac	19:31:25:2	1	203.08	sc2384	6830	6921	+	24526	TGCATTCACAAAACCAAAGCAAAAAGCCATGTGTATAAGGTGAAGTAAAAGACTGCGCTATAACACAGAGTACAGTGGTGAACGTTTGACAA
4131N	cc/ab	CA:a;CG:b;TA:c	ac	19:32:25:1	1	203.08	sc109	79489	79580	-	86393	TGCATGGAATGTATCTACCACACTCGCAGTTGAAGGTGCTAAAGGGAAGCCTAAGAAGACAGTGGCAGAACTTGTGCCAGACTACTATCACG
18393N	cc/ab	GA:c;TA:a;TG:b	ac	19:32:25:1	1	203.08	sc139	47439	47530	-	79466	TGCATATCGTCACATGATCAGGATTCAGAACGAGCGCTTAGATAAGGCATTAGATCTATCGTCGATGGAGAAGCTTGCAGAAAACTGTGCAC
8P	aa/ab	A:b;C:a	ab	20:32:25:0	1	203.08	sc1000	29196	29287	-	46844	TGCAGCCCATGCATATCCCCCACTCAAACTGATCTTGAGGTCAATCTGATATTGAATTGAGATCGTTCTGGTATTGTTTTGATATTGAATTG
2073P	aa/ab	CC:a;TT:b	ab	20:32:25:0	1	203.08	sc109	45322	45413	+	86393	TGCAGGACAAGAGGACTCCTGCAATTGAACCTGTCAATACAACTCCACCATTAATGGAGAGCATCAAAGAAGCCAAATTCAGTCCGAAACTC
3667P	aa/ab	A:b;G:a	ab	20:32:25:0	1	203.08	sc116	2683	2774	+	84581	TGCAGGTTGTACCGATCCAACCAGTGCCCCAACCCCAAGCACTGATGCAAGCGGATCCAGAGGTTATGTACCTCTGGAATTCACTGCACGCT
3683P	aa/ab	C:a;G:b	ab	20:32:25:0	1	203.08	sc116	62637	62728	+	84581	TGCAGTGGCTGCCGACCGGACACCCATATTTCATTTGTTTGGTGACCAGGCAAATGAAATCTGGAGGCCTTAGCGTCTAGCGGGTGTCCTTG
3693P	aa/ab	A:b;G:a	ab	20:32:25:0	1	203.08	sc116	80469	80560	+	84581	TGCAGCACTCTGACAGAGAGACTTACTTACAGTCTAGGCCCTTAGTGACATTGGGCCCTTAGGGACATTGGGATGTCACAAACCCCCATTAT
3696P	aa/ab	C:a;T:b	ab	20:32:25:0	1	203.08	sc116	80906	80997	-	84581	TGCAGCTACTGGAAAGAGATCCTCTAGGGATCCCTTGTAACCACTTGGGTCCTGGAGGGACGGATCTGACCCGTCCCTCTGGACTGAGAACA
10891P	aa/ab	AG:b;GA:a	ab	20:32:25:0	1	203.08	sc139	67802	67893	-	79466	TGCAGTTTGGGTTTGGTTTCTCTATGTTAGAAAATTCATTAAAATATCTTCTGTGAGATTCTAGTTCAAAACAAATCAGCTTCCAGAGTCTT
19312P	aa/ab	AC:b;GT:a	ab	20:32:25:0	1	203.08	sc1703	26885	26976	+	31376	TGCAGCAGCGGTATGCTGAGACGTACACCGGTCCTATCCAAAATGAAGGTCAGCGATAAAGAAAACTCAACCTTGGTCAGTAAAATTTAATC
61665P	aa/ab	A:b;T:a	ab	20:32:25:0	1	203.08	sc3967	13666	13757	-	14984	TGCAGCCCATTGGTTAAATTTAATTGAGTAATCAGCTACCGTTCCAGTTTGTTTCAACACTCGCAGCTCCTTCTCAGCTGTAGTCTTCCTCA
10874P	aa/ab	A:a;C:b	ab	20:32:24:1	1	203.08	sc139	43284	43375	+	79466	TGCAGAGCAGTCCTGACCATTTGTCAAACTTCAATAGCAATTCAAAAAAACTCCTCCTGACAGCTTCTCTCTCTCAAATATGCCTCAATACC
2079P	aa/bb	C:b;T:a	ab	20:32:25:0	1	203.08	sc109	67485	67576	-	86393	TGCAGCAGTAGAGCCCTATTTTCTCAACTCACAGGTCCGCTCAGGGTCCTGCTCAACTGTGAAGAGGTGCATTGTGAGACTGAAATGTACCC
8817P	aa/bb	C:b;T:a	ab	20:32:25:0	1	203.08	sc1319	28823	28914	+	36258	TGCAGACCATGCTAAACATCTCAGACAAGTCTTTACCAAACTGGAGCAAATCAATTTAACACTTGCATTTGAAACTGTCATTTTGTATTCCA
2065P	ab/aa	A:b;G:a	ab	20:32:25:0	1	203.08	sc109	12319	12410	-	86393	TGCAGCGTGCCTCACCAACTTGACAAACGTAGCTGTTGACACCCATAACATAGCTCTTTGAGCTGCGCTATGAGATTTTGTTCTACCTATAT
2075P	aa/ab	A:b;G:a	ab	19:32:25:1	1	203.08	sc109	52843	52934	+	86393	TGCAGGCTGTAATTATTCTATGTTGCACTGGTTGTCATTTGTCAGCTTCAGCAACATCTTCTCAATTCGATCTAATTTACCATTAGTAGAAT
19692N	aa/ab	A:a;G:b	ab	19:33:25:0	1	203.73	sc1444	23888	23979	+	41155	TGCATACTTATCATTACCAAGTGCCTCTGAATCTATCAATTCAAGCCATCCACCAGATTCACTTCTGGATGTGATCAAGTAAAAGTGATTCA
89676N	aa/ab	C:a;T:b	ab	19:33:25:0	1	203.73	sc3400	34730	34821	-	36890	TGCATAAATTCATGCCTTTAGAGAGAAAGTTCGCCTGAAGGCATAAACCTCTAAAGGCATAAGAAATCCCTCCGCCAAACTCTATCCCTTTA
12442P	aa/ab	C:a;T:b	ab	19:33:25:0	1	203.73	sc1444	29329	29420	+	41155	TGCAGTGGCAGTCCCTATCGCCAAATATTTTTGTTGACTCCAAATTTCGACCTTCGGGCTGCAAATTTGACAACATAGAGCCGGGCTCCAAA
12436P	aa/bb	CA:a;TG:b	ab	19:33:25:0	1	203.73	sc1444	24123	24214	+	41155	TGCAGAGACGTCCCCCGGAGCCTGCGGGGGTTAGCATTTGCACCGACCAACACTTGAGGTGCGAAATCAGGCAAGATTCTGATCAAACCAAG
4128N	aa/ab	G:b;T:a	ab	18:32:25:2	1	203.73	sc109	76647	76738	+	86393	TGCATTAGTATTGATGCCTCGCTCCATTGCATGTGGACCAAGCCATCAATGGGAGAACTTAGCTTTTGGTCATGTTGTTGGAATATGCTTGC
89669N	aa/ab	C:b;T:a	ab	18:35:23:1	1	205.03	sc3400	21412	21503	-	36890	TGCATCGCAGCAAAATCTGGTATGAACAACAACAGACGGCACATCTGATGTTGCAAGAAAACATTTGCGGAAGCAATGTAAAAATTTCACAA
89668N	aa/ab	A:a;G:b	ab	18:34:23:2	1	205.03	sc3400	21500	21591	+	36890	TGCATCTCAGATACATATGTAAATACATATGTAATCTCTATTGTAGTCTTGTAGTCTCACCGTAGTCTCACCGTCGTCTCTTGTCTCACATG
89659N	aa/bb	C:a;T:b	ab	17:37:22:1	1	206.32	sc3400	10877	10968	+	36890	TGCATCAAATCCTATTATCACCAAAAAAAAAGAAAGGAAACTACATTAGATTTATTCTTTCATTTTTGAAAAAGATGAGAAAAAGAATCACA
1782P	aa/bb	C:a;T:b	ab	19:36:22:0	1	206.97	sc1090	21820	21911	+	39991	TGCAGGAGGTGGTGGCAAATCTTTCTGTGCCTCAGTTAACGTAGAATTGAGTGAAGTGGATTCGGGTGTTTCTAGAAAGCTGTGAGTTCCAC
35165N	aa/ab	C:a;T:b	ab	20:35:22:0	1	207.62	sc1829	16789	16880	+	29924	TGCATTGAGTTTCCGGTAGTCAAAGCACGGCCACAAATTGCCGTCTTTATTCCCAGTGAATAAAATGGGAGCCGCCCACAGTGATGTGGTTC
35166N	aa/ab	A:a;G:b	ab	20:35:22:0	1	207.62	sc1829	16701	16792	-	29924	TGCATTAACGTTCAAGAATAAGTACCCACTCCCACTCACCATGGATCTGATTGACAGCCTTCTTGACGCTGAAGAAATTGCAAAACTGGACA
181042N	aa/ab	A:b;G:a	ab	20:35:22:0	1	207.62	sc889	38437	38528	-	43547	TGCATTAGGTGATTATAAAGTCCAACTGGTTTTCCGACCAGCACCGAATTGCAGTTTTTGCACTTGGTGAGGTGTTGGCTGTTGTTACATTC
1780P	aa/ab	C:a;T:b	ab	20:35:22:0	1	207.62	sc1090	18183	18274	+	39991	TGCAGATTGGACTGGGAAGCTATGTTCTCACTCGGTATCGGATATCCAGTTTCAAGAAAGCTCAACTGGAGGACGTCCAATTTTTACCCAAC
21389P	aa/ab	AA:b;GG:a	ab	20:35:22:0	1	207.62	sc1829	25877	25968	+	29924	TGCAGCAAATCTCGGGACCCTATGTAGTAGTCTGATAGGTTCGTAAGGGATAGGAGCAAGAGACTAGTTGGGGTGATAACTAGATTGCAACG
35168N	aa/ab	A:b;C:a	ab	19:35:22:1	1	207.62	sc1829	18387	18478	+	29924	TGCATCTTATCTACTAGTGCCTTCTCCTTGATCGCCTCTATCCTCTTCCTTTCCACCCAAAGCTGCCAATTTGACTTCTAATTCTGCTAATC
35174N	aa/ab	G:a;T:b	ab	20:35:21:1	1	207.62	sc1829	3446	3537	-	29924	TGCATGCCTCTTCTGTGGAACTCTAGTTCGATCCGTTGCTGGTTCTACATCCATCATGTGGACTCATCAAGACGGTTCAAAACAGGACGGGA
160467N	aa/ab	A:a;C:b	ab	21:35:20:1	1	211	sc6646	4505	4596	-	6121	TGCATTGTGGTTTTAAAAATATGAAAAAATATGCCAGACAATTGGAATGCACCAAAGGGCCCAGCCATTATTTTTCTATATTTTTCTGGCCC
10758P	cc/ab	CGTC:a;CTCC:c;TGTT:b	ac	20:36:20:1	1	211.65	sc1390	25408	25499	-	35402	TGCAGAGGGACGCGAGAACAGAAGCAAGAAATTGGGAATTTTATATGATATTGGTCGTAATGTTGAGAAAGGGATATTGAAGGTGATCTCAC
78321P	aa/ab	A:b;T:a	ab	24:34:19:0	1	225.14	sc5159	8489	8580	-	10348	TGCAGCAGGAAGAACATCTGCGCAATATTTGTTGGGTTCAAGAAGAGCTGGAGGAGCATCATCTTCCTCTTCACCTTTGTCAGTAACATCTG
68480N	aa/bb	AA:a;GG:b	ab	23:32:21:1	1	227.87	sc272	2473	2564	+	67003	TGCATAAATGATTGGACAAGTGTTTCTTAAACATTGGAATTCTAACATCACACCGAACCAAAAAAGAAATCCTGGACCAATTCTTGAAATTC
68492N	aa/bb	C:a;T:b	ab	23:32:21:1	1	227.87	sc272	3830	3921	+	67003	TGCATCTGGATATCTCGATTGATCATAAAGATAATTGAAGTCTCATGGTGCTAACGTACGCCTCAGCGCTGCTAACATGCGCCCCCTCCGGG
68483N	aa/ab	G:a;T:b	ab	22:33:21:1	1	228.52	sc272	24698	24789	-	67003	TGCATCCACCACATCTCCCAAGACAGGAATCAAACCTAAAACAAAACCAACATTTAAATCAATCATCATAAAGAGATGAGTTAGTAGATAGA
68489N	ab/aa	C:a;T:b	ab	22:33:21:1	1	228.52	sc272	32068	32159	-	67003	TGCATACATGGAGGTGATAGGCAGTCCAAGTGAGTAAGAAACTATTATGAACAACACCATTGGCTTCTAAGCAGATCTCTTCGTGACAAATC
44408P	aa/ab	C:a;G:b	ab	23:34:20:0	1	235.07	sc2966	11211	11302	+	20509	TGCAGGCCGGCTGGAAAGCCGCTGGAAAGCCGCTGACGACGGTCCGCAGACCTGATTGCCCGACACATTTGGCCGGGATTTAGACATCGGAC
44409P	aa/ab	AT:b;CC:a	ab	23:34:20:0	1	235.07	sc2966	12755	12846	-	20509	TGCAGGCGGGAGTCCTGTTTCCGGCATATTCCACAGCCTGCATGTCCCACCTCCGCAGTACGCAGCAACCCCATCAAAAAATGACTTCAAGC
132945N	aa/ab	A:a;T:b	ab	23:36:17:1	1	238.45	sc5029	10145	10236	-	10785	TGCATGTTGATGATGGTTTTCTCATCTCTTATTGTGATTCCCTTATTAATGATTTCAAAACTCATATGTTAAAATCTTATCAACTCAAGTGG
132947N	aa/ab	C:b;T:a	ab	22:36:17:2	1	238.45	sc5029	6255	6346	-	10785	TGCATTCTTTAATGTGTGGCCTAACCTCTTGATTTCTGAATCATCTTTGCATTGTGCTCTTATCCTCTTATATATCTCATGGAACCAATCAA
8912N	aa/bb	C:a;T:b	ab	23:37:17:0	1	238.45	sc1205	27067	27158	+	37978	TGCATGAGAAATTCAATGTGGGACTTCATTGAGCACGTCATTCAGAGGCGGTGTAGAACTTAAAGCTCAACAAGAGCTTTACAGAGTGTGAA
8913N	aa/bb	C:b;T:a	ab	23:37:17:0	1	238.45	sc1205	26979	27070	-	37978	TGCATGGTCCAACTCATAGGCCCCAAAGCCAAAAAGGAGGTGACCAATCAGGCTTGAGCCCAGGCCAACACCTCAAAAATCGGTCAACCAGT
8903N	aa/bb	A:a;G:b	ab	22:37:17:1	1	238.45	sc1205	16868	16959	+	37978	TGCATTCTTCTTATACATGGTTGTGTAAACTGAGGGTGGGGATAGAAAAGAATAAAAATCCGTCAAACGGCATAAAATGGTGATGCACCTGT
8909N	aa/bb	A:a;G:b	ab	22:37:17:1	1	238.45	sc1205	21432	21523	-	37978	TGCATGTGTACACGACTACCCCACAGGGAGGTTCTGTGCCCAAATTTAGTCTGCCTCCGCCTACAAACTGTCAAGCCAGAAAACAGCCCGCA
8911N	aa/bb	A:a;G:b	ab	22:37:17:1	1	238.45	sc1205	24244	24335	-	37978	TGCATGTGTACACGACTACCCCACAGGGAGGTTCTGTGCCCAAATTTAGTCTGCCTCCGCCTACAAACTGTCAAGCCAGAAAACAGCCCGCA
8914N	aa/bb	C:b;T:a	ab	22:37:17:1	1	238.45	sc1205	33345	33436	+	37978	TGCATGAGTGATTGATCAGAAGCTAATGAGACTCAGGGAATTCCTTAGACGTTAGATTCTCAGCCTCAGGATATTCCTCAGAACTTCAGGAA
8916N	aa/bb	AT:b;TC:a	ab	22:37:17:1	1	238.45	sc1205	36181	36272	+	37978	TGCATTCGTCGGAGGGATATCGATTGAAAGGGAGCCATGGGTTGAATCATCCAGATGGATAAAATCTGGCGGCACATTGAGGCGCAGGTCTG
8917N	cc/ab	AA:a;AC:b;GC:c	bc	22:37:17:1	1	238.45	sc1205	36093	36184	-	37978	TGCATTCCAAACAAGAAGAGTTTCCTTAAAACGTACCTGGCCTTTACTCAGTTCAACCAATCAAATACAAGACCCTTCAATCTTTGAGACTA
4861P	cc/ab	CA:a;CG:b;TG:c	ac	23:37:17:0	1	238.45	sc1205	26311	26402	+	37978	TGCAGTAAGGGGTGTCTCTGCTCTCCTGTGTGCAGGACTGAGGAACCTCAAACTTACTAAGTTGCTTGCCGAGAGCGACTCAGTTAACCTTG
20468N	aa/ab	A:b;G:a	ab	21:38:17:1	1	239.1	sc1462	25890	25981	-	34360	TGCATCAAATCTTAGGCTCTTCTACAAAAAAAGTTATGTGTCTTTAAAACCATTTCCTATATAGTCGCATAGATATTCTTTGGAATTAGATG
20472N	aa/ab	C:a;T:b	ab	22:39:16:0	1	239.75	sc1462	28371	28462	-	34360	TGCATTGAAATTGCAAATTCAAAAGATTATACAAGTTATCTATATGCTAATTTCCTTCTCAAACCCAGTAGAAAGACAGAAGAATGTAATTA
20474N	ab/aa	A:b;G:a	ab	22:39:16:0	1	239.75	sc1462	31128	31219	-	34360	TGCATAAATTGGCGGGAAAATGGCGATGAGAACTCTTGGGGTTTTGAAATTTAAGCATGTGATCAACTGTATGTATTTGTAAGTTTATGACA
30216N	aa/ab	A:b;C:a	ab	20:40:17:0	1	243.13	sc1702	15707	15798	+	31405	TGCATCGGATTGGGAGCGGGCAACAAGCAGCATGGGACTTTGACAAGTTTGATCCAAGCTAGAAGTCCCTGTTACTAGGGACACGACCGCGC
90157P	aa/ab	A:a;G:b	ab	20:40:17:0	1	243.13	sc645	38402	38493	-	50277	TGCAGAACACTTGATGATTGAGTGAGGATGGGAATACCGGGAAGAGGAACAAGAATTGCCCTACTGTATATTGGTTTGTCCAGTACACAGCA
82355P	cc/ab	AGT:c;GGA:a;GTA:b	ac	20:40:17:0	1	243.13	sc5490	7110	7201	+	9203	TGCAGGAAAAGATACAAGAATGAATATTTAATATCATGGATGGGATTTAGCACGGAGCACAATTCTTGGGAACCTGAAATCAATTTAAAGAA
158259N	cc/ab	GC:c;GG:a;TG:b	ac	19:40:17:1	1	243.13	sc645	39914	40005	-	50277	TGCATTCTCTCTTCCCAAGCCGCTGCGTATGAAGACTTCAATGCACTTCAGCAACTAAAGTCGTATGGACATGAGTCTTCCTTCTTTTTTCG
161781N	aa/ab	C:b;T:a	ab	20:41:16:0	1	243.78	sc6797	5485	5576	+	5800	TGCATGTGTGAAGTTCCCAATTTGAAATTCACAACCAGACCTTTGGTGTCTTGTAACGTTTGCTACACAGCCCTGAATACAGTAGTTTAAAG
161782N	aa/ab	AC:a;GT:b	ab	20:41:16:0	1	243.78	sc6797	5397	5488	-	5800	TGCATAAATGTTGCATTACACATCATTTACACATCACTTTACAGCAAAACTTTGCTCGAGAAAGATCTTTACAACTCAATTACACAGCACTC
23097N	aa/ab	A:b;T:a	ab	19:41:16:1	1	243.78	sc1510	20330	20421	-	33772	TGCATTCCGGTGTAACAACAAACTTATCAAAGGCATTTCTGGCTGTGTTGCTCCACAACACGTAGCATGCAGGCGGCAAAACGTGTTAGATT
30705N	aa/ab	AA:a;GG:b	ab	19:41:16:1	1	243.78	sc1714	6557	6648	-	31278	TGCATTAAGCTTGAAATTCACTACACTACGAGTTCAAAAGAACATACAAAATTCATAGTTGATAAGCAATATTAAAAGTTATTTGCAAAACC
121100N	aa/ab	C:a;G:b	ab	19:41:16:1	1	243.78	sc4459	9674	9765	-	12869	TGCATTTTTTTGCATATGCAAATGATAACTACTAGGACCCCGGGATGCTCCTATAAGGAGTACTGATATAAAAAGACGACTTTTGAGATCCT
44316P	aa/ab	C:a;T:b	ab	20:41:16:0	1	243.78	sc2963	6548	6639	+	20534	TGCAGGCCTGTTGCAGACAGGATTTAGATCAAATATGGGAGATTGGCTGATTTCCTGCCTGCCGTCCGCTTGCAGATGGCCCACAGGGCGAC
22588N	aa/ab	A:a;G:b	ab	19:41:17:0	1	245.08	sc149	18719	18810	+	77611	TGCATGAATAGCTATGTAGAAACTCTTACAGAGCAGCTACACATCTGATGTTATAATGATAATTGTAGAGCAAAGACTCACCTTTTCGATGA
22602N	aa/bb	A:a;G:b	ab	19:41:17:0	1	245.08	sc149	54227	54318	-	77611	TGCATGCTTGTGGAATCAATTGCACCAACGATATCCGCGAACTCGTATCAGAAACTATTGTCGCCAAACTTCCCAACACCATGGAGACAACT
22607N	aa/bb	AG:a;GT:b	ab	19:41:17:0	1	245.08	sc149	60081	60172	+	77611	TGCATGTGTAAAGTTCCCAATTCGAAATGCACAACCAGACCTTTGATGTCTTGTAACTTTTGCTACACAGCTCTGAATACAGTAGTTTAAAG
39983N	aa/bb	G:b;T:a	ab	19:41:17:0	1	245.08	sc19451	32	123	-	256	TGCATATAAATGAAAAAGGACAAGCTCAAACACATGAGGCCAATCTATAATCTCACATATAATTATTGCTGATACATTAATCCTTTTCCAGA
184364N	aa/bb	GC:b;TT:a	ab	18:41:16:2	1	245.08	sc941	29756	29847	+	45657	TGCATTTTCACAGACACTCATGTTTTACATACATTAATGTCTGTAAATTGTGTTCTGTAAAATTCATCGATCCCATTAAAAAGCGAAACAAG
184362N	ab/ac	AG:c;GA:b;GG:a	ac	19:41:17:0	1	245.08	sc941	20219	20310	+	45657	TGCATAAGCACCGACCCATTCCCTCATCAGCCAGATTTCAACGATTGGTGTCGATTGAGCAATGGCAAGGCTTACACCGCGGACCTTTTACG
13412P	aa/ab	C:a;T:b	ab	19:41:17:0	1	245.08	sc149	4957	5048	+	77611	TGCAGCTACTCTAGCCGCCGTTGACCACGAAGCCTTAGCCGTGCTGAGTTCGGATAATACTTCCTGTGATCTATTTTGGAGAGAATCAAACT
13415P	aa/ab	C:b;T:a	ab	19:41:17:0	1	245.08	sc149	51160	51251	-	77611	TGCAGTTTGCGTTAGGCATCGTGAATCATCATGATGTATTGCTCACGATAGAACTGGAAGGACCTGGACAACGAGGGCAAACCTGAGCCGGG
13417P	aa/ab	AC:a;TT:b	ab	19:41:17:0	1	245.08	sc149	8486	8577	+	77611	TGCAGGTAGAAGCGACACTGCAATATGTTAAGGAGCAGTACGCAGCGAGGACCAGGGGAAGAGAGAGGAGGTGCTATTTAATAAGTAACTAG
13418P	ab/aa	A:b;G:a	ab	19:41:17:0	1	245.08	sc149	8398	8489	-	77611	TGCAGCGGATGACTACTACAGGGAACGGCGGTCGAATCGGCAAATCAAAACTATTGACAAACCTTAGATAAAGTATAGTTAGACTCACTTGG
86194N	aa/ab	AT:b;GC:a	ab	19:42:16:0	1	247.03	sc326	49671	49762	+	63372	TGCATCTGGGAAGTGATCGCCGCGATGGCTCTCTTGCGTGGAGCAGGAGTGAGTTCTGAACCGGTAGGACCATTAGATCCCTCAGGACGACC
66450P	aa/ab	A:a;T:b	ab	20:36:21:0	1	257.17	sc4394	12040	12131	-	13093	TGCAGGAAACGTCTCCCATATGCAAGAAATGGCACGAGTACATGCTGCTGAATGCATCTAAAAAGCCTTTGCATATGATAAACAGAGATGGG
27477P	ab/aa	GA:b;TC:a	ab	20:36:20:1	1	257.17	sc2130	322	413	-	30815	TGCAGGGATGACTTTTCCACTTATGCGCGGGTTGCCAGACAAGTCTGTAGTCTGTGTGCACATCACTTATACACTGCGCAATACACTGTGTG
57125N	aa/bb	C:a;T:b	ab	20:37:20:0	1	257.81	sc2425	9000	9091	-	24197	TGCATTCCACGGTAAAAAACCCACAACCAAAGACGGAGGATGTATTTCAAAGTACAGAAACAAAATTGTCTGCTAAACTTGATTCAAGTCGA
31322P	aa/ab	C:b;T:a	ab	20:37:20:0	1	257.81	sc2425	1727	1818	+	24197	TGCAGTCGAGATTTCCTCATGATCGGTTTGGCGACGTGCCGCACCGATTTTGCTTCACAGCCGGGTTCCAATTTGGGGCTCACATGAGCATG
31320P	ab/ac	ATA:b;ATG:a;CCA:c	bc	20:36:20:1	1	257.81	sc2425	12239	12330	+	24197	TGCAGCATACTTAGCTACTCCTGCTACAATTGTACCCTCTGAACAATTTTTTCTGTTGGTGAAAGAGTTTGGACAGATGAGTGGGCCACCAT
57110N	ab/cc	AA:a;AG:c;GA:b	bc	21:34:20:2	1	258.46	sc2425	19763	19854	-	24197	TGCATAAAAAAAACTCATGTCAGTGAAAGAAGAAAAAAGAAAAAAAGGATTAGAAAGCATGAAAATACAATTATTTACTCTTATGAAAGAAA
57109N	ab/cd	CAT:a;TAC:c;TAT:b;TTT:d	bd	21:34:20:2	1	258.46	sc2425	19851	19942	+	24197	TGCATCAGATCATACGTTTTAATGAATTTTATTTTTAATATTTTAAGGAACTGGATTTTCTTTATCATTTTGATCGATTTTAGTGATTTCAT
40498P	cc/ab	AA:c;AG:a;CG:b	ac	21:38:18:0	1	264.36	sc2733	1002	1093	+	22000	TGCAGCTATGTGGAATGAATCTGAGCACTTGGAATATTGAGCATTCCTGTACTTCTTGACCAAAAGGAGGATCTTGGGACTTAACCTGGATC
160531N	aa/bb	A:a;T:b	ab	18:39:20:0	1	267.74	sc6657	767	858	+	6099	TGCATTGTGGTTTTAAAAATATGAAAAGATATGCCAGACAATTGGAATGCACCAAAGGGCCCATTCATTCTTTTTTTTATATTTTTCTGGCC
2784N	aa/bb	AC:a;GA:b	ab	18:38:20:1	1	267.74	sc10586	1098	1189	-	1260	TGCATATTGTTCTCATGGCTGAGACCTTCAACATGAGTATTGTTTTGTATTTTTAGTGTCAGTATTGTGAATTGTACTAACAAAAACCACCT
37905N	ab/aa	A:b;C:a	ab	18:38:20:1	1	267.74	sc1886	5538	5629	-	29339	TGCATGTCAGGACCTGGGGCACCTGTCAGGCATGCAGGACTCATTATCCTGTACACACTCTGTGTCAGTCATACCAATCACATGTATTTGAG
119057N	ab/ac	AA:a;AG:c;TA:b	ab	18:39:20:0	1	267.74	sc4369	2230	2321	-	13179	TGCATAATGTCAAAGCCTGGTTTTCTGGTGTCTTGCCTAGGTTTTTTGATCTTGGTAACGCGGAAAATATTATACAAGCGCGTCGGAGATTG
23282P	aa/bb	C:b;T:a	ab	18:39:20:0	1	267.74	sc1886	14988	15079	+	29339	TGCAGCGGGTGATGGTATTGAGTCATCAAAGTATTTAAAAGTTTACAAAACTCTCATTTCAATAAATAGTCAAGTGAAGAAACCATTGATCA
23284P	cc/ab	ACA:a;ATG:c;GCG:b	ac	18:39:20:0	1	267.74	sc1886	14900	14991	-	29339	TGCAGCTAAAGACATTGCCTTGTGAAACACTTTATCTTTGTCTGCTAAATCAATTGACTTGTTGAATTCATCTTTGTCTTCTATGAATGTCT
37893N	aa/ab	A:a;C:b	ab	17:40:20:0	1	268.39	sc1886	18561	18652	+	29339	TGCATGTTTATAGTATCATCATGAATTTAATATCAATATTGTTGTAAAGTTTGAAAAAAAAGTAAACCTTTTGTAATTTTTTATGTGATGAA
37898N	aa/bb	AG:a;TT:b	ab	17:40:20:0	1	268.39	sc1886	23801	23892	-	29339	TGCATGCAAGCATTCTCGCGAGAAGTTCCACAACTTGGTGAGCAACATCTCGCTACTTTTCGTCTTGATCTAACTTATTCGGACATGCTCTG
37894N	cc/ab	CG:a;TG:b;TT:c	ac	17:40:20:0	1	268.39	sc1886	18473	18564	-	29339	TGCATGATGTTCATTCTCTACAATAACTTCTGCATTCTCAACCACGCTGACTATATCACTCGGAATTCTTAAGCAAATTCTATCTGTTGGTG
23501P	aa/ab	A:a;G:b	ab	17:40:20:0	1	268.39	sc1886	23711	23802	-	29339	TGCAGCTTCTCACCAGTATATATGATCCCAAGACTGGGGATGTTCTGGAGACACCCGTTCCAACTGTCAAGACCTTGTGGCATCGAGTACGT
23500P	aa/bb	AA:b;CT:a	ab	17:40:20:0	1	268.39	sc1886	23799	23890	+	29339	TGCAGAGCATGTCCGAATAAGTTAGATCAAGACGAAAAGTAGCGAGATGTTGCTCACCAAGTTGTGGAACTTCTCGCGAGAATGCTTGCATG
174491N	aa/ab	A:b;T:a	ab	17:39:20:1	1	269.04	sc798	18203	18294	+	45860	TGCATTCAGGCAAGGACCATTTGGTGGGGGATCACCCGCTCGATGTGCAAGCTCTTCAAGTTGGACTGATGAGGCAGTACAACGCCAGTGGC
174494N	aa/bb	A:a;G:b	ab	17:39:21:0	1	269.04	sc798	9413	9504	-	45860	TGCATATATCCCGATATGCCTATAGCTATCCCTGTATTCAGAATTCTCACTTGAGAATCCTCAGAAATTTCGGACCCATTCTGAAAGTCTCA
164986N	ab/aa	A:a;G:b	ab	17:39:21:0	1	269.04	sc6996	3256	3347	-	5417	TGCATTGAGTCGTTTTGCCCCTAAAATTTGGCTAGACACACAAAGAGTTATTTTCTTCACACTCAGCAAGCCCAGAACTTGAGGAAGAATTT
174493N	cc/ab	AG:c;AT:a;GT:b	ac	17:39:21:0	1	269.04	sc798	9501	9592	+	45860	TGCATAGTCGTATATTCGTTTATCCTCCTTCGGCCCTGCTGCGCACCCGAGCTCGCGCCCCGGCAGGCCCCCGCTGGCCAACCTTTCTCAAG
99909P	aa/ab	AT:a;GG:b	ab	17:39:21:0	1	269.04	sc798	19952	20043	-	45860	TGCAGAGACGTCCCCCGCAAGCTCCAAAGCATGCGCGCGGTTTGAGGAGGGACTTAGTTTAGTTAGAAACTTACGAGGTTTCAGTGCTAAAA
99910P	aa/bb	A:b;G:a	ab	17:39:21:0	1	269.04	sc798	302	393	+	45860	TGCAGCAGCCTTCAGTTTGGCTGCTGCTGAAATGGCTTTTGCCTCCAGATCGAGTCGTTTGGCGAGTTCGGTAGCGTCGCTTTTGTCCTGTT
71069P	aa/bb	A:b;C:a	ab	18:37:21:1	1	269.69	sc469	26421	26512	+	68346	TGCAGCAGCTCGAACTGATCATCCAACTCACGCAACAGAATGTCGAAAGAACTCGTCTTTGTACCTTATTCCAGCTGACAACTGGGGCTCGA
127091N	aa/bb	C:a;T:b	ab	18:37:21:1	1	269.69	sc469	29116	29207	+	68346	TGCATATGAATCTCATTCTCGTGAACTCAACTGTACTGAATCCCATAAACCGGCTAAGCACATCAGCTGTCCATCCTTGCGTTTAGTAAAGT
127085N	aa/bb	A:b;G:a	ab	18:37:22:0	1	269.69	sc469	13139	13230	+	68346	TGCATTACGGTGAATCACCTGCACAAACTGCAGTTGAGACTGTTGTAGTTAAAACTTTTCACAAGCCAAACCTTTCTGACGCGCAGTTTCGG
127089N	aa/bb	AA:b;CC:a	ab	18:37:22:0	1	269.69	sc469	26375	26466	+	68346	TGCATCCCGAATCTGTTTTGATATTCTCAGCTGGGAATTATGATCCTGCAGCAGCTCGAACTGATCATCCAACTCACGCAACAGAATGTCGA
71070P	aa/bb	G:a;T:b	ab	18:37:22:0	1	269.69	sc469	26333	26424	-	68346	TGCAGGATCATAATTCCCAGCTGAGAATATCAAAACAGATTCGGGATGCATTGCAAACGATCTTCTGCACAGCCCAATGATTTTTTTAACTT
71060P	cc/ab	CA:c;TA:a;TC:b	ac	18:37:22:0	1	269.69	sc469	13079	13170	-	68346	TGCAGTTTGTGCAGGTGATTCACCGTAATGCATAGCTCAAGATAGAAATTCTAGGCTGACCTGGAAGTGATGATCTCAAATACCTGCAATAG
127094N	aa/ab	C:a;G:b	ab	18:36:22:1	1	270.99	sc469	44549	44640	-	68346	TGCATCTGAGGAGCCAACCTGAGGCCAATGGTGTTAAGATCCCAGGGCACCGGTGAAACACCCTGTGACATATTCCATCATCACGCATCTCA
127093N	ab/aa	A:a;G:b	ab	18:36:22:1	1	270.99	sc469	44637	44728	+	68346	TGCATCTTTTCTCAGAGAGAAAATTCAAGGACCCCTTGTATTATGGCCTCCAAGCCAAGGAGGTGCTGATAGTATTTGTAATAGATTGCCAA
119691N	aa/bb	A:b;G:a	ab	20:34:23:0	1	272.94	sc4417	3601	3692	+	12999	TGCATAGTTGTTCCATTCGCCTTAAGGCACTTAGGAAATTGTTGTGACATGTACTTACCACCCCTGTCATTGACTAGTGAGATCATTTTACG
137786N	aa/bb	C:a;T:b	ab	20:34:23:0	1	272.94	sc5239	4649	4740	+	10084	TGCATCGACAAAGAAGGTTAAGTCAGCAAGCTCGAGGTTCCAGAATATTGTGTCAAGAATGATTTTTCTCGACCAGTTTTCGAGAGAATCCG
15709N	aa/bb	C:b;G:a	ab	20:33:23:1	1	272.94	sc1340	11775	11866	-	36015	TGCATACATAGCCCCTGCCAATACATATGTAATGAATGCTGGTGTACTCAATTCTTTATTAGGCCGCTACCTCCGACAGCGTGAACATAGCA
15713N	aa/bb	C:b;G:a	ab	20:33:22:2	1	272.94	sc1340	16006	16097	-	36015	TGCATACATAGCCCCTGCCAATACATATGTAATGAATGCTGGTGTACTCAATTCTTTATTAGGCCGCTACCTCCGACAGCGTGAACATAGCA
15718N	aa/bb	C:a;T:b	ab	20:33:23:1	1	272.94	sc1340	2233	2324	+	36015	TGCATCAAAAGGCTGAGCCCGGCCTGCTTCGCAACTCCATATTTCATGAGGAAAGGTCAGCATCAATCATTTGGAACCGCCAACAAAGAGAA
137794N	aa/bb	A:b;T:a	ab	20:33:23:1	1	272.94	sc5239	7458	7549	-	10084	TGCATTTTTAGGAATCAGGACCCAATCTTCAACGGCCTATCACCCACAATCAGATGGACAATTGGAGATCACAAACAAATCAGTCGGGAAAT
127100N	ab/aa	A:b;C:a	ab	20:34:23:0	1	272.94	sc469	53848	53939	-	68346	TGCATTTGAAAAACGTTTCAAAGTGCATTCGATATCGATTTTTTTTGAATATCTCGAGCTGTTGATGGGTGGGTACTCAAGAGTGAAAGGTA
15723N	cc/ab	AC:c;GA:a;GC:b	bc	20:34:23:0	1	272.94	sc1340	33245	33336	+	36015	TGCATGATAGCTGACAAGCAATGAAGAACAATTTGAAAATGTCTGTCAGGCTCTTAGCATCATCAATTGTACAAGTGTTTTTGAAAACAGAT
89639P	aa/bb	AC:b;CA:a	ab	20:34:23:0	1	272.94	sc6340	4439	4530	-	6820	TGCAGGCCTGTTGCAGCCAGGATTTAGATTGAATATGGGAGATTGGATGATATCCCGCCTGCCGCCCACTTGCAGATGGCCAGGGCGACCGG
34562N	aa/bb	AT:b;GC:a	ab	19:34:23:1	1	274.89	sc1800	27263	27354	-	30241	TGCATTCGGCAATATCAAACGCATGATCACTACATTGCCAGTTCCATGAAATTTGGATTAGGACTCCGAAGAACCAGTTTGGCTTTTCCCAG
34564N	ab/cc	CC:c;CT:a;TT:b	ac	19:35:23:0	1	274.89	sc1800	27924	28015	-	30241	TGCATCACCTTCAATGATCATACCGAAGAAAGATCCAACGGCTCTTCCTCGTCTCATCTGCGATTACAGGGCTCTGAACAAGTATACTGTGA
41920N	ab/cc	CC:c;CT:a;TT:b	ac	19:34:23:1	1	274.89	sc200	804	895	-	72420	TGCATCACCTTCAATGATCATACCGAAGAAAGATCCAACGGCTCTTCCTCGTCTCATCTGCGATTACAGGGCTCTGAACAAGTATACTGTGA
41845N	aa/ab	A:b;C:a	ab	18:34:24:1	1	277.62	sc200	58391	58482	+	72420	TGCATCATTACAACTGGGCCTGTCGTCATCTGATTTTTCTTTCAAACTTCACTCAAAGCTTTGTCCTCATCATCAACCCAACCATGCCAATG
130335N	aa/bb	A:b;C:a	ab	18:35:23:1	1	277.62	sc490	33748	33839	-	56002	TGCATTGCTCCGCAACACGCACCACCAAAAAGCAGCAGACGCTGCGTCGCGGTAAGTACCGCAACAACAAAAGTCAAGGCTAGGCTGCACGG
168159N	aa/bb	G:a;T:b	ab	18:35:24:0	1	277.62	sc733	23235	23326	-	47848	TGCATAAATCAACTTCCTTATCTTCCATTTCAAAAGTTGTTTTCAGATCGGATTAGAGTATTTTAAAGCAGGAGCCCATTCTGTGAGAGCTG
25707P	aa/bb	A:a;G:b	ab	18:35:24:0	1	277.62	sc200	25949	26040	-	72420	TGCAGTTCCCAGCCAAAACACTGAGATAATACTACGTAAATGGATGTGAAATTTGGAAAATTCTCTGATTTTAATTATTTGTGTGGTAGCAT
72955P	aa/bb	C:a;T:b	ab	18:35:24:0	1	277.62	sc490	31947	32038	-	56002	TGCAGACACCGAACCCTCCTGTGGTGTAGGTAAAAAGCAAAGCCAAATCCCAACAATTTTCGACACAAACCCCACTATGCCACCGGAGGGTT
72960P	aa/bb	A:a;T:b	ab	18:35:24:0	1	277.62	sc490	33522	33613	-	56002	TGCAGGACAGGCCGTAACCTAGAAATCAATTATATGATGCGGTGTGGTCAGAAAAACCGCAACGCAAGCGCAGCGCAGCACACAACATCTGT
72954P	cc/ab	AG:c;CG:a;CT:b	bc	18:35:24:0	1	277.62	sc490	32035	32126	+	56002	TGCAGACCGCCTGCTCTGTAGACTGTCTGTAGCTGGACCTCAGGGTGTCACAGAATGGTCTGATGGGGTATCAGAAAGGTCAGTGGTTTCAA
168154N	aa/bb	A:b;G:a	ab	16:37:23:1	1	278.92	sc733	20324	20415	-	47848	TGCATAAAAGCCAAAGCAGCAAAGTCTAGAACGACCTTGAGGCTGGAGCTCAGCCGGATTGATAATCGGGTGGATCAGGTCGGATTTATAAG
58288P	aa/bb	A:b;G:a	ab	12:40:25:0	1	286.77	sc3832	15206	15297	+	15733	TGCAGTTGATGAAGGCGATGAATTACCAATGAAAAACTATCTACGCGGATCTGATAAGATGAAGGCAGAAGACTATGATATCCAAAATCCTG
105562N	aa/bb	C:a;T:b	ab	16:35:25:1	1	289.5	sc3832	10564	10655	-	15733	TGCATCCATTGACATGGAAACACCTCAAGAATTATGGAATGCCGGTATTTCTGGTGCACACAAAATCAACAACGAATTCCTTCGAGCCATAG
105571N	aa/bb	CT:b;TC:a	ab	16:35:25:1	1	289.5	sc3832	6070	6161	+	15733	TGCATGCTTCCACCAGTCGAACAGAGAATCGTGGTAAAAATTCCTCAAAGCCCACTCCATCGCAATGTGTTACACAAGCAGTCAGGAACTCA
65432P	aa/bb	CTC:a;TCT:b	ab	16:35:22:4	1	289.5	sc4304	7480	7571	+	13482	TGCAGGGTAATTCTAAACTTTCTACTCTGTAGGATTAAAATTTGCTTCTGAGATCTATACAGTTTGTTAAAATTCTCCTTCTAATTTATAAC
24106N	aa/bb	CA:a;TG:b	ab	16:36:25:0	1	289.5	sc1532	9592	9683	-	33405	TGCATTGTATGTTCTTCATAAGATGTTGAAAATGTAAGAATATCGTCGATATACACAAAACATGAAACCCCTAAAAACTCAGACAAAACTGA
105563N	aa/bb	G:a;T:b	ab	16:36:25:0	1	289.5	sc3832	13077	13168	+	15733	TGCATATATTCTGTTTCTGCCACAAACTTGCATTGATCTTCAATGCAGGTTTGGCGGCTCTTGTTGTTAAGGCTCCACCACCCCTCAAGGTG
105572N	aa/bb	A:b;C:a	ab	16:36:25:0	1	289.5	sc3832	5982	6073	-	15733	TGCATGGGGTAAGGTTGGCTTCGTTGTTGGCTTTTGCTGACTCGTGGTTGCTATGATGGGGCCATGTTTGTTTCGGAGAAACGATTGTGTTG
58289P	aa/bb	C:b;T:a	ab	16:36:25:0	1	289.5	sc3832	277	368	+	15733	TGCAGGCGGTACTTGTCAGAAGTCTCGAGCTGGCCTGATCTCTGCCCCGCTTCCGGCCTCCAACCAGAATATGACTGGTTCAGCATAAATTC
65430P	aa/bb	AC:a;TA:b	ab	16:36:25:0	1	289.5	sc4304	2126	2217	+	13482	TGCAGCTTACAATGGAGTTGATTGATGGTTTACTAGACCCGGATAGATTCACTTCACTTGATATGCAGAATGGTTATAATAATCTACGGGTA
24091N	aa/bb	A:b;G:a	ab	16:37:24:0	1	290.15	sc1532	12361	12452	-	33405	TGCATTTTGGTTTATGATTTGATAGTAAGTAAGTGAAATGATCAGATTTTATTTTTAAATATATTGGATCATGGTATTTTGGATTTGGATTT
24100N	ab/aa	A:b;G:a	ab	16:39:22:0	1	291.45	sc1532	20745	20836	-	33405	TGCATTTGGTATCAAATTCATCCTAATTTTCTATTTTATAAAATCAATTCTGATATTTGAATTTTTTCTTCTTTTGCAAAAAAACTATCAGC
8150N	aa/bb	C:b;T:a	ab	16:39:22:0	1	292.75	sc1183	5964	6055	-	38337	TGCATTGTGTAGAAAATTGGGAGCCCACTTGCTCGAAGATACCGCCAAACTTCCCGTTGGATATCGAGCCAAAATCCATATGCCCACTATCA
8152N	aa/bb	C:b;T:a	ab	16:39:22:0	1	292.75	sc1183	9458	9549	-	38337	TGCATTGTGTAGAAAATTGGGAGCCCACTTGCTCGAAGATACCGCCAAACTTCCCGTTGGATATCGAGCCAAAATCCATATGCCCACTATCA
6658N	ab/aa	C:a;T:b	ab	16:39:22:0	1	292.75	sc11475	46	137	+	737	TGCATTTATTCATGTCTTCCGTTACTTGCGTGGTACAAGTCATCTTTTCATAGAATACAACGCAGGACAGGACGGCTTGTCAGGTAATCAAT
16417N	ab/aa	C:b;T:a	ab	16:39:22:0	1	292.75	sc1358	20769	20860	-	35770	TGCATGACTTCCAGCGACTTTTGATCTGTGCTGAATTTGCCATTGGGGTAAGAGCCAGCTGCTGTTTACAGGGTTAACAGTTAGATTGATTA
29023N	ab/aa	C:a;T:b	ab	16:39:22:0	1	292.75	sc166	19479	19570	+	75598	TGCATATGTAGATGGATGCCATTCATGCCAAAGAGTGAAAGCAAGAACAGCAGCACCATTCGGATCCTTACAACCTTTACCGGTGCCAGCTG
3883P	ab/aa	C:b;G:a	ab	16:39:22:0	1	292.75	sc1183	11105	11196	+	38337	TGCAGCGGTGGCTTCATTCCAGGTCTACTGCCCTGCAAAAGGTAGATTTGGGTGAGGAACTGCAAATTCTGTCATCGCATGATTTGAGATAT
131394N	ab/cc	CC:a;CT:b;TC:c	bc	15:37:22:3	1	292.75	sc4956	7907	7998	+	11023	TGCATCAACTCAATAGCAGATCAAAAGCCTTGTTGAACGAGTGAACGTTGTACAAACCGCGACTGTACCACCACCTTCCGACACATCCTCCC
49145N	aa/bb	G:a;T:b	ab	16:40:21:0	1	293.4	sc2182	19265	19356	-	26246	TGCATCCGGCTTTTTTGATTGTCGTCCAGGTCTGAATCTAATCTCAAAGTCAAAGCTTACTAAAGTTTCAGCTCATCGTGCCTGCCTTCTTG
55508P	aa/bb	CC:b;TA:a	ab	14:41:20:2	1	294.7	sc3636	15621	15712	-	22402	TGCAGAAGCTCACTTTGTTTCAAATTCATCATCTCGTGGTAAGTTCAAGGCCAAATGTACTAAATCTAAGTGTACAGGTATGGTACATGATC
55510P	aa/bb	CC:b;TA:a	ab	15:41:20:1	1	294.7	sc3636	17635	17726	-	22402	TGCAGAAGCTCACTTTGTTTCAAATTCATCATCTCGTGGTAAGTTCAAGGCCAAATGTACTAAATCTAAGTGTACAGGTATGGTACATGATC
96777N	ab/cc	AA:a;GA:b;GG:c	bc	15:41:19:2	1	294.7	sc3636	22167	22258	-	22402	TGCATCAAACCAAAAACTCACTACCCTACAAGTTCAAAAAACATACAGAATTCATAGTTGATAAGCAAGATTAAAAGTTATTTGCAAAACCA
88455N	aa/bb	A:b;C:a	ab	15:41:18:3	1	294.7	sc3361	3286	3377	+	18174	TGCATACTGATCTTGAGACATTGAATAAGAAAATTCATTCAAACGTTGGATCTGAATTCCAACTACGGTGTGAGCAATGCCGAGATCTTCCA
88456N	aa/bb	C:a;T:b	ab	15:41:20:1	1	294.7	sc3361	3198	3289	-	18174	TGCATTTTCTGTTCTTAAAAGGCTCAATATGCTGGATGGTAAACCTGCTGTTACTCCACTGTCTCCAAATGTCAAACTCCTCAAGGCGATGG
96774N	aa/bb	C:b;T:a	ab	15:41:20:1	1	294.7	sc3636	14851	14942	+	22402	TGCATCAATATCTAATCCTTTTATCACATCCTTTGCCACCATCGATTTCATATATCTAATGTTGGGATGACCTAGACGGCGATGCAAATCAG
169171N	aa/bb	C:b;T:a	ab	15:41:20:1	1	294.7	sc7463	1594	1685	+	4817	TGCATTCTCTTCAAAAACACAATCAGATGAGCTCTATCGAGTTCTGAAGGAAATGGCCTCTTCAGAATCTCGACAGAGCTCATGATCGTATC
169173N	aa/bb	A:a;G:b	ab	15:41:20:1	1	294.7	sc7463	2809	2900	+	4817	TGCATTCATTAAGGGGTTTCAAGTTTAATTGATCTTTATGTGATTTTTACAAATTTGGGAAAGTTTTTTGCAAGAAATTTGCTACATAAAAA
88452N	ab/cc	CC:c;TA:a;TC:b	bc	15:41:20:1	1	294.7	sc3361	15342	15433	-	18174	TGCATTCCATGTGTGTACATGATGATTACATGTGTGTAACTATATGTAATCTCATGTTGCGCTTTGTTTTATCTTATTACTACATGTAATTG
55506P	ab/aa	A:a;G:b	ab	15:42:20:0	1	294.7	sc3636	11808	11899	-	22402	TGCAGCTATGCAATTCATCACAAATCCGAAAGGCTAAGTTGCTTTAAGAAGTTTGTAAATGAGGTACAACCAATCCCTAATTTCAAAGTTGG
31538N	ab/aa	C:a;T:b	ab	15:42:19:1	1	296.13	sc1735	30506	30597	-	30988	TGCATTCCACGCTCAATGAAGGTGGGGCTAGGCATGGCAAAATTCTTGAGGGCATTCCAGAGTAAACGCTTATGTAGAGAGATTGATTCCGG
45533N	aa/bb	A:a;G:b	ab	15:42:20:0	1	296.13	sc2097	10154	10245	+	27006	TGCATGAAGAAGAACAGGAGTATGTACCACCCTCTTCAAGTCAATCTAGTCACCATGTGTTCAACTATCAAGCGAATCCGAGTCACATGGTT
45546N	aa/bb	A:b;T:a	ab	15:42:20:0	1	296.13	sc2097	20325	20416	+	27006	TGCATGTGAATCTCAATGGTTGATTTCCCAATAATATGAAGAATGATAGCTAAGGTAGTTTGAGCTCAATTTCAAGCAGAAGTAAAAGCAAT
45547N	aa/bb	A:b;G:a	ab	15:42:20:0	1	296.13	sc2097	20237	20328	-	27006	TGCATCAAGCTCTCAATGAACTTTATGATGGAGAGCTGGCCAGTTTGCACAGGGATGATGGTAGAGCAAAATGGACAAATGAGAAGGTGCAG
128075N	aa/bb	AC:a;CA:b	ab	15:42:20:0	1	296.13	sc4765	726	817	-	11700	TGCATAAATAAATTTTGGCTGTAGTTTGATGCTACTACGAGATCATTAAGTGTACTTGCTGAGTAGTTTTGAGAAACGATGCACCACTTAGC
161888N	aa/bb	A:b;G:a	ab	15:42:20:0	1	296.13	sc680	17363	17454	+	49319	TGCATTGTGATAACACCTCAGCAATACATGTTGCAAAGGACAACTCTTCCAACAAACGGACAAGGCATGCCGACAGGGAATTCTATTAAATC
161889N	aa/bb	A:b;G:a	ab	15:42:20:0	1	296.13	sc680	17275	17366	-	49319	TGCATATCCACTACATTTCCTTGACCAGTCAGACCCTCTACCAAATTCCGAATCCAAATGGCATCTCCACACGCAGTGCCTATTGCCATGTA
45536N	aa/bb	C:a;G:b	ab	15:41:20:1	1	296.13	sc2097	10775	10866	-	27006	TGCATCGCCCCCTGCCAACTTAAGGCGCTTGTTGGAATCTTCGAGTGGTTTTATGGTGTACCCGTCAAAGAAGCTTAAGTCATTGAACATGT
73175N	aa/bb	A:b;G:a	ab	15:41:20:1	1	296.13	sc2869	4454	4545	-	21074	TGCATCGATTACCTTGAAAGAGACTCAAGATGAATTTCATTGTCTTCAAATCACTCCGAACACCAAGATCTCAACCTGCGTTACAAAAGCAT
154549N	aa/bb	A:a;G:b	ab	15:41:20:1	1	296.13	sc6167	4292	4383	+	7277	TGCATTCACCCTGGAAGGTCATGTTCGGGTGTTCGCAGCAGCTGATATCTCCAGACTGGAAGAGATCGCTTTACCTTGGGATTGGGATGACC
26943P	aa/bb	A:a;G:b	ab	15:42:20:0	1	296.13	sc2097	24258	24349	+	27006	TGCAGCGATCCAAGGTTGGGAGATTCATCAAATGGATGTGGTTACTGCTTTTCTCAATGGCACCTTGGACGAGGAAGTCTACATGTACCAAC
73243P	aa/bb	G:b;T:a	ab	15:42:20:0	1	296.13	sc4927	2888	2979	+	11141	TGCAGTGCAGCGGATTTTGAGTCCATGGAGGCAGTGGTGCGATTGACACCAGTTTCAAGAGGACCTCCCCGTAGCGCTTCCGCAGTGAGAAA
88153P	aa/bb	A:a;G:b	ab	15:42:20:0	1	296.13	sc6167	123	214	-	7277	TGCAGGCCGCGCATGCCTGCAATTTTGGCGATGTGAAGGCGCCTCCCCGCTGAGCTTTCAGGCGCCTTACAGTTCATCAATTGCTCGTTGCC
92458P	aa/bb	A:b;C:a	ab	16:41:20:0	1	296.78	sc680	27058	27149	+	49319	TGCAGCAACCAAACGCTCGCGCACGACCGGACCAAAGCTAGTTGCTGAATTGATCGACCGTGCTGTTGAAAGGGTAGCTGAGTTGGAGGAGG
151389N	aa/bb	C:b;T:a	ab	17:41:19:0	1	298.08	sc596	22440	22531	+	51690	TGCATTGAATTGGGCGGGAGTGATCAGCTTAACAAAGCCCTCTCTGCGCGGCCGGAGTCAGCTAGTTTACTAGATCTCTCCTCAAGACGGGA
161903N	aa/bb	A:a;G:b	ab	17:41:18:1	1	298.08	sc680	46842	46933	+	49319	TGCATCCTCAGTCTTGATCCTCTGTACAATTGGTAAATCTTTGGTGACTGATGCTGAAAGGTGCTGTTGTATGATTTGGCTGTACATATACA
86873P	aa/bb	A:b;G:a	ab	17:41:19:0	1	298.08	sc596	3081	3172	-	51690	TGCAGCCAAATTCATCATCTTCTCTCTTCTTGTTCGCGGTTGACCTGGTCAAACTTTTTGACCGTTAGTTGTTGAAATGGCTGTAATTAGTT
92470P	aa/bb	A:b;G:a	ab	17:41:19:0	1	298.08	sc680	40389	40480	-	49319	TGCAGTCATGGTCTCTCTGCAAGCAATTAAATGCGACATATTTGTCATTCTGTCCACCACAGTCAAAATGCTGTCATATCCATCTGAGTTGG
151394N	aa/bb	A:a;G:b	ab	16:40:21:0	1	300.03	sc596	34488	34579	-	51690	TGCATTGACCAGATTTTTTTGAAAAAGTCATTGAGAAGTTTTCCTCAAGCCTTTTCATGGAAGAATGACCTAAGACTTTGCTTTAAAATTCC
151397N	aa/bb	C:b;T:a	ab	14:42:20:1	1	301.32	sc596	36503	36594	+	51690	TGCATTGCCTCTTCCTCACAGCCTCGAAAGGTTAGACTGATCCACGAGCTTTCGACTCGATGGTCTTCAACCTTTTACCCCCTCGAGTGATT
34568N	ab/aa	C:a;T:b	ab	17:35:24:1	1	307.72	sc1801	10236	10327	-	30234	TGCATGTGTGTCACTTTCATCTGGTGCAGGTGTCTTTGAGGCAAAATTCCCCAATCTGTATAAGCTTTGTACCTCCATGAGGGTACGTTTGG
34572N	ab/aa	C:a;T:b	ab	17:35:23:2	1	307.72	sc1801	13239	13330	-	30234	TGCATGTGTGTCACTTTCATCTGGTGCAGGTGTCTTTGAGGCAAAATTCCCCAATCTGTATAAGCTTTGTACCTCCATGAGGGTACGTTTGG
120747N	aa/bb	CG:b;TA:a	ab	18:35:23:1	1	309.02	sc4443	1091	1182	-	12912	TGCATCTGAGAAAGATGATTTTGACGGCTCTTTTCTTTTACGCACAATATCGAGCATCAAAAAAGCGGTGTTGAATTAGACAAAGCAAATCA
101098P	aa/bb	CG:b;TA:a	ab	18:35:23:1	1	309.02	sc8362	3093	3184	+	3576	TGCAGATAAGATTTGTTGTTATATAAACTTTGAGAGACAGAGATTGATAAACTTTGAGAGACAGAGATTGTGAAACTTGAGAGAATTTTAAA
102031N	aa/bb	C:b;T:a	ab	17:35:24:1	1	309.02	sc3768	4499	4590	-	16024	TGCATTTGATTTTTACTAAATTGTTTATTTTGAAGATAAAGCTGAGATAGAGATCATCAATGGAAGGGGGTTTATAATTTATTATATGTAAT
109442N	aa/bb	C:a;G:b	ab	17:35:24:1	1	309.02	sc3985	13162	13253	-	14903	TGCATTCCAAGGTTGCTCTAGTGATCACATGTGATCTTCTACGGATCAATGATCAGTTGGTCTCATCATATGTTTTATTTTTAACCTCTGTT
57173P	aa/bb	A:a;G:b	ab	18:35:24:0	1	309.02	sc3768	14605	14696	-	16024	TGCAGAACCAGGAGAAAATTCTTTTGAAATAACTCCACTCCAAGCTACATTTGTCATGATTGTTCTGGAATATTTAGTTGCCTTAGCAAGAA
62393P	aa/bb	C:a;T:b	ab	18:35:24:0	1	309.02	sc4024	1462	1553	-	14764	TGCAGCCAAAACATCTTGGAATGTATCGGCGAAATTAGCAGCAGATCAAGTGAAAGATTTACCAGTGAAGACAGCACAAGAATTGGTACCAG
42740P	aa/bb	C:a;G:b	ab	18:36:23:0	1	313.84	sc2841	5523	5614	+	28233	TGCAGTTATCTATAGTCGTTTCAAATGTTTGGTCAAAAGCTACTCTTGTCTTTTATTCTTCAGGTGTGAAAACAAGGGATAAGCCTCGTCCT
89655P	aa/bb	C:a;G:b	ab	18:36:23:0	1	313.84	sc634	26331	26422	+	50554	TGCAGCAACTCTATTAGAACCAGAGTTGCCAACAATTTATAGAAAAATCATGAGTTGTTCTTCAATTGACACACTCAAACTTAACTAACTCC
157243N	aa/bb	A:a;G:b	ab	17:36:23:1	1	313.84	sc634	23902	23993	+	50554	TGCATAGTTAAAGAAGATTTATAAGGCTTTTGACAAGATCATAGACTCGTCTGGCGCTCCTGGAACCAATACGGTCACTGACGAGGTCCATG
172191N	aa/bb	A:a;G:b	ab	17:40:19:1	1	318.01	sc777	20616	20707	-	46354	TGCATTCCCATGGTGGTTTACGCAGCCTGTTAGAGTCCAGAATGTGAAATGTACGGAGTCCCTGAGCGGGGGGGTGTGACACACACATCGCA
172207N	aa/bb	A:a;G:b	ab	17:40:19:1	1	318.01	sc777	38045	38136	-	46354	TGCATCAACTGATGATTTGACATCGGGTGATGAGATTGAACGTGATACTGTTGATTCGGCTCCCAGTCAGCGCTAAAGCTTTTGCTCATCCT
172208N	aa/bb	CG:a;GT:b	ab	17:40:19:1	1	318.01	sc777	412	503	+	46354	TGCATTTGTTGACCGATTATCCTACGATAAATCAAGTCGTAGGCTTGCGTAGATCTGGACACACGGAGTGCAAGATTTGACGCAGCAGTACG
172209N	aa/bb	CT:b;TC:a	ab	17:40:19:1	1	318.01	sc777	324	415	-	46354	TGCATTTTCCAAAACCTCAACTTCAAAACTTCAAACTTCAATTTCAAAACTTCAAACTTCAACTTCAAAGCTCAGCCTTCAAACTTCAAGAC
172192N	aa/bb	CA:a;TC:b	ab	17:40:19:1	1	318.01	sc777	25580	25671	+	46354	TGCATTGTGATCTTCTCTGACAACGGTTCAGTCGTTGCCCTGTTTAGCTCACACAGACCAATCGGCACAGCACGGCTCTTATTCAAGCACGC
172194N	aa/bb	A:b;C:a	ab	18:40:19:0	1	318.01	sc777	26854	26945	+	46354	TGCATCGGCAGATGGTCATCTGAAGCTTACCAAACTTACATCCGCAACCATCCATTAATGAACATGTTTGCAACCCAACTTCACCCTGTTAC
172195N	aa/bb	A:a;T:b	ab	18:40:19:0	1	318.01	sc777	26766	26857	-	46354	TGCATCGAATCGTCTCCATAGGCATTCCAGCTTGGGCAAGAGCAGTGGCGCCCCCAGCGCGAAGGGAGTGGCCAGTTCTGGAACCTTTGAAG
172196N	aa/bb	AC:a;CT:b	ab	18:40:19:0	1	318.01	sc777	27322	27413	+	46354	TGCATGATCCTTCAGTTCTCGTTTATTCTGGTTACGCTTTAAAGGGATTTCTGGTGGTCCACCAAATCTATCAGCGTTTTGGTTAGTAGTGC
96871P	aa/bb	A:a;G:b	ab	18:40:19:0	1	318.01	sc7466	4397	4488	+	4816	TGCAGCCAAATGATCTGCATACTGCTGCGCTTAATTTCCTTTCATTGCATGAGTCTACAGACATGAAAGGTCGTCCTGTTAAACAATTCAGA
96872P	aa/bb	A:a;C:b	ab	18:40:19:0	1	318.01	sc7466	4309	4400	-	4816	TGCAGATCGATATTTAGGTTATGGCTGTATACAGTTGCCGTTAGACAGTCTGTGTAATTCCAAACTTCATTATGTGTATGGCTGAAGCGTGG
98499P	aa/bb	C:a;T:b	ab	18:40:19:0	1	318.01	sc777	26448	26539	-	46354	TGCAGGAGGAGATGAACACTGAGGAGCGTCTGATGGTTTGTCGGGGATTTCGAAACGCAAGACTGTCATGAGTTACCAATCCTCCTAGACGG
1335N	ab/aa	A:b;T:a	ab	18:39:20:0	1	325.86	sc10282	1466	1557	-	2114	TGCATAAATTTCTGGGGTGTGAGGCCGAGCTCAAGGATGTGGTCACAGATAGTAACGATCTGTGCGCCCACGGTGGCAGTAGGGATATTTTC
10308N	ab/cc	GC:a;GT:b;TC:c	ac	17:39:20:1	1	325.86	sc1227	9678	9769	-	37771	TGCATCACTCAATGTAAGCACGGCAAATTTGCCAACAGTCAATATGCTTACATTGATAGTTGACTGTACTAAGCTTGGCAAGGTCCAATGAA
6310P	aa/bb	A:a;G:b	ab	18:39:20:0	1	325.86	sc1227	1830	1921	+	37771	TGCAGCAAAAAGGGCCATTGCTACGGCAGCTGAACCTGGATTGAAATCGGGAACTCAAGAATTGGAGCAGCTAAATGCCCGTTTAGCTGTGG
15744P	ab/aa	A:b;G:a	ab	18:39:20:0	1	325.86	sc1615	25775	25866	-	32406	TGCAGATCAATGTTGAGATTTCAGGAATGGTCACTACACAGGCGGTTTTGGACATTCAAAACAAGGTATGGTTGACATTGAACATGGTAGTG
85803P	aa/bb	A:a;C:b	ab	18:37:21:1	1	328.59	sc5856	3339	3430	+	8185	TGCAGATGGATGCTGCCGTGATCGTGGTGCTTTGAAACCACCGAAAGTTGAGCGTTCAGTTGGAAGCCGTATGTGGTATAAAGATGGGATTA
149302N	aa/bb	G:b;T:a	ab	18:37:21:1	1	328.59	sc5856	3378	3469	-	8185	TGCATCTCTGGCATTCCTCGAAATCTTCACCTGCTATAGTAATCCCATCTTTATACCACATACGGCTTCCAACTGAACGCTCAACTTTCGGT
88419P	aa/bb	C:a;T:b	ab	19:37:21:0	1	328.59	sc6196	1306	1397	-	7210	TGCAGATGCTAAACAGGCTGCGGCAGAGGCTAAATCTGTTGACAAACTCAGGCGCGCAAGGAAAAACAACAACCCCAACAGATCTGCCAAGA
17794N	aa/bb	A:b;G:a	ab	18:36:21:2	1	330.02	sc1381	28965	29056	-	35512	TGCATCAAAATATGAACATCATTGCAAGAGCCTACTTGGGCATACTAGCTTTTCGAAGGCTCCAAAACCAACCCAGAGTGATCCAAGTTGAG
17796N	aa/bb	A:b;G:a	ab	18:36:21:2	1	330.02	sc1381	32747	32838	-	35512	TGCATCAAAATATGAACATCATTGCAAGAGCCTACTTGGGCATACTAGCTTTTCGAAGGCTCCAAAACCAACCCAGAGTGATCCAAGTTGAG
74187N	ab/aa	G:a;T:b	ab	19:38:19:1	1	330.67	sc2917	2652	2743	+	20778	TGCATTCCATGTGTGTACATGATGATTACATGTGTGTAACCATATGTAACCTCATGTTACGCTTTGTTTTATCTTATTACTACATGTAATTG
54850P	ab/aa	CT:b;TC:a	ab	18:36:20:3	1	330.67	sc3606	7037	7128	+	16873	TGCAGCATCAAGTAAACTCATCACATTTTTAACCCCCAGTATGATATTGTCTTTTCTGATCATCATTAAACCCCTAACACTTCCAGTCAAAA
175947N	aa/bb	AT:b;GC:a	ab	19:38:20:0	1	330.67	sc8249	876	967	-	3690	TGCATGTTAAACTCATGTGTATAAGTTGCTACAGTGCCTTTCTGAGTTAAGCTACGTAGCACCTTTTCGGCTTTTGACTTCTTCTCAGTATC
119323N	aa/bb	AT:b;GC:a	ab	18:38:20:1	1	330.67	sc4399	12021	12112	-	13059	TGCATGTTAAACTCATGTGTATAAGTTGCTACAGTGCCTTTCTGAGTTAAGCTACGTAGCACCTTTTCGGCTTTTGACTTCTTCTCAGTATC
132773N	aa/bb	A:a;G:b	ab	18:38:20:1	1	330.67	sc5008	7679	7770	-	10848	TGCATTTGAGCAGCTCAAGACGTCGTTTACCACGGCACCAGTGTTAAAAATAGCGGATCCTTATAAGGCATTCATCCTCAAATGCGACTGCT
187701N	aa/bb	A:a;G:b	ab	18:38:20:1	1	330.67	sc983	28119	28210	+	41917	TGCATTTCTTGCTCACCCCAACCTGCTCAACACCATCAGTCCAACAAGCTCATCATTGATCCTTTGAAAGAACATGAAATGTTAACCCACGT
187703N	ab/aa	A:a;C:b	ab	19:38:20:0	1	330.67	sc983	28903	28994	+	41917	TGCATTGCATAAGCTTTCAATTCCTATATCATCCCCTCACAATCGTCAGCTGTTAATTTTCATAAGATGGCGATTCAGAAAGGGCCATTTGA
187757N	ab/aa	A:b;G:a	ab	19:38:20:0	1	330.67	sc983	6482	6573	+	41917	TGCATGTCGGGGGATAGACACATGACCGAGATACTTGAAGCTTAGCCTTCATGAAATGCGGTTTCTTGTTCATCCTCGATGAATTAAGTGGC
18066N	ab/aa	CG:b;TA:a	ab	18:38:20:1	1	330.67	sc13874	370	461	+	463	TGCATTCAGAGCGCCCACGGTTTGGTGGTGGAACACTCGTGCCGGATTCAACAAATTTGACATTGGGAAGAGTAGGTGGCATGATACCTTTT
74176N	ab/aa	A:b;T:a	ab	18:38:20:1	1	330.67	sc2917	15037	15128	-	20778	TGCATTGCATAAGCTTTTTATTCCTATATCATCCCCTCACAATCGTCAGCTTTTAATTTTCTCAAGATGGCTATTCAGAAAGGGCCATTCGA
184335N	ab/aa	A:a;G:b	ab	18:38:20:1	1	330.67	sc940	16575	16666	-	42713	TGCATTACAAGAAAGCATAAGTGATGATCATGATAGAATACAAGAAGATATATGCAACAATAATAAAAAACTGCAAGAAAATATCTTGGGAG
184337N	ab/aa	A:a;G:b	ab	18:38:20:1	1	330.67	sc940	19097	19188	-	42713	TGCATTACAAGAAAGCATAAGTGATAATCATGATAGAATACAAGAAGATATATGCAACAATAATAAAAAACTGCAAGAAAATATCTTGGGAG
175946N	ab/aa	C:b;T:a	ab	18:38:19:2	1	330.67	sc8249	964	1055	+	3690	TGCATGCTTCTAATACTGGATGGGAAGTTCCTACGTTGATCAGTCAGTACGAGCAGGGTTTAAAGAAGGAGATTAGAGTAGCAATGGTATTG
184334N	ab/aa	C:b;G:a	ab	18:38:19:2	1	330.67	sc940	16663	16754	+	42713	TGCATGATAAGATTTCATCATACTTGTTTTCAACTGCTGTTGTTGTTTGTTTAAATTTTGTTGAATTTTTTCTAAAGATGTATCTTCTTTAA
40767P	aa/bb	C:b;G:a	ab	19:38:20:0	1	330.67	sc2752	18717	18808	+	21869	TGCAGAACTTTTCACGGTTGAAAACTAGCTTACACAGATCATAAGAATTTAGAATCTCTCATGACAGCAAAAGAACTCACCAGACGTCAAGC
100674P	aa/bb	C:a;T:b	ab	19:38:20:0	1	330.67	sc8249	2473	2564	+	3690	TGCAGAGGAAAACAAGAATGTATCAGCCAAGTTGGTCGAAGACATGGTACCTTCTGTTTACCATCGGCACCTACACTTATTTGTCAAGTCAA
105891P	ab/aa	C:b;T:a	ab	19:38:20:0	1	330.67	sc940	8141	8232	+	42713	TGCAGGAGCCTGATTGCTCCGTCCGGCTTGGTTGCAAGTTACCGAAGGTGACGATCTAGCCCTTGGTGGGATGTAGTTCGCCGGTTTGGGAG
107203P	ab/aa	A:a;C:b	ab	19:38:20:0	1	330.67	sc9773	909	1000	-	2596	TGCAGGACCCAGCCAGCAAAGATCCCAAGAAAGTGCAACATTGAAAAGATTTTCAAAGACCTATCAAAATAATGGATCAACACTCTGAAGCC
95966N	ab/aa	G:a;T:b	ab	19:38:19:1	1	330.67	sc3606	13483	13574	+	16873	TGCATTTGTTACGACTGCATGTTTGCCATCTTCCGGTTAGATTTCCGTGACTTGGTTCGGATGTTTCAGCGATCCGACTTGACTGTTGTCGG
54848P	ab/aa	C:b;T:a	ab	19:37:19:2	1	330.67	sc3606	4240	4331	-	16873	TGCAGATCGGCAATCATTCTTCTGCCCTCATAGTATTTGTGAGACCAATGACTGAGAGCTTGCATAACTTCATTGATCAGGAGAGTGTCAGA
187759N	ab/aa	A:b;G:a	ab	18:37:20:2	1	330.67	sc983	9995	10086	+	41917	TGCATGTCGGGGGATAGACACATGACCGAGATACTTGAAGCTTAGCCTTCATGAAATGCGGTTTCTTGTTCATCCTCGATAAATTAAGTGGC
175945N	aa/bb	A:a;G:b	ab	18:37:20:2	1	330.67	sc8249	3467	3558	+	3690	TGCATTTGAGCAGCTCAAGACGTCGTTTACCACGGCACCAGTGTTAAAAATAGCGGATCCTTATAAGGCATTCATCCTCAAATGCGACTGCT
119322N	ab/aa	C:b;T:a	ab	18:38:19:2	1	330.67	sc4399	12109	12200	+	13059	TGCATGCTTCTAATACTGGATGGGAAGTTCCTACGTTGATCAGTCAGTACGAGCAGGGTTTAAAGAAGGAGATTAGAGTAGCAATGGTATTG
187695N	ab/aa	A:b;G:a	ab	17:38:19:3	1	330.67	sc983	12582	12673	+	41917	TGCATGTCGGGGGATAGACACATGACCGAGATACTTGAAGCTTAGCCTTCATGAAATGCGGTTTCTTGTTCATCCTCGATGAATTAAGTGGC
35053N	aa/bb	G:b;T:a	ab	19:39:19:0	1	331.32	sc1821	28716	28807	-	29994	TGCATCAGCTTGTCAATAAGAAACTGTGCATTTCTAGCATAGCCATCACCATCAAGAAAAAACTCAACTTTACTTTCAAGAAGGGTGGGACA
35055N	aa/bb	G:a;T:b	ab	19:39:19:0	1	331.32	sc1821	6691	6782	+	29994	TGCATGAATATGAGTCCTGTCCAATCAAATTTTTCCAACGATATGTATCCTGTTAGTCATATAGTATGTTGAATAGAACTAGATGCTACATA
55557N	aa/bb	A:b;G:a	ab	19:39:19:0	1	331.32	sc2377	2364	2455	+	24565	TGCATCAGCGCACAATGGGATGAGAAGACCGAAGGAGCAATGGGGGGAGCGGACCATGTCAGCGTATAATTCTTGAGGCTCGCATGAACGAG
35042N	ab/aa	A:a;G:b	ab	18:39:19:1	1	331.32	sc1821	12453	12544	+	29994	TGCATGTTCATCCTACGTAAGTAGATCTGTAACAATATGAACAACACAGATCGAGGACAAACTTGTTCATTCGCCGGAAGATTGAACAGCAG
21314P	aa/bb	C:a;T:b	ab	19:39:19:0	1	331.32	sc1821	6459	6550	-	29994	TGCAGCTGCAACATTCGGTCATGCTTGAGCTGGATGGAAACGGTCACTCTTGAGCTTTGTGATCTGATCATTGATCTTGGGACAAGAAACAA
45572P	aa/bb	GG:a;TA:b	ab	19:39:19:0	1	331.32	sc3034	1055	1146	-	20117	TGCAGCTGCACTGAAGTCAGCTTTGTCAGAACCAAAAAAGCCCTCGCAGGACCAAAATGGATTGGAGCCTACGAGGCATGCTGGGCAAATTG
45574P	aa/bb	A:b;G:a	ab	19:39:19:0	1	331.32	sc3034	14314	14405	-	20117	TGCAGTGGTGCATGTAGGTATTCTCGAGCCGTCAGTGAAGATCACGACATGTTCTAATGTTGCTGAGAGATTGTTAGCTTCTCTTTTAGCCA
45576P	aa/bb	AT:b;GC:a	ab	19:39:19:0	1	331.32	sc3034	4342	4433	-	20117	TGCAGTTTGTAGGCCGACATTGAGACTTTCTTTTCAACAATGAACGGGCCTAACCATCGATGATCTAACTTGGCTGACGGTCGCGTGGTTGA
85254P	aa/bb	A:b;G:a	ab	19:39:19:0	1	331.32	sc5767	7496	7587	+	8438	TGCAGCGTTCCATAGGATTTGCGAACTTCTACAGATGCTTAATTCACCAATTCTTCAAGACTACCAGACCCCTTCATAACTTGACAAAACTT
88533P	aa/bb	A:b;C:a	ab	19:39:19:0	1	331.32	sc6225	902	993	+	7121	TGCAGTGGAAACGAGACTCAAAACCCTGACAGAAGTAGAATCCAAATTGACTCACTGTCTAGAATTGGCACAAGAGAGTATGAAAGCTCAGT
88534P	aa/bb	C:b;T:a	ab	19:39:19:0	1	331.32	sc6225	814	905	-	7121	TGCAGGTATACACTGCTCTGTCGATGGTACTTTGTTAAATGACGGGTTGAAGCCATAATTAGCTTTGAATGCTGACATTCCAGTTGACTCAT
181386N	aa/bb	C:a;T:b	ab	17:40:18:2	1	332.91	sc892	11456	11547	+	43527	TGCATCGTTTGAGGGAGTGTTATTGCAACATACCTAATCAAACAGCTCAAAGAAGTGTCAGCTGTTTGAGTAAAAAAATCAATCAGGTCTTC
181388N	aa/bb	C:a;T:b	ab	17:40:18:2	1	332.91	sc892	14532	14623	+	43527	TGCATCGTTTGAGGGAGTGTTATTGCAACATACCTAATCAAACAGCTCAAAGAAGTGTCAGCTGTTTGAGTAAAAAAATCAATCAGGTCTTC
160356N	aa/bb	AC:b;TT:a	ab	19:41:17:0	1	345.53	sc661	48903	48994	-	49867	TGCATGCAAATTACCTTCAACTGTCCATACATCTTGGATGAGACAGAATTTGCCATTCAAATCCTGCATGAGAACTTCAAGAAGGAAAGTAT
181398N	aa/bb	C:a;T:b	ab	19:41:17:0	1	345.53	sc892	38442	38533	-	43527	TGCATGTGCTCCACACTGGTCTTGCAGTAAGGTAATGTTTTGATTTTTAAGTACAAATCAACTGCTTTTTTCCCAAGTTTTCATATGATAGA
160348N	ab/aa	C:a;T:b	ab	19:41:17:0	1	345.53	sc661	27384	27475	-	49867	TGCATTGAAAGACACCCTTGAAGCTCAAGGCCTTCGATGTGATCAGATCAGTGCTGTAGTCTGTGATTCCCCCTCGGTGATGGTCAAGTTTC
104383P	aa/bb	G:b;T:a	ab	19:41:17:0	1	345.53	sc892	41719	41810	+	43527	TGCAGAGCGCCCAGCCGTATCATACGCCAAGGTGGCAGCGACAGCCGAATTCCCAGACATGGATGAGATCGCAGTAGCAGCGCTTCAAGCGT
85082P	aa/bb	C:a;T:b	ab	19:44:13:1	1	348.26	sc5740	1937	2028	-	8494	TGCAGAGCAAACGTACAACATAAACAAAAGAGTATTTTCCCTTTAAGATTTCTTCACATGTGGCTTTTGTACAGTTTTCCGCGGTCAAATTG
45291N	aa/bb	C:b;T:a	ab	19:43:12:3	1	348.26	sc2082	25508	25599	-	27167	TGCATGCAGCGCGTGATTTAAAGTTTGAGTTTGAGCGTCATTTGCATTTAAGGTTTTTCATGCAGGTGCCAGACCTTATGCGCATATGATCT
30917N	ab/aa	C:b;T:a	ab	18:45:13:1	1	348.26	sc17200	3	94	+	305	TGCATGGTCCCAATCAATCTTTTTTAAGAACGCTTGGTTACTCTGCTATATTCCCTTCCCCGAGGATCTCAGGCAAATTAGGTCTGAAAGGG
26252P	aa/bb	C:a;G:b	ab	19:45:13:0	1	348.26	sc2052	12839	12930	-	27331	TGCAGGGCAAAAAACCTCTGCAAAAAAAACTTGCTGGGTATTACTAGGACCCCCTAACATTTGAGTCTCAGGGCCGGGGCCGGCCTGTGGTT
26830P	ab/aa	A:b;T:a	ab	19:43:12:3	1	348.26	sc2082	16989	17080	-	27167	TGCAGGAATCGGGATCGTACTTTTGTTTGAAAAGCATCAAAAAAAGGTTTGGTTTGCTTGACTGAAACAATTTATATTCATGATATGGCATT
45278N	aa/bb	A:b;G:a	ab	18:43:13:3	1	348.26	sc2082	11632	11723	-	27167	TGCATGTCTCATTGTTTCTTCTGTAGATTTTTAGTGACTGATCGTATTGACTACTCTTGAAACCCATTTGTACTAACATACTATATATGTGT
42750N	aa/bb	A:a;T:b	ab	20:44:13:0	1	348.91	sc20368	65	156	-	224	TGCATGGTTACTTTTGCGTGTTTTGGATTAGTTGGATTCTCTGTGATAGATTTGTATTTGTAAAAGTTGATTGAATTTTTTATTGCTTTGAT
83413N	aa/bb	AT:a;GG:b	ab	20:44:13:0	1	348.91	sc3205	17604	17695	-	19092	TGCATATCCCCCACTCAAAGCGAATTGGAAGTCAATCTGATATTGTTTTGGTCTTCTTATTGAAATTGCTTTGAAATTGTTTTGAAATTGTT
83419N	aa/bb	A:b;G:a	ab	20:44:13:0	1	348.91	sc3205	2603	2694	-	19092	TGCATAGTCTGAGCTTGTCGTCCATATTCACCATACCGATCAGGAGGACGACGTATGCGAGTTGAATGAGGACGGACAAGTCTTGTCGGAGC
128428N	aa/bb	C:b;T:a	ab	20:44:13:0	1	348.91	sc4781	11434	11525	-	11646	TGCATTTGTCCTGTGTGTTTTGGGCCTGGTGTTTCTTCTTTACCTAACCGGGAGCCAGATGTTGTAGTTTGCATGGATTGCAACTTCCAACA
146740N	aa/bb	G:a;T:b	ab	20:44:13:0	1	348.91	sc571	11690	11781	+	52781	TGCATGCGTCACACACAGCCACACACAGGTTTACTCATGCGTGTAACACAGGTGGACACATGCGGCACACGCAGGTATCTGCATGTGTACAT
146779N	aa/bb	A:b;G:a	ab	20:44:13:0	1	348.91	sc571	51247	51338	-	52781	TGCATGTGGTTTGAGAGGTAGCTTTGTAGCTATACGAGTGTATGCTTTTAAGCTCACCTGTCCGCCCCAGGATGTTGACGGGCTCCGATAGT
148012N	aa/bb	C:a;T:b	ab	20:44:13:0	1	348.91	sc577	12825	12916	+	52410	TGCATACTCGAGTTCGTTGCGGTGTCTTTTGTGAGACTGACAAATGAAGAGAAAGTGTTCGAGATTTTCTATGCCTTCCTGAGATTCACACA
160320N	aa/bb	AC:a;CT:b	ab	20:44:13:0	1	348.91	sc6616	3152	3243	-	6191	TGCATCTTGAGTGATGGCAATCGATTTAGCACGTTCCAAGTACTGCTTCTTGATATGATTTCCGAAATGAAAGTATAACTTGCGCATATGAG
14490P	aa/bb	C:b;T:a	ab	20:44:13:0	1	348.91	sc1559	297	388	+	33054	TGCAGTTTCCTTGGAAAGTTTTGGCCGTTTTGTCTACGGATTTGGAGTTTTATTCGCGATGATGGCATTTTTGTCGCCGCAGTCGTATCTGC
14491P	aa/bb	A:b;G:a	ab	20:44:13:0	1	348.91	sc1559	209	300	-	33054	TGCAGTTCGATCGCTTGTCACGAATTTGGATAAGTCAGATATCGATCATCTCATGGCACCACCCTCCACACATACTTCATCATAAAGCACAA
42763P	aa/bb	AT:b;GC:a	ab	20:44:13:0	1	348.91	sc2844	13608	13699	+	21217	TGCAGGTAGGCATTGCTCCGTTGATGGTATTCCTGTGAAGTTCGCATCAAAGCCATGGTTAGCTTTGAATGGAGACATGCCAATCGATACAT
71938P	aa/bb	A:b;T:a	ab	20:44:13:0	1	348.91	sc4781	310	401	-	11646	TGCAGTGGTTAAACCAGACCCTCATCACCAGTCAAATTTTAGAGTCATAATACCTGAATATCAAGATTCTGATTGAGAGATCCTTTTCAACA
79040P	aa/bb	C:a;T:b	ab	20:44:13:0	1	348.91	sc5229	4449	4540	-	10104	TGCAGTTCATCGACGTCAGCAAGTGCGAAGGAACCTCAAAGGTCCAGTAAGCATTTAAATACGACATTGTGCAGCTTCTCTCGCCCTCGTTT
85395P	aa/bb	C:b;T:a	ab	20:44:13:0	1	348.91	sc577	52293	52384	-	52410	TGCAGTCTTATATGTGTTATTCCATTAGTTTTCTGTAGTACTTAGTGCTGGTCGCTTTTTCTTTTCTATCAGTGCTGGTCATCCTTTTTCTC
85396P	aa/bb	AT:a;CA:b	ab	20:44:13:0	1	348.91	sc577	453	544	-	52410	TGCAGTTTACAATAATGCCCATCCAGAATGCTTTTTGAGATTTTTGAAGCCTCATCAATAATATAAAGTGTGTGTTCTTCAACACAAAATAA
91330P	aa/bb	A:a;T:b	ab	20:44:13:0	1	348.91	sc6616	855	946	+	6191	TGCAGGCGAGAAGGAAAGCTACGGGTTAAAATATTAAATCATACAAAAATGGGCTCAGGATATGTCTTGATATTACTCATGGTCATCAAATT
85391P	aa/bb	A:a;G:b	ab	18:43:13:3	1	348.91	sc577	21603	21694	-	52410	TGCAGTGAATTGACCTCTTTCAAGCAGTTTTGGTGGGGTTCAAGGGCATTATAAGATGAGGGATTATCCTATCTTTGTGTGTGACTTCAAGG
97398N	aa/bb	C:b;T:a	ab	19:44:13:1	1	348.91	sc3643	13216	13307	+	16651	TGCATCTTTTACTGCTTTCTCATGAACCTCACCCGGTATTGTATAAATCAAAATGTTGTCCAAAAATGCTGCCATGTCTTGACCAATCCGAT
97400N	aa/bb	C:b;T:a	ab	19:44:13:1	1	348.91	sc3643	15210	15301	+	16651	TGCATCTTTTACTGCTTTCTCATGAACCTCACCCGGTATTGTATAAATCAAAATGTTGTCCAAAAATGCTGCCATGTCTTGACCAATCCGAT
146742N	aa/bb	A:a;G:b	ab	19:44:13:1	1	348.91	sc571	18444	18535	+	52781	TGCATCGTAGCACAGAGGCCAACAACACTCTAATCAAGCAACCACGACTGTATGTGTGAAATTTTATCTGGACTATCAAAGTATTTGAAGGT
180533N	ab/cc	GA:c;GG:a;TA:b	ac	17:47:12:1	1	352.43	sc876	12088	12179	-	43722	TGCATTATGTTCAGCGAATTGAAGCTCAGAATGAGTTGTCAAGTTATAAATATCGCCAATTTGCTTATTCGAGTAAAAAAAACTTTTCTTTG
180541N	aa/bb	AC:b;CT:a	ab	20:43:14:0	1	363.26	sc876	33581	33672	-	43722	TGCATACATGTTGCATTACACACCATTTACACATCACTTTACAGCAAAACTTTGTTTGAAAAAGATCTTCACAACTCAATTACACAGCACTC
68115P	aa/bb	C:b;T:a	ab	20:43:14:0	1	363.26	sc4520	3869	3960	+	12625	TGCAGTCAAGGTAATCTTCGTTCAAATCTATTATGTGTTTAATTCCCCAGCTGACAAAGTTTTACTCGGTAGAACTTTCAACCTCCCGATGA
16384N	aa/bb	G:a;T:b	ab	19:44:14:0	1	363.91	sc1356	21709	21800	-	35792	TGCATTGTTTTGTTCTTCTGTCCACTCAAATTTTACATTATCTTGAGAAAGTTCATGCAGCAGTCGTGCTATTTTAGAGAAATGGTGAATAA
129600N	aa/bb	A:b;G:a	ab	19:44:14:0	1	363.91	sc485	18592	18683	-	56144	TGCATCGACCAACGAGGCAATGGCACAAGAGATTGCTAATGAACTTCAAGATTTTCGAAAAGAGACTAATTTACTTGGATGCGTTGCTCAAG
166237N	aa/bb	C:b;T:a	ab	19:44:14:0	1	363.91	sc7144	4246	4337	+	5203	TGCATCAAGTTGACCGTTTGATTACTTCATGATCCAAACATCATGAATCAATGGAGCAAAAAGAAGAGAACAAAACGAGACCACAATCCTGC
129597N	aa/bb	C:b;G:a	ab	18:44:14:1	1	363.91	sc485	16345	16436	+	56144	TGCATCTTCAAGACACAAGAGGACAAGGAGAAAAAGGTGAGAGGGCAAGCTTTTTCCCCACAGGGTTTTTTAATGCTGCCTGTGGAAGGAAC
129621N	ab/cc	CC:c;CT:a;TC:b	bc	18:43:15:1	1	364.56	sc485	4720	4811	-	56144	TGCATCATTTCTGACACACGCCCCCTCGTCAAAGTCCCTAGCTTGCCCCGTAAGTGTCACGTCAGGATCCTTTGGGGTGTGATGCGGGCTCG
72431P	aa/bb	CG:a;GA:b	ab	19:43:15:0	1	364.56	sc485	2660	2751	-	56144	TGCAGTTCTGTAAAGGGTTCGGTAGGAACGTCCACGAAGTTCGGCTCAGAGTCACTGTTGAGATCAACAACATCTTGCGGGGTTCTTGGCTC
89344N	aa/bb	A:b;C:a	ab	20:42:15:0	1	365.21	sc3394	12081	12172	+	17953	TGCATTGACCTCTTATGGGATTGGGGTAATGATTGGTGAGCGTTGGTGCCATTAAAAGCTGAAATCAGGTTGGGAAACATCACATCAAATTA
172468N	aa/bb	A:b;G:a	ab	20:42:15:0	1	365.21	sc7820	4079	4170	-	4260	TGCATGTACTTCGATACCTCTGTCACACAATCAACATCGGCATAGTGTTCTCCGAAAATTCACAATCCTCAGTCTCAGGTCAACAAAGCTAT
8492N	ab/aa	A:b;C:a	ab	20:42:15:0	1	365.21	sc1194	7077	7168	-	38123	TGCATTTAAAGGTGATTGGAATTCTCTCCTTCAAATTTGTCTTGATCTGCAGGATTATTCCGATCAAGGGAAGCTGGAACGGTAGATTCTGA
8485N	ab/aa	A:a;G:b	ab	19:42:15:1	1	365.21	sc1194	2663	2754	+	38123	TGCATCATCATACAAACAGCACAAAGTGTGCACCGCTCCATAGCTTTTGATCCAAATTTGATGGTCAAACAATGAGTATCATTCAGGAGAAT
129041N	ab/aa	A:a;G:b	ab	19:42:15:1	1	365.21	sc4807	5657	5748	-	11542	TGCATCATCATACAAACAGCACAAAGTGTGCACCGCTCCATAGCTTTTGATCCAAATTTGATGGTCAAACAATGAGTATCATTCAGGAGAAT
129043N	ab/aa	A:b;T:a	ab	19:42:15:1	1	365.21	sc4807	9729	9820	-	11542	TGCATTGTCAAGGAGGCCTGATCTGAAACCTCATGATGATTGCAAGTTGACATTTGGGAGACTACTTAAGCCTGACAATTTACCGGAGGACG
51926P	aa/bb	GA:a;TG:b	ab	20:42:15:0	1	365.21	sc3394	15268	15359	+	17953	TGCAGTGCATTTTCAAGGCGTGAAGTGTTGTTCATAACCCCCAATCCCAATTTCTCAAGGTCACCACATTGGTCTAAGAACCCACTATCATA
4664P	ab/aa	C:b;T:a	ab	20:42:15:0	1	365.21	sc1194	5562	5653	-	38123	TGCAGAGTGACGCAGCTGCCCCAAAGACTTTTGTGCCATGAGTTCCTCAGGACTTCGAGTTTGTCCATCCAAAGTAATTCCTCCAATTTTTG
4665P	ab/cc	AT:a;CC:c;CT:b	ac	20:41:15:1	1	365.21	sc1194	6980	7071	-	38123	TGCAGGATTATTCCGATCAAGGGAAGCTGGAACGGTAGATTATGAAATTCGCTTAAGTTGGATCAAATCACCATTCAAGTCTTTGAGGATGA
4663P	ab/aa	C:a;T:b	ab	19:42:14:2	1	365.21	sc1194	5650	5741	+	38123	TGCAGAAAATGTAGGCAAAGGAAATTTATCAGAGGAGGATGAGATTCATTTTATGAATTTTCACGATAATATCACAAAGTCGATGGCAATCA
51927P	aa/bb	C:b;T:a	ab	20:41:15:1	1	365.21	sc3394	2038	2129	+	17953	TGCAGGCGGGCGAGACGCCCCTCTGGTGTACATTCACGGCTGTCACAAATTTCGTGACCGGGACGGTTTTGAACCACATTCTCATCGAAATT
8368N	ab/cc	AA:a;AG:b;GA:c	bc	19:43:14:1	1	367.29	sc1190	16901	16992	-	38239	TGCATCTGGATTATCTATCACTTCTACTGCTGCTCTATCTTGAAGCAATTCTATTACGATACTTGTGATATTTTTTGTAGTACCATCTTTCA
8367N	aa/bb	AA:b;CG:a	ab	19:44:14:0	1	367.29	sc1190	16989	17080	+	38239	TGCATAGTCACATCATCTTTAGTGGATCATTCAAGGGTGAATATTTACAGGACTGCTTAAGACCCTGAACAGATATGAAATTGTCATTCTCT
35115N	aa/bb	GT:a;TA:b	ab	18:44:14:1	1	370.8	sc1825	3160	3251	+	29956	TGCATTACAAAAAGAAACCAAAGAAAAAAATAGGAAAAAACTCGAAAATATAGGTATACAGGCTTAGCTATGGGTTTTCAGGTAGTAACATT
76682N	ab/aa	C:a;G:b	ab	19:44:14:0	1	370.8	sc2983	4097	4188	-	20436	TGCATATCCCACCCCCGAAACGAGACGACACATCTTCAACCTTGAATGTAGCACTCCTTGTAAGCTTAACTAAGCCCCTCACGAGCGCGTTC
58223N	ab/aa	A:a;G:b	ab	18:44:14:1	1	370.8	sc2458	3974	4065	-	23967	TGCATCAAGAAAGTGATAGGATTTACCAAGATTCACAGATGCCACACTTACCTGTATCCCAATGATTCTTACCATTCTGAGTACGACCACCA
128210N	ab/aa	G:b;T:a	ab	18:44:14:1	1	370.8	sc4770	14936	15027	-	17231	TGCATCTCACTATCAGGTTCTTGCTTCAATTGCTCACAAACACCTTTTGATCTCCACTGTGTCAGGCCTTGTTAAACATACATTCTCTTCAG
176007N	ab/aa	A:a;G:b	ab	18:44:14:1	1	370.8	sc8259	2047	2138	+	3673	TGCATCAAGAAAGTGATAGGATTTACCAAGATTCACAGATGCCACACTTACCTGTATCCCAATGATTCTTACCATTCTGAGTGCGACCACCA
88390P	aa/bb	C:b;T:a	ab	19:44:14:0	1	370.8	sc6184	3561	3652	-	7226	TGCAGCTAAAGACATTGCCTTGTTCAACACTTTATCTTTGTCTGCTAAATCAATTGACTCGTTGAATTCTTCATCGTCTTTCATAGTTATCA
107170P	aa/bb	C:a;T:b	ab	19:44:14:0	1	370.8	sc9745	1703	1794	-	2619	TGCAGCCAAGCCACAACTTGGCCTGTCACAACCCTTCTATGTCGCACCCAATATCAGCATCTCCGATTGGAGATATTCTACCTCATTTCTGG
4611P	ab/aa	CA:a;TG:b	ab	19:44:14:0	1	370.8	sc1190	23272	23363	+	38239	TGCAGCTCCGGCTCCAGATCAGTCATCTTCTTCGCCTCGTAAGTCCTCTTTTTCCCGGGATGAATTCCCTGAAGAGACCAACGGAATAGGTG
71607P	ab/aa	G:a;T:b	ab	19:44:14:0	1	370.8	sc4770	17096	17187	-	17231	TGCAGTCCTGGGAGAGGGGTAGACATTTGGGTGGAAGAAAAGTTAGGATACAAGCATGAGCCCAACGCGTCTGCACATGTTTCACATTAATT
105346P	ab/cc	CA:c;CG:a;TG:b	ac	19:44:14:0	1	370.8	sc9141	2535	2626	+	3052	TGCAGACAGGAATCCTGTTTCCGGCGTATTCCGACCGGGAATCCGACACCAACCAATTGCAACCAGGCGCACATCACCATCAGCGAGTTCCC
179357N	ab/cc	CTC:a;TAG:b;TTG:c	ac	18:45:14:0	1	374.31	sc85	92606	92697	-	93663	TGCATAGAAAATGAAAGCAAGATGTAAGTTTTTGGTGAGTTGAGTTCCTATATGTTATGAGCCCATAAGGATAATATGCTTGTATGCTTGTA
84396P	ab/aa	C:a;T:b	ab	20:41:12:4	1	379.39	sc564	11960	12051	+	53041	TGCAGCAATTGTCTTTCTCTAGCCTCGGAACCCCAGATAAAGTTCCACACTCAAGTTCAGCCAGAGTGGGAGTAGAGACACTGCCTCAGCAT
116332N	ab/aa	C:b;T:a	ab	19:44:14:0	1	380.04	sc4245	6239	6330	+	13762	TGCATTAGCTCACGACACAAATACTGGAGACTCCAAGAACTCACTTACCAAACCCCACACCTTGCTGCCACAGAAGAGGTATCGTCTATTCC
126481N	ab/aa	AG:b;TA:a	ab	19:44:14:0	1	380.04	sc4660	1024	1115	+	20617	TGCATCCTTCAATGCGGACTTGGACAGTATCAAAGCCTGGTTGGAAGACAAAACAGTAGTCCACGAAGACGTCGAGAGCTGGTTTGAACAAG
80303P	ab/aa	C:a;T:b	ab	19:44:14:0	1	380.04	sc5289	5144	5235	-	9893	TGCAGCGGTACCGGGGCTTTTTCTATGCGCAGAAATATTGTCACGCCACTACTGGATTGCTGATTATCAAATCATCTGTTCCTCAATCTTAT
96623P	ab/aa	A:a;G:b	ab	19:44:14:0	1	380.04	sc7394	2347	2438	-	4949	TGCAGCTTGGGCTTGGATTCTCTGACATTCCACATGTTAGAAAATCCAACCAAATGTCTTCTGTCAGATTCTTGTTCAATACAAATCATCTT
145345N	ab/aa	C:a;T:b	ab	18:44:14:1	1	380.04	sc564	1018	1109	-	53041	TGCATGCGGAAACCTTAAATTAAAATTGCCAATCAATTCTTGCGCATTCTGAACGTTAATCGCCGGTTCCCATGAATCATCTGACTTGTCGA
145351N	ab/aa	C:a;T:b	ab	18:44:14:1	1	380.04	sc564	2022	2113	-	53041	TGCATGCGGAAACCTTAAATTAAAATTGCCAATCAATTCTTGCGCATTCTGAACGTTAATCGCCGGTTCCCATGAATCATCTGACTTGTCGA
145378N	ab/aa	A:b;C:a	ab	18:44:14:1	1	380.04	sc564	31847	31938	-	53041	TGCATCCACTGGGCTATGTATATTCGCCTGGCGACACGGATGCAAAAATTGATCTGATAATACAAGCATGGTCAGGTGGACTATTCGACACA
145380N	ab/aa	A:b;C:a	ab	18:44:14:1	1	380.04	sc564	34354	34445	-	53041	TGCATCCACTGGGCTATGTATATTCGCCTGGCGACACGGATGCAAAAATTGATCTGATAATACAAGCATGGTCAGGTGGACTATTCGACACA
12486N	aa/bb	A:a;G:b	ab	18:42:14:3	1	382.12	sc1274	510	601	-	37063	TGCATTTTCAATCATTTGTTACTCTTAATGTATTCTTTTTTTCATTGGGAAAAACACTTTATGCTGGTAGTACTGTTAACCATGCAAATTGA
12483N	aa/bb	A:a;G:b	ab	17:41:15:4	1	382.12	sc1274	4507	4598	-	37063	TGCATTTTCAATCATTTGTTACTCTTAATGTATTCTTTTTTTCATTGGGAAAAACACTTTATGCTGGTAGTACTGTTAACCATGCAAATTGA
140881N	aa/bb	C:a;T:b	ab	19:43:15:0	1	384.2	sc5369	12231	12322	-	13604	TGCATGTGCATGGCTTGAATAATTTCTGAGGAGGTGCACATGAGCAAATGGCTCCAATGAGGCGGACAGTCCTCATAGCGATTGGCCTGGAT
7608N	aa/bb	G:a;T:b	ab	19:42:14:2	1	384.2	sc1164	22349	22440	-	38664	TGCATTAACAATTAATAGATTATGATGCAATTGTATAATGGATTATTTTTTGAAATATGGGTTCAAAATTTGTAAACGCCAAAAGCGGCTTT
3587P	aa/bb	GG:b;TT:a	ab	17:45:15:0	1	385.5	sc1164	18772	18863	-	38664	TGCAGTACTTTAGACTCTGAAGTCAAGATGTTGACACTTAGTTCTGCACTGATGGTGCGCCAGTCCGCCAAATTTGTCAAAAAAATAAAAAC
168036N	aa/bb	C:b;T:a	ab	17:42:17:1	1	386.8	sc72	87596	87687	-	96553	TGCATTCACCTCAGCACCAATATTGAAGATTGGTGACCCTTATAAACCTTTCATCTTAGAGTGTGATTGTTCTGATTATGCACTGGGGGAGG
168038N	ab/cc	AG:a;CG:b;CT:c	bc	17:42:17:1	1	386.8	sc72	88252	88343	-	96553	TGCATTGACGGTTAAAAATAGGTACCCCTTACCCCTCACCATGGACCTAGTGGATAGCCTACTTGACGCTGATAAATTCGCCAAACTGGATT
96264P	ab/aa	A:b;T:a	ab	17:43:17:0	1	386.8	sc72	79292	79383	-	96553	TGCAGCTTTTGACGATGGACAGGCAAAGCTGGTGTTCGCACTATCCTACACAACAGGAAAAGCGAGCATATGGGGTCAGCATCTGATGGAGG
70902N	aa/bb	A:a;C:b	ab	17:41:19:0	1	389.53	sc2798	19961	20052	-	34383	TGCATGCAGCCCTATTCCTCCACCCCCAAACATTATTGATAAATTGAAAGTTACCACCACTGTTCCATCTGTCTCAGCCTACCCTAGCGAAT
2745N	aa/bb	C:b;G:a	ab	17:40:19:1	1	389.53	sc1055	17972	18063	-	40501	TGCATCGCTCGCTGTAGTACGGCGCCAGGTCTGACCAATGGCTCCTTGAAGTGGATTATGTTGAGACATCTAGCGACAAGCAGATGTTGTCT
179794N	ab/aa	CT:a;TC:b	ab	17:41:19:0	1	389.53	sc8653	2765	2856	-	3347	TGCATATCGAGTCCTTTGTAGGTGATCCGTTTGCTGGATGATCTCAGTCTCTGCAAGAAGTTTACCCCCAATATAAGAGTGTTCCTTCTGGT
46779N	ab/aa	C:a;T:b	ab	17:40:18:2	1	389.53	sc2137	12322	12413	-	26666	TGCATATGCCTTACCTCGGCTACGTCATCGCAAGTGCGTACAAGCGCCCTGTGATCTCTTTGGATCCTCGAGAAGTCAATTCTTTCACCTTT
142280N	ab/aa	CT:a;TC:b	ab	17:40:19:1	1	389.53	sc5442	2563	2654	+	9405	TGCATCGATTTGTTAGAAAGACTGCAACACTGCAGGCTAAGTACCAAAATGATTGAGGGACTGCACTTTCAAGCATAAGACATCTGGCTTTT
41919P	aa/bb	G:b;T:a	ab	17:41:19:0	1	389.53	sc2798	19036	19127	-	34383	TGCAGGCAGATGGGCCGCCTGTCAGCGGCCGGCGGGCACTGCCAGCGGGCGGTCGAGGCACTCCCGTGGTGTAGGGACTTTGTTAAGTTTGA
27542P	ab/aa	G:b;T:a	ab	17:41:19:0	1	389.53	sc2137	16446	16537	+	26666	TGCAGCAATGGATTTTGATGAGCTTGAGGATCGATTATTTGATATTTGTGTTGCTTTCTTTAGTGGTGCAGAAGGTGGGTCGAAAGCATCTG
27544P	ab/aa	A:a;G:b	ab	17:41:19:0	1	389.53	sc2137	1653	1744	+	26666	TGCAGCTAAAAAGTTGAAGGAACACACTGGAATTGGCTGGGTTGAAGGGGAATGTCGAATAGATATGCCGCAGGAATGGTGGAACGATGAAG
27545P	ab/aa	A:a;C:b	ab	17:41:19:0	1	389.53	sc2137	1565	1656	-	26666	TGCAGTGTTGTTGAAATCTTCAATCAACAAAAGAAGAAGTGGAAAGACGAAACAAAATGATTAGAGGAGAATTAATCAATATTAATAAACAG
41918P	ab/aa	AT:b;GG:a	ab	17:41:19:0	1	389.53	sc2798	19124	19215	+	34383	TGCAGTGAAGGGCCGCCTTAGGATAGACCTTGGCTCGGCGGTGCATATACGGATGGCCAGAACGGTCTGACTGCGGTCGTGAATCCAGGGAT
82192P	ab/aa	C:a;T:b	ab	17:41:19:0	1	389.53	sc5442	25	116	-	9405	TGCAGATGGATGGAAGGAATCTCAATGTTACACTTTCTAACTTGAAAATGGGTAGCATCAAATCCTTGTCCAGTGAAAATGATTGTTAAATA
82194P	ab/aa	AG:a;GA:b	ab	17:41:19:0	1	389.53	sc5442	2505	2596	-	9405	TGCAGTGTTGCAGTCTTTCTGACAAATCAATGCATTACAAAGGCCGTGTCTGAGTTTAAAACACCATTTGAATTGTGGTATTTTAGAAAACC
82191P	ab/cc	GC:c;GT:a;TT:b	bc	17:41:19:0	1	389.53	sc5442	113	204	+	9405	TGCAGAAAAAATGATTCACATCTCATATTGATGTAAGAACATCTTTTGCTGAAAGTATCTGGTCAGTGTTGTATGCTGTCAAATGAAGATAG
70901N	ab/aa	G:b;T:a	ab	16:41:19:1	1	389.53	sc2798	20049	20140	+	34383	TGCATTAGCTCGACCCATGATAACTCGAACATGAGTATGGCCTGCATGCTTCATTGGATGAAATAAGATCAAAGGTCAGACTAAAGCCATAC
70897N	ab/aa	A:b;G:a	ab	18:38:20:1	1	390.83	sc2798	12014	12105	+	34383	TGCATTCATTATTGCTTTGTCAAGCACTATCTTTGCACTGACGGTATGTGGATGTTCAGGTTGGATTTGATTCTCAATTGGTATTGATAAGC
24841N	ab/aa	AG:a;GA:b	ab	19:35:21:2	1	401.68	sc1558	26156	26247	+	33123	TGCATCTAAGAATGAATCAGTTTCAATCAACTTTGTCAAGATAGGTAAAGCTTGAGAGAATATTAATTGAGTTGAATCTTTTGAGGTTGGAA
24845N	ab/aa	AT:b;TC:a	ab	19:37:21:0	1	401.68	sc1558	28425	28516	-	33123	TGCATACTTAAAGCGTTTCAAACAGCCAACTGACCCTGTATGAGAATGCCAAGAAGGCATTGAAACAGTTGACCATTATCTCTTTATTTGCC
24846N	ab/aa	AT:a;GG:b	ab	19:37:21:0	1	401.68	sc1558	28602	28693	+	33123	TGCATTGAGTGGTGCATGTCCTGATCGTAGTTGGGTGAGCGTAGCTACTTTCTGCTTTGAAAGTTTCGAGAGGCCGTCTAGGTGTGGTTTGG
24838N	ab/aa	A:a;G:b	ab	21:35:21:0	1	402.98	sc1558	18384	18475	-	33123	TGCATTTGATTTCAGGTATACCTGAACCAGCAGCAAAATAAGTAACTTTATGAACTCTAGGAGATGTGCCTGAAGGTTCATTAGGAACATAC
21107N	ab/aa	A:a;G:b	ab	21:34:21:1	1	405.71	sc1482	2073	2164	-	34095	TGCATTCACAAACGCTGGAGGCACTTGTTTGTTTGAAAAGTTGGGGACCAGTTTTGAAGGCTTTCTATGGGAGCTTACGCAAGTGTACCAAA
24848N	ab/aa	C:a;T:b	ab	20:35:21:1	1	405.71	sc1558	4707	4798	-	33123	TGCATCGGTCACTCTTTCAGCATCGCAGATCATATGTACAGGATGGCTATGCTGGCGATGATGTCACAAGACGACACAGCTTTGGATGTTCC
131913N	aa/ab	G:b;T:a	ab	20:35:21:1	1	407.66	sc496	2328	2419	+	55693	TGCATTTGCGCGGGTTTGACTGTACCACATTACCAACCCAATCTTTCCAGGATCCCGGCTAATTTTTTTCTGTCCTATATTGAAAAAAAGCT
131936N	ab/aa	A:b;T:a	ab	20:36:21:0	1	407.66	sc496	6528	6619	+	55693	TGCATTTTTCAAAGTAATTTTCTTTTTGCTTGCTTTCAGTCTATATCATTTAAACTGATCTCTTTGTTTTTTTCAGCTCAAGGAGCAAGAAA
131937N	ab/aa	AG:a;GA:b	ab	19:36:21:1	1	407.66	sc496	6440	6531	-	55693	TGCATGAAAGACACCAAATTGAAATTGTTGTAAGAAGGCAAGTTTGTTAAGATGGACTTCTTTTTGAAAGAAATGATCTTCAAGAGCTTGAA
156771N	ab/ac	GA:a;GG:c;TA:b	ac	20:36:21:0	1	407.66	sc6280	6224	6315	-	6970	TGCATTTGTTGAGCTTTGAATGTTTTGGAGATATATGATACAGATTCACATTGAGTAACTGGGTCTGGTCAAGGAGTTGTGGAGTCGCTGAA
84434P	ab/aa	A:a;T:b	ab	17:34:22:4	1	410.52	sc5658	7207	7298	-	8733	TGCAGGTAAGCATTGCTCCGTTGACGGTATTCCTGTGAAGTTTGCATCAAAGCCATAGTTAGCTTTGAATGGAGACATGCCAATCGATACAT
188280N	ab/ac	CT:c;GA:b;GT:a	bc	21:32:23:1	1	412.6	sc998	13936	14027	-	41458	TGCATTGTTTTTTTGATGGAATTCTATTAAAGGTTGGGTTGTATCCATAATTTGCCTTGAATGGTGATATTTCTGTTGATTTGTGATCCCGA
188279N	ab/ac	GTC:a;GTT:c;TCT:b	bc	21:33:23:0	1	412.6	sc998	14024	14115	+	41458	TGCATTCCAATTGTTGAGAATATATTGAATCTGTTAGAAGAAGCACAAAAAGAACTGACAATTTGTTTGGAAATGTCACAGGAAGCAATGAA
65574P	aa/ab	G:a;T:b	ab	21:33:23:0	1	412.6	sc4314	6218	6309	-	13447	TGCAGCAAGTAAGGTGTCTATTAGCTCCATTGTCAGTGGCAGGGGATATTTATTTTTCACAGTCACCGCATTGAGCTTTCTGTAATCAAAAC
36088P	aa/bb	C:a;T:b	ab	20:33:23:1	1	412.6	sc2629	7681	7772	+	22696	TGCAGATTCCACTGGATTAGTATTCGTGGAAGTCGAAATCCCTGTCGGTACCTCTCCAGTAGGAGACACTGGTCTTGATAGATCCGGAGGGT
108259P	ab/aa	A:a;T:b	ab	20:33:23:1	1	412.6	sc998	13915	14006	+	41458	TGCAGAACTTGCATACAACAATCGGGATCACAAATCAACAGAAATATCACCATTCAAGGCAAATTATGGATACAACCCAACCTTTAATAGAT
108260P	ab/ac	CC:b;TA:a;TC:c	bc	21:33:23:0	1	412.6	sc998	13827	13918	-	41458	TGCAGTTGGGAGCAAAGTTGCCCAATTGTCCTGTCGGTAACCTACGAAATGCCTAAGATAATGTTCAATAAATTTACTCACGATCTCACTTT
24809N	ab/aa	A:a;G:b	ab	20:32:25:0	1	415.98	sc1556	16665	16756	+	33135	TGCATGCGGTTTACTTGTAGCAAAACGGTACAGGGGAAAGTTGAAACGGTCATGAAAGTACCGAATGTAAAGACAGCTATCCGGTACCGGCC
24823N	ab/aa	C:a;T:b	ab	20:32:23:2	1	415.98	sc1556	7568	7659	+	33135	TGCATTCTTTAGTCAAGTGGACCATCCAAGATTAGGATTGATGTCCTGTGCGATGATCAAATATGGAAATATGCCCTGACCTTTCTGATTTC
18350N	aa/ab	G:b;T:a	ab	22:31:23:1	1	420.01	sc13992	59	150	+	455	TGCATTCAATGCACTAAAGAAAGCATTCACATCAGCTCCAATCTTGAAGATAGCCAATCCTTACAGGGCATTCATTCTCGAATGTGACTGTT
158807N	aa/ab	A:b;C:a	ab	23:31:23:0	1	420.01	sc651	15358	15449	+	50094	TGCATGAACTACGAGAACCCTCACATCTCACACTCAAGTTTCAGGAGTGAATAAAGCAACTAGGCAGGGCCTAGTAACAAACAGCCACATAT
158808N	aa/ab	CA:a;GG:b	ab	23:31:23:0	1	420.01	sc651	15270	15361	-	50094	TGCATGAGCTACGAGAATATATATATTTTTATTTGTTTTTTATTCTTTTGTCTTCCTAAGGAGTACGGTTTTACTCTCTAGGTTGACACTGA
59623N	ab/aa	G:a;T:b	ab	23:31:23:0	1	420.01	sc2503	8004	8095	-	23683	TGCATAAGTTGATTTCAACGTGACCCACTTCACAGATGATTCCAAGTAAATTGTCCATAGTCTCTCTAAAAAATGCTTGACGGGGTGCCGAA
32496P	ab/aa	CC:b;TT:a	ab	23:31:23:0	1	420.01	sc2503	13086	13177	+	23683	TGCAGGCTGTACGACGCCATCAATGTTTCTATTGATCAGGCTGCCCTCACGGGTGAATCCCTCCCTTCAAGCAAGAGCGTTGGTGATCAATG
155155N	ab/ac	AA:a;AT:c;TT:b	bc	22:30:25:0	1	421.96	sc6211	2987	3078	+	7178	TGCATGGACTTCACCCCGAAACAAATACAGTTTTATATCTGCATCTTTAACCTACATCAATGATCAATGGAAGTATGTTACACGCCATCTTT
96096N	ab/ac	GC:a;GT:c;TC:b	bc	20:29:25:3	1	422.61	sc3610	3734	3825	+	16854	TGCATTATTTGTGCCAAAGTGCCAACTGAGTGGTCAAAATTTGATTTGTGGTTTGCGAATTGTCAAAACTGGCAGAAAGTGTGGTTTTATCT
16403N	aa/ab	A:a;C:b	ab	20:31:25:1	1	422.61	sc1357	4844	4935	-	35786	TGCATTACCGATCACTTCTTCGACGATTTTTATTGGAGAAATCAAATTGATTGGATTAAAATCGTATTTAAATTCAATTGGAATCCAAGCCG
28041N	aa/bb	CA:b;TG:a	ab	21:31:25:0	1	422.61	sc1640	18626	18717	-	32257	TGCATATCTATATATGTGTGATTGGTAGTGACTAAGTATTTGTATATATGATTTGAATTAACACATATGTGATGTGGATTCACATGTATGTG
179273N	ab/aa	A:a;C:b	ab	21:31:25:0	1	422.61	sc858	18648	18739	+	44055	TGCATAAAGTAGATTTCCAAACAATGGTTGATGAAGTTACTTTGCGACAGGCCCCTGGGACCTTCCAGTTCTTTATGTGAAAAGATTGTCAA
179275N	ab/aa	C:a;T:b	ab	19:31:25:2	1	422.61	sc858	23483	23574	+	44055	TGCATCAGGTAAAGTAAGAATTAGTCTAACTCTTGATGATAGTATGTAATACCTGTACACCAGACCTTGTTGCTCAGCCCATAAGTTGATTG
9512P	aa/ab	C:b;T:a	ab	21:31:25:0	1	422.61	sc1357	1601	1692	-	35786	TGCAGATATCTCAGGAATCCCAAGAAGGCTGGCAGCTGCTGAGCTGAAACACCTCAAAGCGCAGCTTGAAAACACTGCGCTTCAGCTTTTCC
9513P	aa/ab	A:b;C:a	ab	21:31:25:0	1	422.61	sc1357	1790	1881	+	35786	TGCAGAGCCTGGAAAGTAGTTTTGTGCACCTGTGGGTTGAAGGGCACCCCAATACCAATTGGTAATAGCCAGTGAACAAAGAAAGCCAGTTT
9515P	aa/ab	A:a;T:b	ab	21:31:25:0	1	422.61	sc1357	4143	4234	-	35786	TGCAGTTAAGAAAGATCTTGACTATACAATCAGATTCATACTCTCAGCTATCTCATCTTATCTCATCCCAAGTGTGACAATCAAGACACAAT
103092P	aa/ab	C:a;T:b	ab	21:31:25:0	1	422.61	sc858	2226	2317	-	44055	TGCAGGTGGTTTTCTTTTCTTTAGTTTATTTCTTCTGCAAAACTTGACTACCTTGCTGACGAAATGAAAAATTTCTAAACTTCAATTAGGTG
103089P	aa/bb	G:a;T:b	ab	21:31:25:0	1	422.61	sc858	23051	23142	+	44055	TGCAGCGATGGCAAATGTCTTCGGAAGCCAGCGAGCCAAAATCACATTGAATTGAGGCGACTGATGATCCAAGCCCCATATACAATTGAAAG
18304P	ab/cd	CAG:c;CAT:a;CCG:d;GAG:b	bd	21:29:25:2	1	422.61	sc1640	4243	4334	-	32257	TGCAGAGAACGGATCCTTAAACCTGTGTATCAACTTCTTTACTCTGTTCTACAGGGCAGTGTTCATTTTTGCCAACCCTGGCAATGCGGCCG
16400N	aa/ab	GT:a;TA:b	ab	20:31:25:1	1	422.61	sc1357	4097	4188	+	35786	TGCATGAGCTTTCTACTTCAGTGATTCACAAAAAAGCTCATCCCAAATTGTGTCTTGATTGTCACACTTGGGATGAGATAAGATGAGATAGC
170772N	aa/ab	AT:a;CC:b	ab	21:31:24:1	1	422.61	sc7638	531	622	+	4539	TGCATCGACACCTGCTCAAGAACGGCCTGTATGAAGAATCACACGTTGAACAAGGAGCAGTTGGCATGAACAAGTTCCTCACAACTGGTCAA
97486P	ab/aa	C:a;T:b	ab	21:32:23:1	1	424.69	sc75	89839	89930	+	95901	TGCAGCGTACCAATCTCGCAATAAAGTAAGTTGTCTTCCTCCGCTGTATCACAAACAAACCATGTTTCATGACAAGTCAGGGTACGGTTCAA
97487P	ab/cd	ATT:a;CCC:c;CCT:d;CTT:b	bc	21:32:23:1	1	424.69	sc75	92634	92725	+	95901	TGCAGTCTAATATTTGTTCTACCTCCCATTCTTCTTTGTTGTTAATGGTGATTACTGGTTGTTGAACTTGCTGTTTTTGCTCAATTGAATCT
170597N	cc/ab	AG:c;AT:a;GT:b	ac	21:32:23:1	1	424.69	sc75	91597	91688	-	95901	TGCATGATGAACTGTCTAGGATGGTGGACAGTATTGAATATCTATGTGTTTGTATGGCTGAACTTGAGGAGATGACAAGGTAGCATCAGATC
50652N	ab/aa	C:b;T:a	ab	20:33:23:1	1	424.69	sc2243	10246	10337	+	33997	TGCATAGACCCTCCGACCAAACCTCCTGAACGTAGGTCTTTGTATTCAACGCTTCATCTGGCTTATCCTAATGAATATGACCCCTGGCTGAT
13592P	aa/ab	CG:b;GA:a	ab	21:33:23:0	1	424.69	sc1514	6111	6202	+	33644	TGCAGAGGGGGTACTGATAGGGTTTCAGGATGACAACTTCAATTATTGAATCTTTGATCTGGACTCCCGAAAAATCACACTTACCCACAATG
13595P	aa/ab	CT:b;TC:a	ab	21:33:23:0	1	424.69	sc1514	6724	6815	-	33644	TGCAGATTACCCATGACAACAAAACAAGATTTAAACCTAGAGACCGTTCCATCCAAATTGAACTTCTTTCTGAACAACCAGAAACCTCGTAA
44185P	aa/bb	A:b;G:a	ab	21:33:23:0	1	424.69	sc2946	9944	10035	+	20615	TGCAGCAATATGTAGCAAAGGCGCTCACTGACATGGGTCATCAAGTTAAGATTATCAAGGGTCCCAAAAGGGGGATGTTTGGACGGGGTCAG
28984P	ab/aa	CG:a;TC:b	ab	21:33:22:1	1	424.69	sc2243	7997	8088	+	33997	TGCAGATGGATCACCGACCAGCGAGCTAGAGTGCTATGATTCAGAGCGCAAAGATAGGCCTACAGACACTTATACACATTTTACCCCTGATC
44182P	ab/ac	CA:a;CG:b;TG:c	ac	21:32:22:2	1	424.69	sc2946	11617	11708	+	20615	TGCAGTTGTCCTGGTGATCATGTGACTACAACACCCCTCCACAATAAGTCACAGACATCCCATGAGAAAACAAAAAACATGAAGCAAAAAAC
44186P	ab/cc	CA:a;TA:c;TG:b	ac	21:33:23:0	1	424.69	sc2946	9856	9947	-	20615	TGCAGGATAGATGTGAAGTGAGCTTTGTCTTCCTAACAAGGTATATACATGATAAGTTCACTGACATCGATTCCTTCCTCCAAGAATATCTC
6528N	ab/aa	A:b;C:a	ab	21:31:23:2	1	425.34	sc11434	464	555	-	747	TGCATTATCATTATTTCTAGTCATTCTACAATAGCCACTAAGTATTTCCAAAAGCTTTTGTCCGTGAGGTTCCTTTTTTCCATGAGTCCTTC
161004N	ab/aa	G:b;T:a	ab	21:31:24:1	1	425.34	sc6716	4014	4105	+	5967	TGCATACATTGTATTGAGTTTATTTTCTCTGGTGCCTTATCCATAAGAACTCAACAAATGCCCCGTGTTGATTCTTTCCCCAAATAGGCAGT
86056P	aa/bb	A:b;G:a	ab	21:32:24:0	1	425.34	sc5900	3871	3962	-	8071	TGCAGATGAATCAGGCGAGTACCTTCAAGGTACATTCACAAGTTGAAATTTATGTATGTGAATCAGAACGCTTGGAAACCCATACAAACACG
72289P	aa/bb	CA:a;TT:b	ab	19:36:22:0	1	431.61	sc4830	10671	10762	+	11475	TGCAGGCGGGTACAACCACCTCCTTCCATGAAGAATGAACATGCTAAAAACAGAATCAGACTGACAATAAGACTTGATTTTGAGTTCAAGCA
49384N	aa/bb	A:b;T:a	ab	19:33:24:1	1	432.9	sc2199	22054	22145	-	26084	TGCATAGGAGTACCCTTTTTATTGAGCTTTGTGGCAATTTCTTCTTTTAACAAAGAAAGAGATCATGAATCTGATGATCATGTAAGTCATGT
28329P	aa/ab	AC:a;GT:b	ab	20:33:24:0	1	434.85	sc2199	5988	6079	+	26084	TGCAGCAAAGAGGTTTAAAAATGCCTGTGAATCCTTCTTCTTGTCTACTACTGATATGCGATTATTAAATGCATGATTTCCGGAAGCACTTG
4688P	aa/bb	A:b;G:a	ab	20:33:24:0	1	434.85	sc1197	25304	25395	-	38102	TGCAGCGATCGAAAGTAGAAAGAGAAACAAAAACAAAAATTATGGATTGTCCGAAATGAAAAGCAAACGGGTAAACACGATTTTTCTCAAAA
49405N	aa/ab	AC:a;CT:b	ab	20:32:22:3	1	434.85	sc2199	6057	6148	+	26084	TGCATGATTTCCGGAAGCACTTGGTAGATGATTGGTGTTGGTAGTGGCAGGTGGTAAATCATCGCTAAGCTTCTTGAGGCAGTTTCCACAGA
138115N	aa/ab	A:b;G:a	ab	18:35:23:1	1	438.89	sc5250	7286	7377	+	10044	TGCATCGAGGGAGTTCCCCATCCGCTGGGGGAGCTACAAAGAAGGGTGGGAATTAAGTATCACCGGCTTAATGAGGCGAGAAGGAATACATA
4219N	ab/cc	AC:c;AT:a;GC:b	bc	20:34:23:0	1	440.84	sc11000	314	405	-	881	TGCATGAGGTAATTGTAGATCCGGTGTTTTCTGTTTCAAAAGAGTTGTCATCGATCCTGTCTGGTAACATAAGTCTCATAATCTGTAGACGA
110081N	cc/ab	AC:a;AT:b;GC:c	bc	19:34:23:1	1	440.84	sc4011	8732	8823	+	14797	TGCATGGATCAATGCTGCATTGTTCAAAACAGAGAGCCATAAGTTTTCGCGTGACATCATCTTGCCAGATCTTGGGTGACTGTTTAAGTCCG
23017N	ab/cc	GGA:a;TTA:b;TTG:c	bc	19:35:23:0	1	442.79	sc1507	19827	19918	+	33790	TGCATACATCAAGGGTTGACTGTAATAGTGTAGTGTTGTGTATTTCAATTTTGAGGTGTAGTGTTATGAATTTTAACAGTGTAGTGTGGTAA
971P	ab/aa	A:a;T:b	ab	18:35:24:0	1	444.09	sc1041	33497	33588	+	40764	TGCAGCATAAAGCTCCATGTGTTCTGTTGATTTTCCATAGTCATATATGTATTGTGATTGAAGTGGTTGATCAGCCGGGATGAGAATTTTTT
38650P	ab/aa	A:b;C:a	ab	16:36:20:5	1	445.51	sc2672	18728	18819	+	22412	TGCAGACCAGTTTCTTGATGAATTAGAACTACTGGAAGCGTGGGTCAAAAAAGATGAAATAGAAGAGTTCACGTGTGATGAAATTGAATTCA
66967N	aa/ab	A:b;G:a	ab	16:37:24:0	1	445.51	sc2672	18578	18669	+	22412	TGCATTGTGGCAAAGGCCAGACTTAGTTCTGGCAAAGGAAGAAAGACTGACCTTTGGAAAACTACTGAAGCCGAAGAACCTACCTGCAGACC
51014N	aa/ab	C:a;T:b	ab	16:36:24:1	1	445.51	sc2249	8307	8398	-	25592	TGCATCCTTCTCAACGGCTTCAAGAAGCTTTGACAAGGCTTTTTTTAAATCCGGAACCTGTGAGTACTGGATTGGTTGGTCTGAAAAGGCTT
66963N	aa/ab	A:b;C:a	ab	16:36:24:1	1	445.51	sc2672	15574	15665	+	22412	TGCATGATTGTTGAAACATGAGTACAAATCATGGATGATTGCCATTGAGGATATTTTATAGCTCTGGCTTACCGTCTCTTTACCATTTTTCC
66968N	aa/bb	G:a;T:b	ab	16:37:24:0	1	445.51	sc2672	18490	18581	-	22412	TGCATCAGGCTTTGTGGATTGTCCCCCTGGCCGGAACCTAATCTCAAAATCGAAACTGCCTAGTACTTATACCCATCTAGCTGGCCTCCTTG
44866N	ab/aa	A:a;C:b	ab	16:37:24:0	1	445.51	sc206	2589	2680	+	71965	TGCATTTGCTGTTGGACCTGTAGTTAGATTGATAAATGAACCTCATAATTTCAAATCAGCAATGAATGGGTCTGATGTAGATGAGTGGAAGA
51012N	ab/ac	CA:b;TA:a;TG:c	ab	16:36:24:1	1	445.51	sc2249	23211	23302	-	25592	TGCATTTCCTTGCTCCTTGCTTGCTTGTGAGCACGTGTCAAGATGGGTCCTGACACCTCGCTCACTGAACCGGAACAAGCCTTCGACAGGGC
46948N	ab/ac	AG:a;GA:c;GG:b	ac	16:34:24:3	1	445.51	sc2141	26615	26706	+	48787	TGCATGGCGATAGGATCAACTGGAGGCGGTCTTGTTTGAAGTACGGGTAAAGCTTTTGCCTCAAGCCCGCCTGGAAGGTGGGCAATGTACTC
106638N	ab/cc	AG:a;GA:b;GG:c	bc	16:37:24:0	1	445.51	sc3875	13466	13557	+	15489	TGCATAGTTATGGATATGAAGCATACGAGATCATCATTAGAACCCTGAAGCTCATATTTCTTCAACATCCATCATCACCTCATCACCTCGAC
977P	ab/aa	C:a;G:b	ab	16:37:24:0	1	445.51	sc1041	9269	9360	+	40764	TGCAGCTGCACTGAAGTGAGCTTTGTCAACGCTGACAAAACCCTTGCAGGACCAAAATGGATTGGAGCCTACGAGGCATGCTAGGCAAATTG
184231N	ab/aa	C:b;T:a	ab	16:35:25:1	1	446.16	sc937	39765	39856	+	42765	TGCATTAAACCTTTATGCCCAAAATTTACAAACTGAAATTGTTTTGATTCATTAAGTGGTTGTTGAGTGTTTAAACAAGTTTGAACGCAGGA
105841P	ab/aa	C:b;T:a	ab	16:36:25:0	1	446.16	sc937	24524	24615	-	42765	TGCAGATTTTCCTCGAGTTGGAACAAGGCGCTATCAGCTGCTTAGAAAATTGTGGTATAGATTGCGTCAAATCGGGTACTTAAGGACTTTGT
184229N	ab/aa	C:b;T:a	ab	16:34:25:2	1	446.16	sc937	36555	36646	+	42765	TGCATTAAACCTTTATGCCCAAAATTTACAAACTGAAACTGTTTTGATTCATTAAGTGGTTGTTGAGTGTTTAAACAAGTTTGAACGCAGGA
74542N	ab/aa	CC:b;TT:a	ab	14:38:25:0	1	447.46	sc2936	10880	10971	-	20674	TGCATAAAATCTTTCCTGTTATTTTTTGCCAAGGGCATCTCTCTGTACACACGGTTTCTTTTTGTTGAATTGAAGTCAAGTTTTATAAGGTG
119134N	aa/bb	C:a;T:b	ab	13:38:25:1	1	448.11	sc4379	7105	7196	+	13140	TGCATTAGCACCCCCGCAATGTGAGTGCAATATTTTTTTTCATCCATTCGTCAAAGGTAAAATTGGCAAGCAATTTCCTCTCCTGAATAACA
119136N	aa/bb	C:a;T:b	ab	13:38:25:1	1	448.11	sc4379	9585	9676	+	13140	TGCATTAGCACCCCCGCAATGTGAGTGCAATATTTTTTTTCATCCATTCGTCAAAGGTAAAATTGGCAAGCAATTTCCTCTCCTGAATAACA
119132N	ab/aa	C:b;T:a	ab	13:39:25:0	1	448.11	sc4379	2768	2859	-	13140	TGCATCAAATCTGTATCTCCGCTACAACAAACTTTATGTGTCTTTGAAGCAATTTCTTATATAGCCACATAAATATTCTTTGGAATTAGATG
44113P	ab/cc	AG:a;AT:b;GG:c	bc	13:38:25:1	1	448.11	sc2936	18600	18691	-	20674	TGCAGTGCAGGATGCACACAGGGAAAAAAATCGCCGCAGGCATTCGCAAAAGCGGGTCAGTCCTCCATCATATAAGTTGTCTCTTTCCTACT
77370N	ab/aa	A:a;G:b	ab	12:38:26:1	1	449.69	sc3002	11538	11629	+	20318	TGCATCTAAAAAGAACCTACAAAACTCAATCAAAGAAAACCTCTGGCCTCCTAAAAAAGAACCCTTGAAAACAAAAAGACCAAAAACCTATT
77377N	ab/aa	GG:b;TA:a	ab	10:41:25:1	1	453.07	sc3002	6716	6807	-	20318	TGCATCTTGTTGGTCAATGTTGGAGCTTGATCATGAGTATTTTTTGTATTTTACACAGAAATATTGGTCCATGAACTAACAATAAAGGTTAA
77375N	ab/ac	CG:b;CT:c;TG:a	ac	10:41:25:1	1	453.07	sc3002	6190	6281	+	20318	TGCATCTTGTTGTTTAATGTGGGAGCTTCATCATGAGTATTTCTTTGTATCTTAAACACCAATATTGGTCAATGTATTAACAATAAAGGTTG
88504N	ab/cc	CG:c;TA:a;TG:b	ac	10:41:26:0	1	453.07	sc3367	144	235	-	18134	TGCATTTGAACGGGTTTGACTGTACTCTATAAATAAAGATCTATTCTCACAACAAGAGAAAGAAATCATCCTTTATCACCTCAACATCACTC
45259P	aa/ab	GG:a;TA:b	ab	10:41:26:0	1	453.07	sc3002	3447	3538	+	20318	TGCAGTGGTGCCTGGTGCTTCCCATGTGTCGACCAAATTGCCTGTACTTTTTCACACAATGATAGATATTCTCTGTCTTGTTTATCAAGATA
33437P	cc/ab	AG:c;GA:a;GG:b	ac	10:41:26:0	1	453.07	sc2559	3739	3830	+	23174	TGCAGCTAACAATACTCAACAAATTGATTCTTGTACACCACGGATAGGTTTTGTTTCAGAAAAAGGTCAGCCGACCGCCCGGGTCTGAGAAC
84194P	aa/bb	C:b;T:a	ab	12:39:26:0	1	455.8	sc561	7292	7383	-	53157	TGCAGGACCGAATCGATCATTAAGAATGGTAGTAGATGTAAGTTGTGATACGACTAACCCTCACAATCCGATTCCGATTTACAACATCAATA
144540N	aa/bb	A:a;C:b	ab	11:42:23:1	1	462.2	sc561	37829	37920	-	53157	TGCATATGTGTCTTCAGGGCTTCTCCGGATGTGAGAATGTAAGTTGCAAGTGTTATCATAAAAGATGAACTGTGGCATTTCATCTGGGAAAA
144547N	aa/bb	A:a;C:b	ab	11:42:23:1	1	462.2	sc561	48554	48645	-	53157	TGCATATGTGTCTTCAGGGCTTCTCCGGATGTGAGAATGTAAGTTGCAAGTGTTATCATAAAAGATGAACTGTGGCATTTCATCTGGGAAAA
136773N	ab/aa	G:b;T:a	ab	11:42:23:1	1	462.2	sc519	26828	26919	+	54696	TGCATCCAATATCTCCGCAAGCATACCGATAATTGCTCCTCATTCAACGCGTGATGGAGATACTATCCGAACAATATCTAATCAGTCACTGC
136788N	ab/ac	GC:b;GT:a;TT:c	ab	11:42:24:0	1	462.2	sc519	47842	47933	+	54696	TGCATATTACCCAAAGGTGAAGTCATCATCCTTTGAAATACATATCCTTCATGCTTTGTCCTGATCTGATCGTTCATAAGGTCTAGGTTTGA
144539N	ab/ac	AC:a;AG:c;GC:b	ab	11:42:24:0	1	462.2	sc561	37917	38008	+	53157	TGCATTTCGAAACACAATATTGCCAGTGGACGCGTTTCACATCAAGTCTCATAAAGAAACACATGCAACCTGTCGCGAGAACAACCATCCTA
136771N	ab/cc	CG:c;TG:a;TT:b	bc	11:42:24:0	1	462.2	sc519	2151	2242	+	54696	TGCATATCCCCCACTCAAAGCACATTGGAAGTCAATCTGATATTGTTTTGGTATTGTTATTGAAATTGTTTTGAAATTGTTTTGAAATTGTT
78644P	ab/aa	CA:b;TT:a	ab	11:42:24:0	1	462.2	sc519	48090	48181	-	54696	TGCAGGCTGTTTGCAAGCCGTGTGTAGACCGATCACCAAAGACGGCCTGCGATCCGTCCGCGTGGGGCCTACTTTGAGATCGCCCAGCCTCT
50219N	aa/ab	C:a;G:b	ab	10:42:24:1	1	464.93	sc2216	16792	16883	+	25967	TGCATTCCCGTTATCGAGAATGTGAACGATTCAACCTACAGCTTGTCACCTGAACGCCGACCTTTTTGGACAATAGAATGGATGGCTTGTTT
152966N	aa/ab	AC:a;TA:b	ab	10:42:24:1	1	464.93	sc6112	3559	3650	+	7447	TGCATACCTGAAAGACCCTTTCAAGAGGTCTCCACAATAGGCATGTCTTCCCTTTGTCAAGTGGGAGGTTGGCACTCAGTTGACAACAACTG
38663N	ab/aa	C:b;T:a	ab	10:42:24:1	1	464.93	sc1901	17526	17617	-	29144	TGCATTCCCATTACCAGGAATTACGACCTATAGCTTGGCACTCGAACTTTTTGAAAAAGAAAGGCATGGTTTGTTGCTAGGTGAATCTACAG
38667N	ab/aa	A:b;G:a	ab	10:42:24:1	1	464.93	sc1901	24456	24547	-	29144	TGCATTCTCTAGTTGTTCGATAGTCAGTTCACTCAAAGTAACTGCCAAAGCTGAAGGTGTTATGATGTCCTTGGGTATTTCACCATTCCATT
38659N	aa/bb	C:a;G:b	ab	10:42:25:0	1	464.93	sc1901	14511	14602	+	29144	TGCATATGGGGCTATATATATATTGTTATCCATACAAGAAGCCAAGAATCTCAAAGGTGAAAAAAACGCCGACCAAAGAGCCCGAAATACAA
38728N	ab/aa	C:b;T:a	ab	10:42:25:0	1	464.93	sc1901	27646	27737	-	29144	TGCATCACCACATTCTCAGATACATCAATTGCACTTAGACTATCTGAATTCAACAAGCAAGGAGTCTCTTGAGGTAAATCTATTGATTCTAG
38666N	ab/ac	AA:b;CA:a;CG:c	ab	10:42:25:0	1	464.93	sc1901	24544	24635	+	29144	TGCATTTAATTCTATTAATGCTTAAGCAAGTCACATCACTGCAGCTTCATTATCCAAGTTATCAATTAAAAGTCATCCTGAAGATATAGAAG
28677P	aa/ab	C:a;T:b	ab	10:42:25:0	1	464.93	sc2216	15952	16043	-	25967	TGCAGGCCTCACGTGATACTGCCCGTCGTAACACCGCCGCACAACCAGCTACAGTTGTTATCACCAAAGCCCTCTGACTGGCTCCCTGCAAG
23949P	ab/ac	AA:b;AC:a;GC:c	ab	10:42:25:0	1	464.93	sc1901	24583	24674	+	29144	TGCAGCTTCATTATCCAAGTTATCAATTAAAAGTCATCCTGAAGATATAGAAGTTTTGATAGACACGGCAGAATCACATCACATGTTCAAAG
23950P	ab/ac	GA:c;GG:a;TG:b	ab	10:42:25:0	1	464.93	sc1901	24495	24586	-	29144	TGCAGTGATGTGACTTGCTTAAGCATTAATAGAATTAAATGCATTCTCTAGTTGTTCGATAGTCAGTTCACTCAAAGTAACTGCCAAAGCTG
51067N	ab/aa	A:b;C:a	ab	12:42:23:0	1	467.66	sc2251	12057	12148	+	25578	TGCATTACTAGAGGAAAGCAGAAAAGCAGAAACAACTAGACAAGAGAGATATTATTAAAGATAAATATAATGAATTGAAGAAAAAAAATCAC
44915N	ab/ac	AC:b;GC:a;GT:c	ab	11:44:22:0	1	470.39	sc2070	14499	14590	+	35855	TGCATGCCAAACCTCATAATCTAACTTAAAACTTGGCTATAAAAGCCCTCATTAGCACTGTTATCGACTTGCCCCGTAGCAGTGGTGGAAGC
44916N	ab/ac	CTCG:a;TCTA:c;TTTG:b	ab	11:44:21:1	1	470.39	sc2070	14411	14502	-	35855	TGCATTAGATGTTTCATTTTCATGATGGTATATTCCAATGGTCTCCTTTTCTTCTATCTTCTTTCTCATGAACCGAAATGCTCCAAGGTGAG
44203N	aa/ab	C:b;T:a	ab	10:43:24:0	1	473.77	sc2051	6143	6234	-	27331	TGCATTTGGAAATTTTGAACTAAATTGATCTACTAATTCCATACATTTCCTGAGGCTCATCAGTGGCTCCCATGAGTTATGTTCTGTTCCGC
9863N	ab/aa	A:a;G:b	ab	10:43:24:0	1	473.77	sc1223	5586	5677	+	37795	TGCATTGCATCCAAAGACTCTTTTATTCAATCATCAATCATCAAATTACATGCTACTAAAGTAGGAAAACGATCACACCACTATTATCCTAC
91722N	ab/aa	A:a;T:b	ab	10:43:24:0	1	473.77	sc3470	11852	11943	+	17507	TGCATAAAATATGAAAAAATGATCATAATGGAGCTACAATATCTAGGAACATGGTGCATATTCTTTCAGATTTTTAGCTCTCTTCCTGTTGC
123596N	ab/ac	CA:b;TA:a;TT:c	ab	10:43:24:0	1	473.77	sc4544	4383	4474	-	12522	TGCATATCATGATTTAGGACTACCCATTCTAGATCCTCCTTCTCAAGCACTTAAGGATCAATTAGCTTTATTGAAAAATTATTGTGGCAATG
44200N	ab/ac	AG:c;AT:a;GG:b	ac	10:43:23:1	1	473.77	sc2051	5681	5772	+	27331	TGCATCCCTTCGGTCGAAAAGAGACTAGGGAGAATACAAAAAGTACAGGATGAACTAACAGAATGTTTAAATATTGCGCAGGAAAAAATGAA
87154N	ab/cc	GC:a;TC:c;TT:b	bc	10:43:23:1	1	473.77	sc3323	15256	15347	-	18373	TGCATTGATTATTTGGCTTGATCCACGGCATTCCTAAGATTACAGCATACTTGTCTCTTAATTCAGTGATTATGAAGGTCGTTGGTGTGTCA
6257P	aa/bb	CC:b;TA:a	ab	10:43:24:0	1	473.77	sc1223	1653	1744	+	37795	TGCAGAAACAGAATTTGATGGAGGTGTTGAAGATGAGTAACTAGTTTCATTAGCGCGTCGATTTAATTTGTTATCTAGTTTGATTGAAAATT
52934P	ab/aa	C:b;T:a	ab	10:43:24:0	1	473.77	sc3470	12839	12930	+	17507	TGCAGTCTGTCAGATTTTCTACAAGTGGAGCAATAGCAGTCTGAACAATTGCAGTGCCACATTTACTATGTTGCGCTTGCTTTTTCAAACCG
9861N	aa/bb	C:a;T:b	ab	9:44:23:1	1	474.42	sc1223	26559	26650	-	37795	TGCATTTTGAGAAAGTTATTGATTATTGTACAATGAATGTCAAGGGTTTTTCTCATGAGGACACCATCCAAGCTCATGACTGCTTCCATCTA
182564N	aa/ab	A:a;C:b	ab	9:44:24:0	1	475.72	sc902	5689	5780	+	43345	TGCATGATCAATCTTGAGCTGTTTCTCCAAGGCTATGTTTGGCTGGGATTAATTAATTTAATGTACCTGAAAGTTGAGTGCATTTTGCGGCC
182541N	ab/cc	CGG:c;TGC:a;TTC:b	ac	10:43:24:0	1	476.37	sc902	11028	11119	-	43345	TGCATTATTTGTACCCATGCTTTGTTGATCACTTGATATGGTATATACATCGCTATATAGTAATGGTCTAATAAATTTTCTTGAGCGACAGT
104927P	cc/ab	AG:c;GA:a;GG:b	bc	10:42:24:1	1	476.37	sc902	6239	6330	+	43345	TGCAGAGTCAATTATTTTCGAGTGCATTATTGCAAACTTAACAAAGTCCCTCGCATGCGGTAAAACCCGGAGCCTGCGTAGGGACTTACTCT
184317N	aa/bb	A:a;G:b	ab	12:42:23:0	1	478.32	sc93	80682	80773	+	90385	TGCATTAGCACCCCCACAATGTGAGTGTGATACGTTTTTTCATCCGTTTGTCAAAGATAAAATTGGCAAGCAATTTCCTCTCCTGAATAACA
187282N	aa/bb	C:b;T:a	ab	12:42:22:1	1	478.32	sc9776	795	886	-	2594	TGCATGGACCAGACCCTTCTTTTCTCAGGACTCTTGGTTGTTCGGCCATCTATCTTTCCCCGCGGATCTCAGGAAAGTTAGGGCTTAAGGGT
138042N	ab/aa	A:a;G:b	ab	12:42:23:0	1	478.32	sc5245	9253	9344	+	10075	TGCATATTGTTCTCATGGCTGAGAGCTTCAACATGAGTATTTTTTTGTATTTTTAGTGTCAGAATTGTGTATTGTACTAACAAGAAATCCCA
94886N	ab/aa	A:a;G:b	ab	12:42:22:1	1	478.32	sc3578	3964	4055	+	17003	TGCATCGCGTTCCAAGGGATCGATGGTTGGACTCGAGGGGTTTAAAGGCTGAGCAAGGTTGGCATGCGGAGTTCCGATCTGCTTTTCGAGAT
105878P	aa/bb	AT:b;GC:a	ab	12:42:23:0	1	478.32	sc93	79293	79384	-	90385	TGCAGAAGCCATCCTCCTTATAGCCTTCGCGGATTGCTTGCAATTCCTCGGCGTCCAATCCCGCTCTGATTTCGCAAGGAGCCAAGTCGTCT
29125P	aa/bb	A:b;T:a	ab	12:42:22:1	1	478.97	sc2254	14426	14517	+	25566	TGCAGGGCCCCTTTGGGTCGGGCCCTTCCGGCAGCCCGTGAGCACACCACTTCTGGTTTCCTCAGTATTTTGAGAAGGCCGTGAAAACCTGG
11919N	aa/bb	A:b;G:a	ab	12:43:22:0	1	478.97	sc12671	324	415	+	555	TGCATACTGGGCGAGAGTATGTAATTTTTGACCAACAGCAGCTAACAAGCTCTTGAGACTTGGAGTCACGTGAATTCCTCCACTCCCTTTGC
11920N	aa/bb	GT:a;TC:b	ab	12:43:22:0	1	478.97	sc12671	236	327	-	555	TGCATGTAGTAAATCTAATGGCTTCAACGGCTGTTGCCGGAAAGACAATCCTCTTGATGAATATGAAAAATCAAATCAACCAAGTTCCGTCG
33065N	aa/bb	C:a;T:b	ab	12:43:22:0	1	478.97	sc1772	1191	1282	-	30559	TGCATCAATTGGATGCTTGACTGAATTGGAGATGATCTTGCGCGTTGCAAACCTGTTGAACTGTTTGCTATGAATGTCTCTAGCTGACAGAT
72299N	aa/bb	A:b;G:a	ab	12:43:22:0	1	478.97	sc2838	22344	22435	-	35774	TGCATTGTGAAAAAATTTGCATTCAGAACATAACATCAAAGACCACTGACAGTAAAAAAGTGACTACAAAATCAAACAACATCAAAACTGGA
72304N	aa/bb	C:b;T:a	ab	12:43:22:0	1	478.97	sc2838	8228	8319	+	35774	TGCATTGTATTTGTTTTTTAATTGAGTTTGGTTTTCTCTCAGAGTTCTTGTGTGCTGTTGGCTTTGAGTACCTTTATTATTGTTGTCAGAAA
72305N	aa/bb	C:b;T:a	ab	12:43:22:0	1	478.97	sc2838	8140	8231	-	35774	TGCATTTGAGTGTAATGTGATTGAATTCATCAATGACTTTCCCACTGCTGAACCTGTGCTGTGCCCACCCTTTGAAGACATGAAACGGTTAT
109961N	aa/bb	A:a;C:b	ab	12:43:22:0	1	478.97	sc4000	3543	3634	-	20366	TGCATCTGTAGGTATGACGGACAAATTAAGAACGTTATAAGCCCTCATCACCAATGACAACTTGGAAATGGAGCAGTTTGACATTGAGACGG
117362N	aa/bb	A:b;G:a	ab	11:43:22:1	1	478.97	sc430	17943	18034	+	58351	TGCATTTGCGCAGGTCAGACTGTATCTAGCTGACAAGTGTATTGCAAAGGCTTGGTACAAAATCAGTGGGTACTTCATTTTATTGATTGAAA
117373N	aa/bb	C:a;G:b	ab	12:43:20:2	1	478.97	sc430	57948	58039	+	58351	TGCATACAATGATGATGATGATGATGAGAAGACAAACGAGAAGCGGGAGAAGTCAAAGTCTACTCAGAAAGCTTTAGAAAAACAGATTACCT
170671N	aa/bb	A:b;G:a	ab	12:43:22:0	1	478.97	sc7613	4175	4266	-	8941	TGCATTGTGCCCTTTAACGAGGTTAGCAGTGTATCAGTACGTATCCCAAAGGCAACTTTGAGTTACATTACCCATAATTTACCCATTCTGTC
33110N	aa/bb	G:a;T:b	ab	12:43:21:1	1	478.97	sc1772	3078	3169	+	30559	TGCATGATTAACATTACGTGAAGTAATAAAGAAGGTCAGGTTTTGACGAGTTGGGTAAGTAGAAAGGTATTGCTGTGATGATGACATTTGAT
117367N	aa/bb	G:b;T:a	ab	12:43:21:1	1	478.97	sc430	27279	27370	+	58351	TGCATAGGAAAGTACTTAAGCCAGTCTCTGGAAGATATATTCACATTTTGATTCATTTTACTGACAATCACTTTAACCCACTCATACTGATA
168049N	aa/bb	CAA:a;TGC:b	ab	12:43:21:1	1	478.97	sc7303	1341	1432	+	5025	TGCATCAAACACAAACATCCATTATACAAAAAGAAGTAGACCATGCACTTTAACTATCAACTGGCGAAAAATGGGCATGCAAAAATATATGC
109960N	ab/cc	AC:a;AT:b;TC:c	bc	12:43:22:0	1	478.97	sc4000	3631	3722	+	20366	TGCATAAGTAGAATCGAAGTCAATGCCTTTGATTTGATGGTTTCCACCAGCAACCCAACGCGCTTTATATTTGATGATACGACCAAATTCAT
20561P	aa/bb	A:a;G:b	ab	12:43:22:0	1	478.97	sc1772	41	132	+	30559	TGCAGCTGGGTCTACTGACCAAGCAGTGTTAAAACAAGCTACTTTTACCTTTCAAACGCCTTCCTACCATTCCAAGTCCACTCAGAGTTTGG
29124P	aa/bb	A:a;G:b	ab	12:43:22:0	1	478.97	sc2254	13875	13966	-	25566	TGCAGTGTAGAACTCACGCTTGGTAGGAGTACTGGTGGCTGGAATAAGGAGGTAGATGCGTGCCATCTTGGATGGGATCGGAAATTTGTGAC
29126P	aa/bb	C:b;G:a	ab	12:43:22:0	1	478.97	sc2254	15424	15515	+	25566	TGCAGGGGTCAGCCAAGCGGGCAATTCCTGACTGATCAATATATAAGGAATGAGGAGGGGCCAATCTGATGGATCCCTCAATCCATCCTTAC
29127P	aa/bb	A:a;G:b	ab	12:43:22:0	1	478.97	sc2254	15336	15427	-	25566	TGCAGTGATGGAAAAAGCCATCGTGGTTCTCACAAATTCAAATACGACAAAAAGAAAGATTCTCTTTGTTGGGTCTGCAACTCGCCTAAAGA
62101P	aa/bb	A:b;C:a	ab	12:43:22:0	1	478.97	sc4000	6329	6420	-	20366	TGCAGCTTCAGATGAATTGCCGACTGCTGATTGCCAATTTGCAACTTCATACAACGTTGTTGCTGAAGTTGAATCAACGGAGGTCTCCTTGA
63655P	aa/bb	A:b;T:a	ab	12:43:22:0	1	478.97	sc4167	10009	10100	+	14125	TGCAGTTGCTTATATCTACCTATCTGTATTGACAGGCTAATTGAATATATTAAATAGGTGTAACCAATATATATATTTGGGTTACCATTGGG
63656P	aa/bb	A:b;T:a	ab	12:43:22:0	1	478.97	sc4167	9921	10012	-	14125	TGCAGGTAAAAGTGCATTCAGTGATACCCTGCCACGGGGTTGAGGTTGAGAAAGCCACCTGCAAGATAACTATATCTCATCCTTTAATGATA
63657P	aa/bb	AA:a;GC:b	ab	12:43:22:0	1	478.97	sc4167	337	428	-	14125	TGCAGTCTGGATCTAATAAAGGACAACATCAAACAGCCCAAATAGAACCAGCTTGGGAAGAAATCAATGATCTCTCAGATGGAGATCCCGAC
65449P	aa/bb	CG:b;GA:a	ab	12:43:22:0	1	478.97	sc430	33614	33705	-	58351	TGCAGTCGCGAGCCCCGACAATCTTGTGAGAACATGGAAGCCCCCAAGCACCTCGAAAAGTGTGGGTACATGTTCTTTGGAGTGAGTCAGGT
65452P	aa/bb	C:b;G:a	ab	12:43:22:0	1	478.97	sc430	54623	54714	-	58351	TGCAGATCAGGTCAAGGAAGCCCCTGAGAAGACCCTGCTGAATTAGTTCCTCAAGATTATCATGATTATTTAGGAATGTTGGAAAAGTCAAA
66327P	aa/bb	AC:b;TA:a	ab	12:43:22:0	1	478.97	sc4376	7579	7670	-	13154	TGCAGCTTTACTGAAGTCAGCTTTGTAAACGCCAAAAAAACCCTTGCAGGAACAAAATGGATTGGAGCCTACGAGGCATGCTAGTCAAATTG
97519P	aa/bb	A:b;T:a	ab	12:43:22:0	1	478.97	sc7613	2701	2792	+	8941	TGCAGTCAAAAAGGTCCTAAAGTGGGACATCAGGGGTATTGTTGAAATTTCATCCAGACTGGGCATTTTGGCCCTGTTTGTGTAAATCAGGG
97520P	aa/bb	C:a;G:b	ab	12:43:22:0	1	478.97	sc7613	2613	2704	-	8941	TGCAGATCATGTTCCTGACTACCTATATGGGAGTGAAGCTGAACGGGTAGAGCCAAGTAAATCACACCAGATATGTTGCATTTAACTGTAGC
72301N	aa/bb	A:b;G:a	ab	12:44:21:0	1	479.62	sc2838	24361	24452	+	35774	TGCATATTGTCCTGCAGGTGTCACCAATTGAGAGTGGATAACTTTGATAGGCACTGGATGGTAGACGTGATCCAAGGGTTGGTAGAAAGTGC
15056P	aa/ab	AA:b;TG:a	ab	21:36:20:0	2	0	sc1591	29270	29361	+	32656	TGCAGATTTTGAACACATTGCAGCTACTGTAAGTAATGCACACGTTTATAAGCGTCAATAATAGCTTATAAGCAGAGAGAGATTCGAACAGA
105850P	ab/aa	C:b;T:a	ab	21:34:19:3	2	0.65	sc938	27590	27681	-	42748	TGCAGGTGTAGTAGGTGGAATAACAGGTGTTTGCTGCTGTTGTAGGGTTCCATTGTTGGTCGGTCGCAAGAGATGAAGCTGATCTTCTTGTA
30527N	aa/ab	GC:a;TT:b	ab	22:35:20:0	2	0.65	sc1707	23876	23967	-	31333	TGCATTAGGTGGGGAAGAAGACTCAGAACAAACTACCGGGATTGAACTCAATTGGGGCGATTACAAAATCATGAGTAAGATTCAAGAGTTGT
30533N	aa/ab	A:a;C:b	ab	22:35:20:0	2	0.65	sc1707	9535	9626	+	31333	TGCATTAGGCATAATCAGCTTGCCTGTGATATTCCCACATGTTAAACAGTCAATCAGAATAAATGCTCAATTTGTAGTAATGGAAAATGCAA
184250N	aa/ab	A:a;C:b	ab	22:35:20:0	2	0.65	sc938	19097	19188	-	42748	TGCATGTCGTAGAAGCATACCGAGGACTCAAGGTGCGAGGTTTTGATATTGTCGCAGCGTACCTGAATAGTCCTATCGATCATGATGTCTGG
184259N	aa/ab	A:a;G:b	ab	22:35:19:1	2	0.65	sc938	42392	42483	-	42748	TGCATATAACCAAGAACTAACATGTAACATATAAAATTACATACAAAAACACTAGTAACATCTCATAACTCAGTATCAAGAGTTGAAACATG
30523N	aa/ab	G:b;T:a	ab	22:34:20:1	2	0.65	sc1707	10918	11009	+	31333	TGCATCCATTGAAAGATTAGGAGCAGCAATCCATCAAACACAAATAATTGTTGGAAAACCAAAAGAAGGACCAATTTTTTTTATATCAAGAA
89966N	aa/ab	C:a;G:b	ab	22:34:20:1	2	0.65	sc3425	7953	8044	+	17767	TGCATGAATCCTAGCAATACATCAAATGTCCAGTCAGAACTTAACCTAGATACGACTATCTCAAAAGATTCACGAGCTGAACAAAGTCAACC
183278N	aa/ab	C:b;T:a	ab	22:34:20:1	2	0.65	sc919	26889	26980	-	53334	TGCATCTTGAAATTGACTTTCAATGAGTTCTCTTGCCCTCTCTGAGTATTTGGGATAGTGGAGATCCAAGGACTTAAGTCGCTACTTTGGAT
183279N	aa/ab	A:b;G:a	ab	22:34:20:1	2	0.65	sc919	28059	28150	-	53334	TGCATTTTCAATCATTTGTTGCTCTAAATGTATTCATTTTTTCATTGGGAAAAATAATTGATGCTGGTAGCTATAGCTGAACCGCTCCGCCG
80088N	aa/bb	A:b;G:a	ab	22:35:20:0	2	0.65	sc3107	37230	37321	-	39130	TGCATTGATGATTAGCCATATATAAACCGTCAGTGAAGTTGAAAATGATAACACACCGTGCTACAACAAGCTCCTCTTCTAACCCCAGAAGT
127597N	aa/bb	G:a;T:b	ab	22:35:19:1	2	0.65	sc4728	3205	3296	-	11835	TGCATTGAAAAGCCTGCACATCTCGATTTCGACCGCCGGTAGTGCCAGTTTTAGTAGTTCATTTGTGATGTGGTCGTCACCTTGAGCTTTCT
50442N	aa/bb	C:b;G:a	ab	22:35:20:0	2	0.65	sc2229	460	551	+	25848	TGCATCAAACCTGAGATTTCATACAATACGAGTTCAAAAAAACAAACAGAAGTCATAGTTGATAAGCAAGGTTAAAAGTTATCTGCAAAACC
132456N	aa/bb	A:b;G:a	ab	22:34:20:1	2	0.65	sc5000	9774	9865	-	15991	TGCATAAGTTAAATACTTTATATATATGGGTTCTATGTTTACATAGAATAAATCTGGCTATATGGATTAAAAGTAGATTAATCTTCAGTTGG
25779N	ab/aa	C:b;T:a	ab	22:35:20:0	2	0.65	sc1591	10615	10706	+	32656	TGCATATTGGCTAGATTTGGATACAAGGGGAGGAATCCTTGCTTTCGTAGAAGTGAAGGCAGGGTATCTGCTTGGGGCCGCGCTGTTTGTGC
50438N	ab/aa	A:b;G:a	ab	22:35:20:0	2	0.65	sc2229	24330	24421	+	25848	TGCATACTTATAACACTGGGAGGAGAATCCTGTCACTCAGGCTGGAGTGTGGCATGTGTTACTCAGAGTCACAGAGTTCAGATGGTGGGTGT
81929N	ab/aa	A:a;G:b	ab	22:34:20:1	2	0.65	sc3162	2249	2340	-	19345	TGCATATCAGTCAATTTGTGCATAATTTGAGCCCTGCCTTCCATCTCAATTTGCCTCAAGGTCAAAGAACTTCAGAACACCCAAATCCTGTA
81933N	ab/aa	A:a;G:b	ab	22:34:20:1	2	0.65	sc3162	6923	7014	-	19345	TGCATATCAGTCAATTTGTGCATAATTTGAGCCCTGCCTTCCATCTCAATTTGCCTCAAGGTCAAAGAACTTCAGAACACCCAAATCCTGTA
149293N	ab/aa	AG:b;GT:a	ab	22:34:20:1	2	0.65	sc5853	2815	2906	+	8197	TGCATTTTGATATGATTGCAGAGATGAACATAGGAACATTTGAAATTTGAGTTGATAAACAGGATCTAGATTGTTGAAGGTGATGAAGAGAC
30525N	ab/ac	CT:b;TA:c;TT:a	ab	22:35:20:0	2	0.65	sc1707	1395	1486	+	31333	TGCATATTGTTCTCCTAGCTGAGACCTTCAACATTAGTATTTATTTTTATATTTAGTACCAGAATTGTGGATTGTACTAACAAGAAACCCCT
30534N	ab/ac	AA:c;AT:a;TT:b	bc	22:35:20:0	2	0.65	sc1707	9447	9538	-	31333	TGCATGAAGTTTACTACCAACTCCGCAGAACTTCACATGACTGCTTGGCATGATTCTTCCTTGCCAGTCTGGTACAATTTCAGATAAAAATT
30532N	ab/ac	GG:a;TG:b;TT:c	bc	22:34:20:1	2	0.65	sc1707	7333	7424	-	31333	TGCATCACTTGTCTCTCTGGTGTGCTGTTTATCGTGATATCTTCCTTAAGACGTTTTATTCATTGTCTCGTGAAAACTTTTATCAAGACTAT
89968N	ab/ac	AG:a;CA:c;CG:b	bc	22:34:20:1	2	0.65	sc3425	9660	9751	+	17767	TGCATGTGTAATGGGCAAACTAATTCAATCCTCATCTACTTCTGAATTTCATTGTGCACCGGATCTTCTCAATGTTGTACATAGTGACATTT
183283N	ab/ac	CG:c;CT:a;GT:b	bc	22:35:20:0	2	0.65	sc919	28693	28784	-	53334	TGCATCGGAGATACCTTTCAAGTGTTTGAAGGGCATTGAGATCGTGCCCTTCACTACCTCTGGAACGTAATAGTGATGGAACATTGGTGTTT
127596N	ab/cc	AG:a;CA:c;CG:b	bc	22:35:20:0	2	0.65	sc4728	3293	3384	+	11835	TGCATGCTTCAGGCTAGGCCATTTCCCAGACGGGTGGAGATCAGCAGTCACGATCATAATACAAAAATCAGGCAAGGACAACTATTCAAACC
50443N	cc/ab	GT:a;TC:c;TT:b	ac	22:35:20:0	2	0.65	sc2229	372	463	-	25848	TGCATGATGTTATGATTTTATTAGCGTATTGTAGTGAATTTTGTTTTTGAGTGCTGTGTAGTGTTTTTGTTTTAATAGTGTAGTATTGTGAA
15054P	aa/ab	A:a;G:b	ab	22:35:20:0	2	0.65	sc1591	22448	22539	+	32656	TGCAGACCCCAGATTGGTACATTCATAAAACCTAAGATTGAATATGCCCCAAATTGAATCACCTGTCCAAGCTCATCCCAAATGGTGCCAAA
19368P	aa/ab	A:b;G:a	ab	22:35:20:0	2	0.65	sc1707	3265	3356	+	31333	TGCAGCAGTTTTCAGCGGCGGGGTTTGGGTGTTTCCACAGTTAGGTTTGGACAGGAGAGTACATAAACCGCTCCTCTCTCAGCCTTCAAAGC
19369P	aa/ab	A:b;G:a	ab	22:35:20:0	2	0.65	sc1707	3177	3268	-	31333	TGCAGCGCAGGGGGCCCGCCATGGACCCAGTTCAAGGAAGTTCAACTGGGGTTCAAGCTGCCGTGGGACCAGGTTTTCACTGCGGTCTGCCC
28814P	aa/ab	G:a;T:b	ab	22:35:20:0	2	0.65	sc2229	24792	24883	-	25848	TGCAGCAAAATTTCGGGGCCCTATCACCAAATTTGGCAATAGCCCCGATATGTAGCCCACCACTGTGGATGCTCTAAGGCGTTTTTTAGCGG
73312P	aa/ab	G:a;T:b	ab	22:35:20:0	2	0.65	sc4942	8987	9078	-	11098	TGCAGCCGCCCCTCCTCCTTCTTTCTTAACCGACTCATCTGTGAATATGACGAGTGATTCTCGTCTTTCTTCTGATTGAATTTGTTTGGGGA
105856P	aa/ab	C:a;T:b	ab	22:35:20:0	2	0.65	sc938	37236	37327	-	42748	TGCAGTGGAGAACAAAGGAGTTCATAATCTTTCAGCCTTACATAAACCTGTGGTTCAAAGCAAGAAGTTGAATGAAGAGGACAAGGAGTTCC
73311P	aa/bb	C:b;T:a	ab	22:35:20:0	2	0.65	sc4942	9075	9166	+	11098	TGCAGTGTCCACAACTCTTAGTAGGGCTCAAGCAGTAGAATTTGCTGACAACTACTCAAATCACGAAATGGAACTGTTGGGAATTCTTCTTG
105854P	aa/bb	A:a;G:b	ab	22:35:20:0	2	0.65	sc938	34937	35028	-	42748	TGCAGTTGCTGCATCAATTTTTTCTTTCGGGATTACGCTAGCCTTTCTGTTGCGCTCGATACCAAATGTAGGTACAACGATTGCATCGCCGT
71241P	ab/aa	A:a;T:b	ab	22:35:20:0	2	0.65	sc4728	6375	6466	+	11835	TGCAGCCTTAAATTATTGTCGCTGGGAACTAGTATTTTTTCTCAGTAAAACAGTATATCATCATCAATCTTGTAATCAGCCATGAGTTTTGA
105448P	ab/aa	G:b;T:a	ab	22:35:20:0	2	0.65	sc919	11231	11322	-	53334	TGCAGGTCTTTTTGGTTTGCTTCGTTGTTTGGAATCTGCTCGGTTAATTCTCTTTTGCAGTGGTAAGTTGGATGGAAAACATTTATAAAAGT
105846P	ab/aa	G:b;T:a	ab	22:35:20:0	2	0.65	sc938	1868	1959	+	42748	TGCAGGTATATTTGGGAGGTCAATGAATGGGGCAGATTGCAAATCAAGATATCAAGCTGATGAGCTCGATGACTCGGTAATGTTGCTGTTGC
105852P	ab/aa	C:b;T:a	ab	22:35:18:2	2	0.65	sc938	31327	31418	-	42748	TGCAGGTGTAGTAGGTGGAATAACAGGTGTTTGCTGCTGTTGTAGGGTCCCATTGTTGGTCGGTCGCAAGAGATGAAGCTGATCTTCTTGTA
105450P	ab/ac	CA:b;CG:a;TA:c	bc	22:35:20:0	2	0.65	sc919	33345	33436	-	53334	TGCAGTGAATGGTGACCACACAGTGTCGGTGATGAATCAATGGTATTCTGAAAAATAATGGGCACCTGCATTTATAATGAATGAGTTGGTGG
180723N	ab/aa	A:a;C:b	ab	20:36:20:1	2	1.3	sc881	11542	11633	-	43696	TGCATATCTGAGCGGCTCAGATGTAAAGCAATTGCAATGCAGGCTGGAAACAACTGCGAGACTCCAACCCCCCTCGACGTCGAGGGGGGATC
81927N	ab/aa	A:a;C:b	ab	21:36:20:0	2	1.3	sc3162	16058	16149	+	19345	TGCATCCTTGACCTTACGCACTCGTGTTATTTCCTGTTTCATCAAATTGTATCATACAACATGATTTCCCTCACCACACCCAAGTGAAGCCA
20602P	ab/aa	A:a;G:b	ab	21:35:21:0	2	1.95	sc1778	2097	2188	+	30462	TGCAGTGTAGAGCTATGCAACATAGTCCTTGTCATCTGGATCCCATCAACGCGCGAGCGCAACGCAACAAAGCGCAATAATACCTTTATTGT
103636P	ab/aa	C:a;T:b	ab	21:35:21:0	2	1.95	sc881	25621	25712	-	43696	TGCAGGCGCAAAAAAGAATTGGTGGGGGTACGTTGTCACTCACATTTGTGCAAGAGCAAAATGTGGGACCTGTTGATTGAGTGCATCATGGA
33197N	aa/bb	A:b;G:a	ab	19:37:21:0	2	3.25	sc1778	7145	7236	-	30462	TGCATTGCTGAATTTTTCTCTGTTGAGGCTGTACCAAAAATGATGTTTGTAGCTATGTGATAACCCTGACTTTGTCTTCTTTTCACATTGAA
33196N	ab/cc	CA:a;CC:b;TA:c	bc	19:36:21:1	2	3.25	sc1778	7233	7324	+	30462	TGCATCAAAAACTGGTAGCTGGAACGTATGTGTTGGAGCCTTCGATTTTAAAAAATGGCTGGTAGACCAAGAAGGCAAGACACATGACACCT
87952N	aa/ab	C:a;G:b	ab	18:37:21:1	2	6.63	sc3347	1685	1776	+	18264	TGCATTTCCACTGGCGCAACATACAACAACTGAACAACACAACAAGAAGGTATCTCAAACACCGGAATGGAAGATTGGAACAAAAGTATGGT
33194N	ab/aa	G:a;T:b	ab	18:38:21:0	2	6.63	sc1778	28597	28688	+	30462	TGCATACAGCAAAGGAGCAACTTAGTTAAGTGCCAAGCCCAATGTAGGCTCGAACTAGGGCTATAGCCCGGCTCTGAGTCCGCGGAGCCGGC
33195N	ab/aa	AT:a;TC:b	ab	18:38:21:0	2	6.63	sc1778	28509	28600	-	30462	TGCATGTTACAGCCTGTCAGAGCAGGACAAATGTCTCATGCAAGATATTCTGGCTTGTAAATTGAATATCTTGCATGAGACATTTGTCCTGC
177151N	ab/aa	G:a;T:b	ab	18:38:21:0	2	6.63	sc841	7850	7941	-	44578	TGCATGAGCTATGTGGTAACACCAGTGCTTCACCCGAAGGAATTGTTGGAACTCAGACTATTCCAACCAATCAAAACCAAACGGCTAGTCAA
182710N	ab/aa	C:b;T:a	ab	18:38:21:0	2	6.63	sc9066	557	648	-	3081	TGCATACCACGAAACGCTGCCATGCAGTTTGGTATGATCAATAACCCTTAAAGAGATTTCCTTCCATTATCTCACTGTCTTCTTTTCATATT
70331N	ab/aa	A:a;T:b	ab	18:37:21:1	2	6.63	sc277	61759	61850	+	66711	TGCATAGAAACCATTGACATTTTCCAAGAAGTTAAGTTGCATCAATTGTGAGAAATGAAACTGCTTGTTTGCCACCTATCAATACTACACCA
70327N	ab/aa	A:a;T:b	ab	17:37:21:2	2	6.63	sc277	58775	58866	+	66711	TGCATAGAAACCATTGACATTTTCCAAGAAGTTAAGTTGCATCAATTGTGAGAAATGAAACTGCTTGTTTGCCACCTATCAATACTACACCA
52379P	ab/aa	A:a;T:b	ab	18:38:21:0	2	6.63	sc3414	12930	13021	-	27312	TGCAGTAACGGCGCAACAATGGAAGAAAGCTGTATCTACGGGGATCAAATATTGGGAAGCTTCGTTACAAATGAAAAAATATGACCACGAAA
52378P	ab/ac	CG:b;TC:c;TG:a	ab	18:38:21:0	2	6.63	sc3414	13018	13109	+	27312	TGCAGTAAATGATATGTTCGCCCAATATCAATGTAATTCCCCCGCATAAAACGCTCCAGAGTTGATGACAAAGAAGCCTGTGTCCTCATGGA
52375P	ab/ac	AA:a;AG:c;GA:b	ac	18:38:21:0	2	6.63	sc3414	10432	10523	+	27312	TGCAGCATATAGAGAAAGGGGCAGTGTTGCCTTGTTGCCATACCAATTCTTAGTTGCAGTGTAAGCCTGCAAATCGCCGCGTAAAATCGTCT
102130P	ab/ac	AA:c;AG:b;CG:a	ac	18:38:21:0	2	6.63	sc841	3161	3252	-	44578	TGCAGGTAAACCTGGGCAGAGTCTTCTATGGTTGTGAAGGTTTGAGTTGGGACGCCCTGAGATCGAAACTTCGCAACTTGAGGTTTTTGAAT
102143P	ab/ac	AA:a;AG:c;TG:b	ac	18:38:21:0	2	6.63	sc841	9620	9711	+	44578	TGCAGCGAAATATTTTCAGTGTTGAGGCAAGGTACCACAGTCTACTGCAATCATGTGATCAGACTTCAGAAATTATGAACTGGTTGTAATAA
70319N	ab/aa	CT:b;TC:a	ab	19:36:20:2	2	7.28	sc277	39420	39511	+	66711	TGCATCGCTATCAGACTCCGTCGAGTTGATAGAGACCTTGGCGGATACGGTGGATCCATTATCGTTAGATTTCTGCATCAGTGAGGGGCCAG
123712N	aa/ab	C:b;T:a	ab	18:39:19:1	2	9.36	sc4550	7375	7466	+	12488	TGCATCTCAAAAGCCTTTGCATATGATAAACAGAGATGGTACAAAACCCGTACAGCCCCCACCTTCAAAGCTGGTGATGAAGTACTGTTATC
123715N	aa/ab	C:b;T:a	ab	18:39:19:1	2	9.36	sc4550	7812	7903	-	12488	TGCATCATTTTTTGGTCTTCTCTTCTCGAGCTTCTTTCCTGAATTTTCTCAGTAATGTGCCACCATTAGGAATTTATTCTTCATGTACCCAT
123714N	ab/ac	CC:c;CT:a;GT:b	ac	18:39:19:1	2	9.36	sc4550	7900	7991	+	12488	TGCATCATTTTTTTTTCTATTTTGTCTGAGGGAGTGTCAGGAAGGGCATATTCCGCACTAGCAACATATCTCCTCTTTGACAAACAACCTTT
24599P	aa/bb	AA:a;CG:b	ab	18:40:19:0	2	9.36	sc1934	18959	19050	+	28608	TGCAGACTTACCTACCAAAGAGTCCTATGTGGTCCAAAGACAAAAATTCTGCATCAGTATCTTGCACCGTGTTTACCCTACTTCTTTTTCAA
68276P	aa/bb	C:b;T:a	ab	18:40:19:0	2	9.36	sc4550	10249	10340	-	12488	TGCAGAGTACGTGTGGTATTTCCCTGAGTCCCAATAGAGTTGAACATACTGGCAAGCATGCACATTTTCCAAAACAGGATATAATCAAAAGG
66921P	ab/aa	C:b;T:a	ab	18:40:19:0	2	9.36	sc4426	9522	9613	+	12980	TGCAGACCTTGTGATCTTGTGAAAGTTCAAAATTCCTTTGCAGGATTGGATCCTGAAAGCAGAGTTGATGCTATTAGACACATGATGTGAAG
56722N	aa/ab	GT:b;TG:a	ab	18:39:20:0	2	11.44	sc241	36994	37085	-	69277	TGCATCGAGTGGTCACACCCTTATCTGAAAGTTGATCAATTCCAGTCTTATTCAAAGAGTAATAGTGACTCTTTTCATCGGACCAGCACCCA
56726N	ab/aa	C:b;T:a	ab	18:38:20:1	2	11.44	sc241	46126	46217	-	69277	TGCATATCAATCAATGGTCAAAGGAGTTGCTTTGGTTGGTGGAAACTTTCTTGTGATTGTTTGGAGAGTCAAAATGGTGTGCATGAGTCAAG
56728N	ab/aa	C:b;T:a	ab	18:38:20:1	2	11.44	sc241	48107	48198	-	69277	TGCATATCAATCAATGGTCAAAGGAGTTGCTTTGGTTGGTGGAAACTTTCTTGTGATTGTTTGGAGAGTCAAAATGGTGTGCATGAGTCAAG
101235N	ab/ac	CG:b;TG:a;TT:c	ab	18:39:19:1	2	11.44	sc3744	6293	6384	-	16106	TGCATCAATGGTCTTTGATGATTGGAATCAGCTATTCTGCACAACACACAGCTGAATCAACAACGCAACCGCTCCACTAGAAAGCGCGCGGG
5155N	ab/ac	CG:c;CT:a;TT:b	ac	18:39:20:0	2	11.44	sc1109	38124	38215	+	39585	TGCATTGCAATCTACTCACCGATTCCATTTTATCCTTGCTCGACCCACTGTTTCCTTTTCTCATTTTGTCACATTTGTTGTCTCGCTTGTGA
56719N	ab/ac	GA:c;TA:a;TG:b	bc	18:37:20:2	2	11.44	sc241	34496	34587	+	69277	TGCATATCTTTTCATATTTTTCTCTCTCTTCCTGGCCACTCAATATTTTTGCGTGTCAGTATTTATCTGTTCTGCCCAGAAAATGTTATCTT
56717N	ab/ac	GA:c;TA:a;TG:b	bc	18:36:20:3	2	11.44	sc241	31684	31775	+	69277	TGCATATCTTTTCATATTTTTCTCTCTCTTCCTGGCCACTCAATATTTTTGCGTGTCAGTATTTATCTGTTCTGCCCAGAAAATGTTATCTT
24604P	aa/ab	C:b;G:a	ab	18:39:20:0	2	11.44	sc1934	4181	4272	-	28608	TGCAGTGGATGGCTTGGTACGTCGTCGAGCTTGGCCACAGCTGGCACAGTATCATTTGACTCAAGGTATCATAATGAAATTGAACACGACAG
31280P	aa/ab	C:b;T:a	ab	18:39:20:0	2	11.44	sc241	30323	30414	-	69277	TGCAGGTCCATTTTTTTTATATTTTAGTGTAGGTACTGTACTCAGTATAGTACCGCAGACACAGGTACCAGTACAGTACCGGCCTCGCAAGT
31281P	aa/bb	C:a;T:b	ab	18:39:20:0	2	11.44	sc241	36718	36809	+	69277	TGCAGTTTGGGTTTGGCTTCTCTGACATTCCACATGTCAGAAAATCTAACCAAATGTCTTCTGTCAGATTCTTGCACAACACAAATCAGCTT
31287P	ab/aa	C:a;T:b	ab	18:39:20:0	2	11.44	sc241	53716	53807	+	69277	TGCAGCCAAGCCACAACTTGGCCTGTCACAACCCTTCTATCTTGCACCCAATATCAGCATCTCCGGTCGGAGATATTCTACCTCATTTCTGG
65862P	ab/aa	C:b;T:a	ab	18:39:20:0	2	11.44	sc4330	24281	24372	-	26237	TGCAGGGATATTGGTTGGTCAGGATGGCATTTGTTGACGTTTTGATATGATTGAGGTGGTGGTCGAGGTGAAAACCTGCGGCGGCGTGATGG
31286P	ab/ac	AA:b;AT:c;GT:a	ab	18:39:20:0	2	11.44	sc241	49383	49474	-	69277	TGCAGTCTAACATCACATTCTTGACTGTGATATCACCGCTTTCACCACTTTCCATTCAAACCATACCAAATGAGAGGTGCTCGGGCTACCTA
31283P	ab/aa	A:a;C:b	ab	18:38:20:1	2	11.44	sc241	48416	48507	+	69277	TGCAGCTGACATCCACTGTATCTTTGATGCTACTCAGAAAGACCTTACTTAGCTGGAGATGGGATGCTTTTTATGGAGAGTAGCCTTGGTGA
18611N	aa/bb	AT:a;CA:b	ab	18:41:18:0	2	14.17	sc1405	25742	25833	-	41974	TGCATCGAAGGAGGCTTCACATGAGAATCTATAATGAAGATGGGTTTGTTTCTTTTATTTTGAATTGAAGAGATTGATAAGTTGGGTGGAGT
18612N	aa/bb	C:b;G:a	ab	18:41:18:0	2	14.17	sc1405	25846	25937	+	41974	TGCATTTAAAAAGGATTGGTCTGATTCGATGAAAACTTTGAAAAATTCATTTATTGAACTTTCATCTACTCATTCACCTGAGTTGGATTCGA
118427N	aa/bb	C:a;T:b	ab	18:43:16:0	2	18.2	sc4338	8263	8354	-	13323	TGCATTACCATTGCAACTCGAATCTCTCTTTTGAGTCCTTGTTCGTACTGGCTGATCAAGGTAGTGGTCTTCCATCCAGTCGCAGTGGCGTG
18617N	ab/ac	AG:b;GA:c;GG:a	ac	18:43:16:0	2	18.2	sc1405	39242	39333	+	41974	TGCATTTATTCCAGTGAGCGAAGTTACCGGTGCTGAGCTCCGGAATCTTAACTTGAGCATCGGTAGTAGCAATAGAAGATGTCATATTGGAC
18618N	cc/ab	AC:c;GC:a;GG:b	bc	18:42:16:1	2	18.2	sc1405	39154	39245	-	41974	TGCATTCATTTTGCGTTGCAGACTTGTGATCTCCTCAAGTATCTCACCGAGGATTCTCCCCCGACTGATTCTGATGGTCTTGCTTTATATCG
174028N	aa/ab	C:b;T:a	ab	19:39:19:0	2	26.72	sc789	50684	50775	-	71845	TGCATCGTTTGATATCCAAAACGTAGCTGCTTGATCTTCTACACTCCAGTGGAATGTACTCATACAACGTAAACTCTCCCTCAGTATACGCC
174017N	aa/ab	A:b;T:a	ab	19:38:19:1	2	26.72	sc789	26803	26894	+	71845	TGCATATATGGAAGTATTCAATGTCCATGATTGCAAGACGGCTTTCTCTAAGTTGCACGGCTGTGAACAGCATTATCAACAGGCGGTCACTC
179756N	aa/ab	G:a;T:b	ab	19:38:19:1	2	26.72	sc8645	2828	2919	-	3352	TGCATTTGCGCGGGTTTGACTGTAATACACATATGACCCGTAACTGATGTGCTATCAAAGTGAAAACTTGCCCACTCGAAATGGAGGGTTCT
174014N	aa/bb	C:b;T:a	ab	19:39:19:0	2	26.72	sc789	21889	21980	-	71845	TGCATATTGTGTTTGTTGTTTGCATATTCCTTTGTGTGTATTGCTTTGCATCAGGTATATCCGTCTGATGTTTGAAGTTTTGTTTTATCCAT
9620N	aa/bb	AC:a;GT:b	ab	19:38:19:1	2	26.72	sc12185	279	370	-	609	TGCATCTCGAGGTCGATATAGCCGAGGCCAGGAGACTCGGCAACTTCTCAACCATCGACAACTTCATCCAATTTGCTAGAGTTCCTGAGAAT
174013N	aa/bb	C:a;T:b	ab	19:38:19:1	2	26.72	sc789	21977	22068	+	71845	TGCATCCCTTTCGATCATTCCCACATACACATAACCTCACATATCCATGGGATATGAGAGTGGAGGCTGTCAATGTCAGTTCATGATCATAT
174006N	ab/aa	A:a;G:b	ab	19:39:19:0	2	26.72	sc789	14331	14422	+	71845	TGCATGATACATTCACTTACATCTGAATATTTCACGCCCTCTTCAATCCCAGCATCAACAATCACAATGGCTTTATTTCCAAGCTTCTGGGC
99539P	aa/ab	G:b;T:a	ab	19:39:19:0	2	26.72	sc789	37296	37387	-	71845	TGCAGCATGTCACAGCATTACATAGGTATGAGCCGCATCTCTTTCAACAACCCAGTCGTTCTTGAGAATAATATCGGTTCTTTCTGTCCCTT
179755N	aa/ab	G:a;T:b	ab	17:38:19:3	2	26.72	sc8645	197	288	-	3352	TGCATTTGCGCGGGTTTGACTGTAATACACATATGACCCGTAACTGATGTGCTATCAAAGTGAAAACTTGCCCACTCGAAATGGAGGGTTCT
163746N	ab/cc	AT:a;GC:c;GT:b	bc	21:35:20:1	2	33.57	sc6968	655	746	+	5475	TGCATCAGCAGAAACCACATCTACTTCAGCCTCGACTATAGATCCAGATGCTATGAATTTCTCAGCTTACAAATTAAACATTTTAAATGAAG
163744N	aa/bb	AC:a;GT:b	ab	20:36:19:2	2	33.57	sc6968	2424	2515	+	5475	TGCATTGATTGGAGTAAGAGTTGCTCAGAAAGCCAGAATGGCAACATGGTGGTTATTGACTCAGTTCCGTCTGAGTCAATGATTTCGTCTGG
40592N	aa/bb	CC:b;TT:a	ab	21:36:20:0	2	33.57	sc1970	14196	14287	+	28194	TGCATACTGTCAAGGACAGATGCAAGCATCAGGAGCCAAATTACGAATAGAAAGATCTCAAAAGAAGCGAGAAGATTAGTTCCGCCCACAGG
40595N	aa/bb	G:a;T:b	ab	21:35:20:1	2	33.57	sc1970	1667	1758	+	28194	TGCATTTTGTCTTTGAAAGTGCCGGTCAAGATATTAGATTTTATTGTCCATGAGCAACTTCACAAACACGAAGATTTGTTTCACTGAGAACA
40601N	aa/bb	A:b;G:a	ab	21:35:20:1	2	33.57	sc1970	8567	8658	+	28194	TGCATCTCTATGGACTCTATACAATCCTAAGACAGAATTATGAAACTTGAAGACATCTTCGATCATCCAGTGTTTGAAAAACTCCTTTGCAT
161048N	aa/bb	C:b;T:a	ab	21:35:20:1	2	33.57	sc6729	3551	3642	+	5942	TGCATTTGCATTAACTTATTACATAATCTAACAGACTAATCAGTTTATTGTTAAAATAACTCGACCGTAAAAAAAATAGCTTTGGGCAATGC
40602N	aa/bb	A:b;T:a	ab	21:34:19:3	2	33.57	sc1970	8479	8570	-	28194	TGCATCCTCACTATACCGCAATAGGCATTCTATAGAACAACAGTCAACAACTATATTTCACTCAGAGTTCAACAGAGGTAGTTATATAAATT
40591N	aa/bb	A:b;T:a	ab	21:35:18:3	2	33.57	sc1970	10696	10787	-	28194	TGCATCCTCACTATACCGCAATAGGCATTCTATAGAACAACAGTCAACAACTATATTTCACTCAGAGTTCAACAGAGGTAGTTATATAAATT
40600N	aa/bb	A:b;T:a	ab	21:34:20:2	2	33.57	sc1970	6522	6613	-	28194	TGCATCCTCACTATACCGCAATAGGCATTCTATAGAACAACAGTCAACAACTATATTTCACTCAGAGTTCAACAGAGGTAGTTATATAAATT
83802P	aa/bb	A:b;C:a	ab	21:36:20:0	2	33.57	sc5582	7709	7800	-	8962	TGCAGTTGGAAGTAGTGCCCCCCAGTCATCTTGTCTATATTGTGTGAAGTGTCTCAGGTATTGCTCAATGGCTTTATTGACGATTTCTGATT
92120P	aa/bb	AC:b;GA:a	ab	21:36:20:0	2	33.57	sc6729	2934	3025	-	5942	TGCAGATGTCATCGATATCATGAATGCTTAGAGCAGGATCATTACAAAGCAAGTCAACGAGGTACGTATGTCATATAAGCAAGACTAATTTT
92909P	aa/bb	A:b;T:a	ab	21:36:20:0	2	33.57	sc6861	2184	2275	+	5681	TGCAGTCAATATCTCAACTATTCAAAAATATGAGGCTGGGTTTAGAAGTTTTTTCCATTTCTGTTCCCAATTTGGTTATCTCTTTAATCCTG
94785N	aa/bb	A:b;T:a	ab	20:37:20:0	2	34.22	sc3568	11150	11241	+	17026	TGCATTTGATATGATGGTAGATATATAGTTTTAAGTGTAGGGATTGGATCAGTAGCTAAGACCGTATGTTTGAGGTCGGACCAAATATTTTC
94794N	aa/bb	CC:a;GG:b	ab	20:37:20:0	2	34.22	sc3568	14340	14431	+	17026	TGCATCAAGTTTTTCTTCTAAGCTGTTCCCCAACACATCAAATTCCTGTTTCTTCTTAGTGATCAAGTGGCTGGCATAGACCTAGGACCACT
158141N	aa/bb	C:a;T:b	ab	19:37:20:1	2	34.22	sc6438	5476	5567	+	6549	TGCATCTAAGAGCATCCGCAATCGTGGCTTTATTCAAGGCTTTATTCAACTTTAACCCTAAAGACTGACAAAAATTCACAACAACAACTCTT
158142N	aa/bb	CC:a;TT:b	ab	20:37:20:0	2	34.22	sc6438	5388	5479	-	6549	TGCATATGATCTTCGGAATCACAGCTTAACACAATCAACTTTACGGACATGAATTCACAACAGAGCAAACTGTAAAATTGATTATAATGGAA
94795N	aa/bb	AT:b;TG:a	ab	20:36:20:1	2	34.22	sc3568	14252	14343	-	17026	TGCATTAAAGGCTGTAGATTTTTCCTGGGGACCTCTGGTAGGGTGTATGACTGGAGGTGTTAGGGGTTTAATGATCATCAGAAAAGGCAATA
116581N	ab/ac	AA:b;GA:a;GG:c	bc	20:36:19:2	2	34.22	sc426	6196	6287	+	58646	TGCATTCTTCTTCATCTGATGTTCTCCTTGGGGCTCAGAGAATCTAGAGGGAGATAAAAAGGAAAAATGAGGTCAATAATTGATCTTTAGCA
9677P	ab/cc	CC:a;GC:b;GT:c	bc	20:37:20:0	2	34.22	sc13657	153	244	-	478	TGCAGAACAGCCAGTAGGTAATCTACTCTGCCGGTCAGTGCGCCCACTAAAACCGTTATAAAACGTCACCCATTTGTCCAGATCTTTTTGAA
64798P	aa/ab	C:b;T:a	ab	21:36:20:0	2	34.87	sc426	8378	8469	+	58646	TGCAGTTGTGTACCATGATCCCTTGAAGCCAAGGTCGAAGAAAGTTACTCCTTGTCTTCATTTCATAAACAATTTCTCCGTCGCATAGTCAA
64799P	aa/ab	A:a;G:b	ab	21:36:20:0	2	34.87	sc426	8290	8381	-	58646	TGCAGTCATCATGATAACAGTTGTCAAGCACTCAGGGTTCACGGCCCAGATTTGTAAGGATGGAGGATGAGATCTTCGAACTCATTCGTCAC
116565N	ab/ac	AC:b;TC:a;TG:c	bc	22:35:20:0	2	35.52	sc426	13578	13669	+	58646	TGCATACCTTCTCCGTATCCTCGAACGTGTACTCCGTATCCTCAAACCACAATCCCCGTCGAAGCAAGAGATCAATCCGAAACTCCCCTCAA
116568N	aa/ab	C:b;T:a	ab	23:34:20:0	2	36.17	sc426	19397	19488	-	58646	TGCATGCAATCCACTGATCAGAACACCATAATTGAAGAATCATTTCCCATATCGACAAACAAAAGAACAAACAGACTCACAAAAAACCATAT
116576N	aa/bb	C:b;T:a	ab	23:35:19:0	2	36.82	sc426	30475	30566	-	58646	TGCATCTTGAGGTCACTTCTTGATCGATTTCTTTCTCACCAAAACAATATTAGTCACTTTAGTTGTTGTGCTAAGCTTATCACAATGTCAGT
116579N	ab/aa	C:b;T:a	ab	20:37:19:1	2	38.12	sc426	43079	43170	+	58646	TGCATGTGATCTCTGTCTGAAAGATGTATGGAGCAAGGTGAGATAATGCCTTCCATGCGTCCTTTTCGTCATCTGATACGCTGCACTCAAAG
84643N	aa/ab	A:b;G:a	ab	22:34:19:2	2	38.77	sc322	19870	19961	+	107391	TGCATATTTTGAGTTCGTCGCTGTTGATTATGTGTATTGGTGCTGAGGATCCCGCATTTTGGGCGCGGGTTCCTCATCATTTAAGGAGTACA
84650N	aa/ab	A:a;C:b	ab	22:37:18:0	2	39.42	sc322	33049	33140	-	107391	TGCATTTAGAGGGATTATGCCCCTAAAAGGTATGCCTTTATGGAGAGTTGACTGTACATTGAGTCTAATTAGAACACCCTTTCCGAGAAGGC
84656N	aa/ab	A:b;G:a	ab	22:37:18:0	2	39.42	sc322	45509	45600	-	107391	TGCATAACTTGCCAAGGGTTGATACCGTTCAATAGGCTGCCTTACACGTTCTGATCTTCTGGTAACGTTTATATCATTTTCTTCTTCTATAT
128331N	aa/bb	A:a;G:b	ab	22:37:18:0	2	39.42	sc4775	4768	4859	-	11665	TGCATTATTACTAGTCACGTCAGTAAATAAAGTATTGTCATAATGAATGCAGTAGTCTAAAGTACCCCGTAAATAACAAAGAACGTGCTTGA
4667P	aa/ab	G:b;T:a	ab	22:37:18:0	2	39.42	sc11951	298	389	-	638	TGCAGAACTAGATAGATTGCTAAGTGAGGAGCCACATGGAAGCTCTCTCAATACAAGCATATTACAGTTAAGCCTTGTGATGTTAAGGGCAT
49482P	aa/ab	A:b;G:a	ab	22:37:18:0	2	39.42	sc322	52828	52919	-	107391	TGCAGAGTATGTGTAAACCTCCTTCTCACCAAGTAATTGAAGAACCAGCCGACAAGCGTCTCTTTATTCGACCACAGATATTCACTCAGAAT
49483P	aa/ab	C:b;T:a	ab	22:37:18:0	2	39.42	sc322	53047	53138	+	107391	TGCAGGTACGTGATTTTCATGGTGTCCAGTTTTTGAATTGTGCTCTTGTTCTAGAAGGTGTACAAGCTTGCAAGCTGATTCTTCAAATTTAG
49485P	aa/ab	A:a;C:b	ab	22:37:18:0	2	39.42	sc322	55258	55349	-	107391	TGCAGAACACCCTTGTTGCTGCTCTTGCATCTCTAAGCTATCAAGTCATTACATATTGCTAAGTCTTAAATTAAAAGAGATCCAAGAGAAAA
45991N	aa/bb	G:a;T:b	ab	22:37:16:2	2	42.8	sc2105	18277	18368	-	26957	TGCATCAATCTTTTAAAATGTGCCAATATCCTTCTGAAGGATTGACACACGGATCAGTAAAAGATGTGCTGGCGCAACAGTTTTCGCCAAGT
45988N	cc/ab	AG:c;GA:a;GG:b	ac	22:38:17:0	2	42.8	sc2105	1801	1892	+	26957	TGCATTTACTACAGCCCCAATCCGCAAGATAGCAAACCCGCACAAACTGTTCATCCTGGAGTGCGACTCCTCTGATTTTGCGCTAGGAGCAG
45989N	aa/ab	C:b;T:a	ab	22:37:17:1	2	42.8	sc2105	1713	1804	-	26957	TGCATTCTTCAGTGTTGTAAAGGCTTTCTTGCATCTCTCATCCCATATAAATTTATCATCATTTTTTGTAAGGTTTTGTCGCAAGAACCGCA
45990N	aa/ab	G:b;T:a	ab	22:37:17:1	2	42.8	sc2105	18365	18456	+	26957	TGCATCATATGTGGACCATGTTGGGTCATTGAAGGCATCACACATATTTTCATTTTCTTCTAAATAGAGAGAAACAAATCTGAGGCAAGATT
45996N	ab/aa	C:b;T:a	ab	22:37:17:1	2	42.8	sc2105	22780	22871	+	26957	TGCATAAAAGGTGGTCCGTCTTCGGCACAGATTCTTACATCAGAGACATCACACAAACACACTCTTGATATACAACCAATTCGAAAACATGC
33995N	aa/ab	C:a;T:b	ab	21:37:19:0	2	60.67	sc1789	7401	7492	-	30353	TGCATAGTTGCAAGGCGACCAGTGGGGGAGAATGTTTCTTCAAAATCTTTCCCTTCCTCTTGAAGAAAACCACGAGCAACGCATCTAGCCTT
88930P	aa/ab	AT:b;GG:a	ab	21:36:19:1	2	60.67	sc6259	5088	5179	+	7034	TGCAGATGCTAAACAGGCTGCTGCCGAGGCTAAAGCTGCTGACAAACTCAAGCGCGCAAGGGAAAAAGGCAACCCCACCGGAACTTCCACGG
20774P	aa/ab	AT:b;GG:a	ab	21:37:17:2	2	60.67	sc1789	3536	3627	-	30353	TGCAGATGCTAAACAGGCTGCTGCCGAGGCTAAAGCTGCTGACAAACTCAAGCGCGCAAGGGAAAAAGGCAACCCCACCGGAACTTCCACGG
63436N	aa/bb	A:b;G:a	ab	20:39:17:1	2	64.05	sc2583	7239	7330	+	23031	TGCATTGTCTTTAGGTCCCTTGATGAGGCAAAATGCTGTTTGGTCTTAATAAATTTTGGATCGTCAATGCTTTTTGGACCGCGCAGCATTTC
63435N	aa/bb	A:b;G:a	ab	19:39:17:2	2	64.05	sc2583	6654	6745	+	23031	TGCATTGTCTTTAGGTCCCTTGATGAGGCAAAATGCTGTTTGGTCTTAATAAATTTTGGATCGTCAATGCTTTTTGGACCGCGCAGCATTTC
63438N	ab/ac	CT:a;TG:c;TT:b	ac	19:39:17:2	2	64.7	sc2583	7695	7786	-	23031	TGCATGCAAGATGCAATGTCTTGTAGTAATGCAGTTAACAGTGGTGAAATGTTCTGTGGCTTTGTATGGTTTGGTGGAATGTGAAAGGTTGC
63426N	aa/ab	A:a;G:b	ab	21:37:19:0	2	67.43	sc2583	18575	18666	+	23031	TGCATGATGCGCTTGCTGTAATGATGAAACACATTGTAGGACCAACCCCCGCCCCTTCCAATCCATAGAGTATCTACCTTGGAACGCTTCCG
63428N	aa/bb	C:b;T:a	ab	21:36:20:0	2	68.08	sc2583	20455	20546	-	23031	TGCATGATCATCTGTTTCACATCACTGAGTAAGTCTTATGTGGTACCTTGAATCTCAAATCTCGAACGCCTTTTGGAAACTGATGTCCTTCT
63430N	aa/bb	C:b;T:a	ab	22:35:20:0	2	68.73	sc2583	21036	21127	-	23031	TGCATGCAAGTGGTGTTCTAAAACGGCCACAAAAGCTGCCACGCCTTGAAATTTCAGTTGGTGACCACTCCGGAGTAAGTTCTTGCCTTGTC
78614P	aa/bb	C:b;T:a	ab	20:37:19:1	2	71.46	sc5193	8322	8413	-	10221	TGCAGGAAACTTCTCCTATATGCAAGAAATGGCACAAGTAAATGCTGCTGAATGCATCTCAAAAGCCTTTGCATATGATAAACAGAGATGGG
19007N	ab/aa	C:b;T:a	ab	19:37:19:2	2	71.46	sc1421	5467	5558	+	35045	TGCATCAAGGGTAGATCGGCTGATTCCTTCGGCTATACAGAGCATTGTTTTGTCAAGGTTGCATTGAGCTTGAAGTGCTTGAGCTTCAAAAA
18998N	aa/ab	C:b;T:a	ab	21:37:19:0	2	71.46	sc1421	11748	11839	-	35045	TGCATTGAAGTCTTTAAACTCGGATCTTATAGCATGCACTTTAGCGCTAATGAGCAACTTTTGAACAACAACGTATAAGATAAAGTCTCTGA
85846N	aa/ab	C:a;T:b	ab	21:37:19:0	2	71.46	sc3253	423	514	-	18814	TGCATTGGTCGAGAGCCTGTTTCAGCTGAGTGCTCAATCGGAATTTTTTATGGAAGCCGCGAATTCGAGTTAAGATTGAGTGGACTTCGAGG
136715N	aa/ab	A:a;T:b	ab	20:37:19:1	2	71.46	sc5193	8270	8361	-	10221	TGCATCTCAAAAGCCTTTGCATATGATAAACAGAGATGGGACAAAATCCATACAGCCCCCACCTTTAAAGTTGGTGATGAAGTATTGTTATC
38104N	aa/bb	A:b;C:a	ab	20:37:19:1	2	71.46	sc1893	93	184	+	29235	TGCATACCCTTAGTGAGGTTATTCATTTATTATATATATTCCCCCCAAAGTGGCATATATATGGTTCTTATTTTGATTTAAAATCATCGCTT
148725N	aa/bb	A:a;C:b	ab	20:37:19:1	2	71.46	sc5844	5632	5723	-	8238	TGCATATGTATCGTCATAACCTAAAACTTTGATTTGATGATTACCCAGAACAACCCAACGTGCTTTATAATGAATGACACGATTATGCTCAT
119758N	ab/aa	C:b;T:a	ab	21:37:19:0	2	71.46	sc4420	3851	3942	+	12989	TGCATAGAATATATTCACAGATCCATTGCATATTTGTCATGGCTGTCTTGCACAAATCCCTAAGAGTGGATATGAAATAAGTTAGTGTACAG
85648P	aa/ab	A:b;G:a	ab	21:37:19:0	2	71.46	sc5844	5902	5993	-	8238	TGCAGCAGTCGCACCGAAATGTTGTTGCCATCGTCTTACAGCTTGTTTTGTACCATACAGTGATTTGATTAGCAACTATACACAATGGTGTA
63691P	aa/ab	C:b;T:a	ab	20:37:18:2	2	71.46	sc416	11204	11295	-	59003	TGCAGGAATACTGGACTCACATAGCGGGGATGTTAAAGTATCGTCGATACACATCCCCTCTTCATTAATCCTAGCTTCCCTCTTGGGGTCCA
45726P	aa/bb	AG:a;GA:b	ab	21:37:19:0	2	71.46	sc3036	7227	7318	-	20110	TGCAGGTCAAGGTTGAAGGGAAGGGAAGGCAGAAGATTTATTATAATTCTTTCTCCCAGCTGGATCAAGTATCGCCACAGGTGTGGTGGAAA
71486P	aa/bb	C:a;T:b	ab	21:37:19:0	2	71.46	sc4759	3532	3623	+	11717	TGCAGGACTCAGCTCCCTGACATTCCACCTTGACTGGCGGTTCCCTCAAAGGTAATCTCTAAATTCTAGATGGTTTTTGGACTTTTTTACCT
71489P	aa/bb	G:a;T:b	ab	21:37:19:0	2	71.46	sc4759	9216	9307	-	11717	TGCAGGTAAATTGTCAGGAAGGGCATGTAATGTCCCTCGGTACGTACATTACAAGAAGATTAGTGCTACTGAACATACCTTAACACCTAAGA
78613P	aa/bb	CA:b;TC:a	ab	21:37:19:0	2	71.46	sc5193	8410	8501	+	10221	TGCAGAGGGGTGTATATCCAATTTTTCCAACTTATTGTTTGTCAAGAGTCGTGGATGTTGTGGTATATACCCTCTTTCCAATCCAAATGGTG
61175N	aa/bb	A:b;G:a	ab	21:36:20:0	2	72.11	sc2540	9431	9522	+	23331	TGCATACGCACTTGCGTCCACATGCACCACTCGCTTGGCCTCAAAATCGAGATGCTTTAAGAAAGGAGCTGATGAAAAGGCATCTAGTAAAG
34741P	aa/ab	A:b;C:a	ab	21:36:20:0	2	72.11	sc2606	16492	16583	-	22848	TGCAGTTATATCAACGGATGTCAAAAGAAAAGATTGCAATCAGAATTTTCTCCTAAATAATAGGTTACCACAGACTTGTTCGATGTATCAGC
34745P	ab/aa	A:b;C:a	ab	21:36:20:0	2	72.11	sc2606	5892	5983	+	22848	TGCAGATGCTAGCTCTCTGGCACATTGTTCCTTGAAATCATCACGCAACTTCATTTCATGGCGGTAATCTAATAACGAAACTCCTGATTTTC
134902N	aa/ab	A:a;G:b	ab	19:36:21:1	2	76.14	sc508	41416	41507	+	55180	TGCATCTGGTCAGGCTCGTTATCCATCATGGACCAACCGTTGAGCCAAGCTTTCTTTTTTGTGTTTCATCTTTGTATTTCCCTCAGGATCAC
134899N	aa/bb	A:a;G:b	ab	20:36:21:0	2	76.14	sc508	32858	32949	-	55180	TGCATAAGTATCAAAATAGTGAACCATATGGTCTTGATGATTTCCAAGCGTGACCCATCTAGCTTTGTATCTTTCAACTTCATCAAACTCAT
134895N	aa/bb	C:a;G:b	ab	19:36:21:1	2	76.14	sc508	26436	26527	-	55180	TGCATCTTTGAGGCTTTGAAATGCTTCTTGTTGACAAGCTTTCCATATGAACGGGGTGTCCTTTTGTGACAGTTCGTGCAGGGGCCTTGCCA
134898N	ab/aa	C:a;T:b	ab	20:36:21:0	2	76.14	sc508	32946	33037	+	55180	TGCATTGGTGGCAAGAAATGAAACCTTCAAAGTTATTCTATCGACTGCTGTTCAATACCAGTGGTGGGTGTTCCAATTCGACATAGTCACCA
76775P	ab/aa	C:b;T:a	ab	20:36:21:0	2	76.14	sc508	31462	31553	-	55180	TGCAGTTTTCCAACGCACTGATTCAAAACCTTCATTCTAGGGTCTTGCTTTAAGATTATGCAGTCCTGAGAACGCTCTGAAAATGCATGTAT
76774P	ab/cd	AGC:a;GAC:b;GGC:c;GGT:d	bd	20:34:21:2	2	76.14	sc508	31550	31641	+	55180	TGCAGATCGATACCAAGAGTTGCTTTATCGAAGTCAAAGTATGTTGCATGCAGAAGGTGAGCTGTCGCTTGTGAATTTTCTAATGTTGCACT
134904N	aa/ab	C:a;T:b	ab	20:35:21:1	2	76.79	sc508	4417	4508	+	55180	TGCATTACACTTAAACCCATTTTATTCTCCACCCTTTCGCTCCTTGCTCTTCTCTAGATATTCATCACAGCCTCTCAGCTTCTGACCTTCCT
76787P	ab/aa	A:b;G:a	ab	21:35:21:0	2	76.79	sc508	6453	6544	+	55180	TGCAGTAGTTGGCAAACCAGCTGGATCAAGTCGTCCCGGCGCTGGTCTCGCGAGTGCACCACGACCACCAGGTGCTGGAAGCGCACCTTCGG
74122N	aa/bb	CG:b;TA:a	ab	21:36:20:0	2	77.44	sc2911	2547	2638	-	20804	TGCATTGCGTAGGTCTAACTTGGTGAATTTGTCGGCATCCAGGAGACTATCAATCAGTTCCATCGTGGAGAGGAGAGGGTATCTATTTTTGA
174215N	aa/ab	A:a;G:b	ab	20:36:20:1	2	77.44	sc7946	1402	1493	+	4049	TGCATCTCACCTCCTTCAACAACATCTTCCTTGCGCTTTATGTTCTCTTAGTTTCCTCCTACGTTCTCGCGCAAGGGGGCGACTCCTCCCCA
30567N	ab/aa	C:a;T:b	ab	22:36:19:0	2	78.74	sc1709	14017	14108	+	31301	TGCATTGACATGTAACAATTCCGTTGTTTATAGCAACAAGCGTTTTCAAGGAAACGAATGGCTATGTGCTGAATCGTTTTAGCTGAAGCTCT
62685P	ab/ac	CA:b;TA:a;TG:c	ac	20:37:17:3	2	80.17	sc4034	1060	1151	-	14728	TGCAGTAGCCATTCGCTCATGGATACACATCGAGCGAGGCTCTGCATCCAAGGGCCCAAAGGATAGGGGCCATACTTCACTGCATTGATCAG
110806N	ab/aa	G:b;T:a	ab	21:38:18:0	2	80.17	sc4034	8328	8419	+	14728	TGCATGGGTTATGAGGAGTATACAGGTTTCAAGTTGAAATTTCGAATTTGATGGGTTTAAATAGCCATGGCTAAATATGTGTATGGGTTTTA
158294N	ab/ac	GAG:c;GGT:a;TGT:b	ac	19:38:17:3	2	80.17	sc6468	5207	5298	-	6502	TGCATTACCAAATGGCTACATTGCGACACCAGGGTTCACACCTGGTCGTTCGCTAGGATGGCGTAGCTGCTGTGCTGGCACTGTACCCACTG
19388P	aa/ab	C:b;T:a	ab	21:38:18:0	2	80.17	sc1709	5096	5187	-	31301	TGCAGCGTGGCAGATTTTGGTCTCACAGAGGCCGTGGTGCAATCGACCCCAGTTTTAAGCGGACTTCGCCGCCGCGCTGCCGCAGTGAGAAA
71133P	aa/ab	G:b;T:a	ab	21:38:18:0	2	80.17	sc4707	4498	4589	-	11893	TGCAGCTTCAACTTCCAATCTTTATCATCATCAATCACCATCTTTAAGATATAGAAGTAGTCATCCCAACACACCTCATTTAAATTCAAATC
90175P	ab/ac	CA:b;TA:a;TG:c	ac	21:36:17:3	2	80.17	sc6468	5426	5517	+	6502	TGCAGTAGCCATTCGCTCATGGATACACATCGAGCGAGGCTCTGCATCCAAGGGCCCAAAGGATAGGGGCCATACTTCACTGCATTGATCAG
71132P	aa/ab	A:a;G:b	ab	20:39:17:1	2	80.82	sc4707	4586	4677	+	11893	TGCAGTGGAAGTGGATTCCATCCTTGATTTCTTCTTGAAGGGTTTGTGTTCTTTTTTGATGGATAGAACGATCTCCTTTTAATCTGATTTGA
10854N	aa/ab	C:a;T:b	ab	20:39:18:0	2	80.82	sc1231	19543	19634	-	37735	TGCATAGCTTTATAGAAAGAAACGATGATTTATCGTCGTTTATGTATCCCCACATCTCTGTTAATAGGGGGTTTCAAGTTCGATTTGTTTTT
10856N	aa/ab	C:a;T:b	ab	20:39:18:0	2	80.82	sc1231	22183	22274	-	37735	TGCATAGCTTTATAGAAAGAAACGATGATTTATCGTCGTTTATGTATCCCCACATCTCTGTTAATAGGGGGTTTCAAGTTCGATTTGTTTTT
176823N	aa/ab	G:a;T:b	ab	19:39:18:1	2	80.82	sc8370	16	107	+	3569	TGCATTCTCTCTCGCGCATGCTTGCCAGCATCCTTCACCAATCTATTGTAAAGCTTCCCAGCTGGCACATCTTGGAACCCGTCGATTGTAGG
176824N	aa/ab	G:a;T:b	ab	19:39:18:1	2	80.82	sc8370	3152	3243	+	3569	TGCATTCTCTCTCGCGCATGCTTGCCAGCATCCTTCACCAATCTATTGTAAAGCTTCCCAGCTGGCACATCTTGGAACCCGTCGATTGTAGG
86266N	aa/bb	C:a;T:b	ab	20:39:18:0	2	80.82	sc3273	16142	16233	+	18703	TGCATATACATATGTAGTGCCGTTGCATAGCGCACAACGCATAGTGCATACAACCTGGTCCCTAACTTAACAAAGTCCCTCGATGCTGTGAC
117393N	aa/bb	A:a;G:b	ab	19:39:18:1	2	80.82	sc4311	3364	3455	-	13454	TGCATGTGCCAAGTTTAAGGAAGCAAAGCACAATGACACACCAATTTACCAAGTAATAAACTCAGTCCCAATCATTTGCCCCTTATAACCTT
91737N	ab/aa	C:a;T:b	ab	20:39:18:0	2	80.82	sc3472	12668	12759	+	17740	TGCATCTTAACCCTGCACATCAACCTTGTGGATTAACTAATTTCATCCATATCTTTCTTATCCACATGATATAGGTTTCAACGGTGGGACAG
44981P	aa/ab	CA:a;TG:b	ab	20:39:18:0	2	80.82	sc2985	4067	4158	-	20420	TGCAGTTTTCAAAAACTCAAACTTCAAAACATCACAATTCAAGACATCAAACTATTGGACTGTCAGAGTTATTCAAATTATCAAGTAAGGTT
50796P	aa/ab	A:a;G:b	ab	20:39:18:0	2	80.82	sc3273	8511	8602	-	18703	TGCAGAATGAAATCAATCAGTCATTGTAAAACCCCAAGCCAAAGTAAAGAAATGACTCACCGTGAATTTTCTCAGATTATCGACTATTATCT
52944P	ab/aa	A:b;G:a	ab	20:39:18:0	2	80.82	sc3472	12682	12773	-	17740	TGCAGGTCCGTTGCCTGTCCCACCGTTGAAACCTATATCATGTGGATGAGAAAGATATGGATGAAATTAGTTAATCCACAAGGTTGATGTGC
10859N	aa/ab	A:b;T:a	ab	20:38:19:0	2	81.47	sc1231	31706	31797	-	37735	TGCATGGTTGTTAGGAAAACAGTCATAAGAGTTGTCTCCATGAAGAACATCCCCCTGACACTCTCATTGTCTTAGCCGTAGCCCGTCATGGA
142209N	aa/ab	C:a;T:b	ab	19:38:19:1	2	81.47	sc543	17812	17903	-	53965	TGCATTATTCAATCATGCAATAATTTGAGAAAATTGGCCCGCACCAGCTCGGTGGAACCTGCTCCGTATCGCGGCATCAGATTACAAGTCAC
142214N	aa/bb	C:b;G:a	ab	19:38:19:1	2	81.47	sc543	22481	22572	-	53965	TGCATCAATTGCTGTCGTCCTGAGTGTGTGTGGCTTCAGGTCTTGCCCTAATCGTCGTGAATAGTTCCTGCCTGTTGTGCCGTATCTTACAC
142205N	ab/ac	AA:b;GA:a;GC:c	ab	20:38:19:0	2	81.47	sc543	12607	12698	+	53965	TGCATACACTTAGCTTGATATCATGGTCTAAGGAATACAAATTAGACGACATTGTTTTTACAGCGCGACAGGAGAGATCAAGAGCAGTGGAG
82155P	ab/aa	C:a;T:b	ab	20:38:19:0	2	81.47	sc543	17581	17672	-	53965	TGCAGTTTGGGTTTGGCTTCTCTGACATTCCACATGTTAGAAAATTCAACCAAATGTCTTCCGTCAGATTCTTGCTCAATACGAATCAGCTT
82152P	cc/ab	GG:a;TA:c;TG:b	bc	20:38:19:0	2	81.47	sc543	12542	12633	+	53965	TGCAGTCGCAAAATTTGTGCGCAGAATTTTTGACTGAACCCAACTATTATTATCAGCATGAAAAATGCATACACTTAGCTTAATATCATGGT
142210N	ab/ac	CC:c;CT:a;TT:b	bc	20:36:19:2	2	81.47	sc543	18248	18339	+	53965	TGCATTTGCCTGGGTTTGGCTGTATGCAGCTAGTCACAAAGATCAGCTTGGCTTGGAACTAGAGCTTGTTACATGGACATCACTCATTTTCA
34921N	aa/ab	C:b;T:a	ab	17:39:19:2	2	82.11	sc1816	14521	14612	+	30080	TGCATCAACTTCTGAAGATGGCTAAGAACATCGTGGACCTATCGAGACAGTGCCGAAGGGGAAGCAATCTTCGCAGACTCTAACATAAAGCC
34917N	aa/ab	C:b;T:a	ab	18:39:19:1	2	82.11	sc1816	11182	11273	+	30080	TGCATCAACTTCTGAAGATGGCTAAGAACATCGTGGACCTATCGAGACAGTGCCGAAGGGGAAGCAATCTTCGCAGACTCTAACATAAAGCC
34929N	ab/ac	AG:c;CG:b;CT:a	ab	19:39:19:0	2	82.11	sc1816	2454	2545	+	30080	TGCATGTACATGAATAATAGTTTCTATGTGTTGATTTATGGTACATAGATCAGTTTGACCTTTGTTTGCACATCTCATTTTCTCCCTTATAA
34924N	ab/cc	CA:a;CG:b;TA:c	bc	18:39:19:1	2	82.11	sc1816	18216	18307	-	30080	TGCATCGGGGATAGGACCTACAGCCATCCTTATAGAAAGTAGGCACGCCGGAGTCGTCCATTTGATCAAAGCAAAAAGCTCAAAAATGAGCA
21246P	aa/ab	C:a;G:b	ab	19:39:19:0	2	82.11	sc1816	28689	28780	+	30080	TGCAGTTGACCTCCTGGCGAATTTGTCTACCTTGATTCCTTGTATGATAACGTTATCCCTGGTTTACATCACAATAATCGAGCAGCATGTAT
34928N	ab/cc	CA:a;CG:b;TA:c	bc	19:37:19:2	2	82.11	sc1816	20249	20340	-	30080	TGCATCGGGGATAGGACCTACAGCCATCCTTATAGAAAGTAGGCACGCCGGAGTCGTCCATTTGATCAAAGCAAAAAGCTCAAAAATGAGCA
34927N	ab/cc	CC:a;CG:b;TC:c	bc	19:36:19:3	2	82.11	sc1816	20337	20428	+	30080	TGCATTGCCCTGATATCATCATCTAATTGTGAATTTCTATTCTCAGTGCCTCATGTTCACGGTCCTGGACTAGGACACGGCGCCGGTATCTA
50040N	aa/bb	A:b;G:a	ab	18:37:21:1	2	83.54	sc2203	299	390	+	26071	TGCATTGTGCTGTAGATGGGATTTTGTTGAATGTTGGGTTGAAGCCGTAATTCACCATAAAAGGCAAAACTCCTGTGGATGTATGGTCAGTG
50042N	aa/bb	AG:a;GT:b	ab	19:37:21:0	2	83.54	sc2203	211	302	-	26071	TGCATCCCGACGGTTAAAGCTTGCCTAAAGCTCATCAATGACGTACAAGCCGGACTACGAGAGAGTTTGGTGAGAGCACAGGCAGCTATGGA
188274N	aa/bb	A:b;G:a	ab	18:37:21:1	2	83.54	sc9982	1962	2053	-	2417	TGCATTTTGAGCTTTCAGTATATCTAGCACCTCCTTCACTACAGCTTGATGGTCGACCCCGGGCTTAGTATATATGAGAATACCGTCCTGAT
56230P	aa/ab	G:a;T:b	ab	19:37:21:0	2	83.54	sc3687	11721	11812	+	16396	TGCAGGTGTTTTTAATTCATGATCGGATGATATATTGACTTGGAGACTAGTTGGGCAAGTGATGATTGGCAGGAAATCTGATATAGCTGGTT
66617N	aa/bb	C:b;T:a	ab	17:38:21:1	2	84.19	sc2661	12731	12822	-	22460	TGCATGTAGGGAAAATCAAAGACCAAGATTATGCAAAACAATCACCAATATATTTAATGATATATATAGTGATACAGAATAATAATTGTTTA
16456N	aa/ab	AG:a;GC:b	ab	17:38:21:1	2	89.14	sc135	34012	34103	+	80162	TGCATCGTTGACCCGCTTCCATGTACTGCTGCAAGCTCTTGGTCGGATCCAATCCTGACGTCAATTCGGCCAGTACTTTACGATACGCATCA
16451N	aa/bb	C:a;T:b	ab	18:38:21:0	2	89.14	sc135	14391	14482	+	80162	TGCATTGTTAGGAATCAAGACCCAACCATCAACTGCATATCACCCGCAGACGGACGGACAATCAGAAATCACAAAAAAATTGGTCGAGCAAT
178742N	aa/ab	G:a;T:b	ab	19:37:21:0	2	93.96	sc851	39181	39272	-	44257	TGCATATAAGGACACCTATCATAATCTTGCATCCTTTCTTCCTCCCTCAGGGATTTATCAAGCTATAGCTATCTACAATCTAAAATGTATGG
16469N	aa/bb	A:b;G:a	ab	19:37:21:0	2	93.96	sc135	66358	66449	-	80162	TGCATCGTGAGATGTCTCACTCTCACGAGAAGTCGGATCCTTCAACCCTCCACGCTCTGGATGGGTCCAGGATAGTAATACAGTCTTGCCTT
16471N	aa/bb	AT:b;GC:a	ab	19:37:21:0	2	93.96	sc135	67050	67141	+	80162	TGCATGTATACTAGATGCCTGCATCACGAGTTGGCTGTAATGTGATTTAAAAAAGTATGGGACCTTTTGACACAATATGTATGAAAGGTTGA
9547P	aa/bb	A:a;G:b	ab	19:37:21:0	2	93.96	sc135	64142	64233	-	80162	TGCAGAAGAAGCGAACGAACATCTCTTTAATTAATTAACACCAAGATAGAGTTAAAAATTTTTGACTGTCCCGCGGTATCTAAGTCAGGCTG
16472N	aa/bb	AT:b;GC:a	ab	18:36:20:3	2	93.96	sc135	71026	71117	+	80162	TGCATGTATACTAGATGCCTGCATCACGAGTTGGCTGTAATGTGATTTAAAAAAGTATGGGACCTTTTGACACAATATGTATGAAAGGTTGA
103000P	aa/bb	A:b;G:a	ab	19:38:19:1	2	94.61	sc851	24363	24454	-	44257	TGCAGGATCTCTTGTCAAGCTCTGCACAGTCCTCTTAGTCATGGGCTCCTCATTCAACTCAGATGGTACATCATGGTTAAAATAATCTTCTA
178737N	ab/cc	CC:a;GA:b;GC:c	ac	19:38:20:0	2	94.61	sc851	35952	36043	-	44257	TGCATGCAAAGTCATAGTAGATGGCACAATCTCCATCTCACATAGCATTATGTGAGTCTTTGTCTGGCGGACAATTTTCATGAACAACTTTT
178729N	aa/bb	A:b;G:a	ab	18:39:20:0	2	95.26	sc851	18722	18813	+	44257	TGCATGAAAGAATGGTAAAGTTGTGATGAGACTTACAGGGTTTCAATGGGAGTCACTACAGCGCAAACTGTCCATCCAGCCATTGCACCTGC
145724N	aa/bb	A:b;C:a	ab	17:39:20:1	2	95.26	sc5684	3787	3878	+	8643	TGCATTGTTGATTGTCTCCTGAGATGAGGCTTCATCTTCAGGGTAGTGGAGGTTGAAAAATTTCAATCGAAATCGTGGGTTGAGGATTGTTG
178732N	ab/aa	A:b;G:a	ab	18:39:20:0	2	95.26	sc851	20617	20708	+	44257	TGCATGTAATACATATATGTATGTGGTGAACTCGAGGCCAACTCGAGGGGAATCGGCGAACGTAATGCTAACGAGTTGTGAACAAATTTCGT
102995P	aa/bb	G:b;T:a	ab	18:39:20:0	2	95.26	sc851	11579	11670	+	44257	TGCAGTTTTTAGAAAGCGAGAATTTTAGAGATTGGACATGGAGGCCTTGTTTTCGAAGTATGTCTTTGGTCCATAGATCTATCCGTGCTGGA
102998P	ab/aa	A:b;G:a	ab	18:39:20:0	2	95.26	sc851	21680	21771	-	44257	TGCAGGATAAGACGTGGCATTGGTTATAGTGCCAATGGTAAATCTCTATCTGGACCAGACCTATATCATATAAGTCTGGATTGTAAATACAA
102997P	ab/aa	AA:b;TT:a	ab	18:39:19:1	2	95.26	sc851	21768	21859	+	44257	TGCAGACATTCATGGATTATATTAAAGAGGAGCGGTCAAGAGTAAAGATCCCTGTCCTTCCCTCATCCTCTTATCGAATCATATCGGTCATC
84548P	ab/aa	A:a;G:b	ab	17:39:19:2	2	95.26	sc5684	4540	4631	-	8643	TGCAGGACCTTGTCATAAAGATGATGTGGTCGCAGTTGCACTTCAAAAGGTGAGTTTTGGCCTTAGTCAGTTGGTTTCTTTAAGTTTCTTTC
70607P	aa/bb	A:a;G:b	ab	16:40:20:1	2	95.91	sc4679	894	985	-	12006	TGCAGTTAAACATCTCCGGCGGTATATCAAAAGAACCTCCTCATACAACCTCACATTCAATGATAAGAAGGCTACCAACACAATTGTTGAGG
11911N	aa/bb	C:a;T:b	ab	15:40:20:2	2	95.91	sc1266	14594	14685	+	43187	TGCATTCGCGGTGTCGAGTTCTAAATCAAAGATTTGTCGTGGAGATACAAGCTTGCCAGCTGTAACAATATGGTTGTCATAAGATGGGCTAT
11917N	aa/bb	AT:b;GA:a	ab	16:40:20:1	2	95.91	sc1266	7354	7445	+	43187	TGCATGAAATCGCTGTAATATTCAAACAATAAGAATATGATTACACATGTCAAAAGAGTATGTAATCAAACCACAAGTTGTGCGTAAGGGAT
119213N	ab/cc	AA:a;AC:b;GC:c	bc	17:40:20:0	2	95.91	sc4382	5940	6031	-	13132	TGCATCAACACTCTGAAGCCAGAGGGGTAATCAAGGAGAATCATGCAGTCAAGATGCTACCAAAGGAAGAGCGGCAAGGTATTATGAGGGCA
66404P	aa/bb	C:b;T:a	ab	17:40:20:0	2	95.91	sc4382	6100	6191	+	13132	TGCAGAAAACTGTGTCAGTAATAAGTAAAAAACACAATAGCACAGTGTTAAATCATCTTTTTGTTGAATCTAGCAACACATATCAACTTATT
63458N	aa/bb	C:a;T:b	ab	16:39:19:3	2	97.34	sc2585	3001	3092	+	23020	TGCATCTCCTTCGTGACCAAGTCACCAAAGTTTTTTCTCCATCCGATCCAAACTTCATCTTTCGTTTTTTCTCCATCGCCAGAGTTTGTATA
63459N	aa/bb	C:a;T:b	ab	16:40:20:1	2	97.34	sc2585	2913	3004	-	23020	TGCATGGAGATTTTGGAACTCCCGCCCAACTTCTCATAGTTGCTGATGAAGAAATCCAGCTTTTTGAAATGGGCCTCAAAACTATTGATGAC
63463N	aa/bb	C:a;T:b	ab	16:40:20:1	2	97.34	sc2585	5024	5115	-	23020	TGCATGGAGATTTTGGAACTCCCGCCCAACTTCTCATAGTTGCTGATGAAGAAATCCAGCTTTTTGAAATGGGCCTCAAAACTATTGATGAC
63462N	aa/bb	C:a;T:b	ab	16:37:20:4	2	97.34	sc2585	5112	5203	+	23020	TGCATCTCCTTCGTGACCAAGTCACCAAAGTTTTTTCTCCATCCGATCCAAACTTCATCTTTCGTTTTTTCTCCATCGCCAGAGTTTGTATA
25415P	aa/bb	C:a;T:b	ab	17:38:22:0	2	100.85	sc1996	10252	10343	-	27958	TGCAGGCGGCCAGTAGCTAGCTGGTTGTCTGGAGGCGGATTGTAGCTCGCTGCCTGTTGACAACCAAGAGGCCTGCTGGCCAGCTTGGCAGG
119733N	aa/bb	CT:b;TC:a	ab	18:37:21:1	2	101.5	sc441	51520	51611	-	57851	TGCATCATGACAATAACCTCATGACCTACCAGACCCAAAGTTCAAAGTAGGAACCTTACCTGTGTGTTTTCTAAACTATTTCTGTTTCCATC
119726N	ab/aa	C:b;T:a	ab	17:37:22:1	2	102.15	sc441	37609	37700	+	57851	TGCATGTTCCTCAAGGCTCAGCATGAGGTACCCATCTCGGCAGGCGCATCGTACAGCGTCGTCACCGAAGGCTCTTGATATTGATTATCGAA
119728N	ab/aa	C:b;T:a	ab	17:37:22:1	2	102.15	sc441	38313	38404	+	57851	TGCATGTTCCTCAAGGCTCAGCATGAGGTACCCATCTCGGCAGGCGCATCGTACAGCGTCGTCACCGAAGGCTCTTGATATTGATTATCGAA
119714N	ab/cc	AC:c;AT:a;GC:b	bc	17:37:22:1	2	102.15	sc441	17840	17931	-	57851	TGCATCTCTTGATAAATGCTTCAAGCAAGGAGGTCGATGTGAGATGATTAAGAGAACGCAAGAGTTTAGACTCATCGCGATCTCAGCACAGC
119723N	ab/aa	A:a;C:b	ab	17:38:22:0	2	102.15	sc441	29431	29522	+	57851	TGCATTGTGGTTTTAAAAATATGAAAAAACATGCCAGACAATTGGAATGCACCAAAGGGCCCCTCCATTTTTTTTATATTTTTCTGGCTCTG
119711N	ab/aa	C:b;T:a	ab	17:39:21:0	2	102.8	sc441	12185	12276	-	57851	TGCATACACATGGCTCTCAGAAAAATGTTTGAATTTTTGATTGGTTGATTCGATTTTGGACATTCAGAGATCAACTCGAGTCTCAACTCGTC
36392N	aa/bb	C:b;T:a	ab	18:38:21:0	2	103.45	sc1850	21215	21306	-	29731	TGCATTTTGTCTTGTTGCTACGGTCTCATTCCATTCACAGACTATGTAAGTGTCCAATCAGTATCAGTGTTGTCTTTAATTATCAAGATGAG
119724N	aa/bb	C:b;T:a	ab	18:38:21:0	2	103.45	sc441	297	388	+	57851	TGCATGCTCAGGTCCGCAAGGTTCTGGCTCCTTTGACCAAATCTTGAAATTCTAGTGAGATTCCTGAAAATCAGACCGCTTTAAAGCTTGTG
20598N	aa/bb	G:a;T:b	ab	18:37:21:1	2	103.45	sc1468	12262	12353	+	34264	TGCATTGACAATTAATAGATTATGCACTTGTATAATTGATTGTTCTTTGAAATACAGTTTCAAAATTTGTAAACGCCAAAAGCAGCTTTTCA
119725N	ab/cc	AAC:c;AGT:a;TAC:b	ac	18:38:21:0	2	103.45	sc441	209	300	-	57851	TGCATAGAGAGGGAACTTGGGGAAACCAAACCCTAGAATTTCCACTTCCAGGTCACCCACATCAAATCCTTGCACCTCAAAAGTCCCCTTTC
12848P	aa/bb	A:b;C:a	ab	18:38:21:0	2	103.45	sc1468	13708	13799	+	34264	TGCAGACGGCCTGCACCTATGCAAGCGCTGGCGGTCTGCCGCTGGCCTGTCATGGCAGTCTGTAGCCGGCCAAGACACTTCTGTGGTGTATA
22145P	aa/bb	A:a;G:b	ab	17:38:21:1	2	103.45	sc1850	2423	2514	+	29731	TGCAGATGAAGATGATGGTTAAATATTGCCCTGTTCCAATTGTTCATCAATGTAAGTTTTCAAATCAGCCTGCTCAACTTTTCCCAACATAT
12845P	ab/cc	CC:a;CT:b;TT:c	bc	18:38:21:0	2	103.45	sc1468	10537	10628	-	34264	TGCAGTCGGTCTACAGGCCATTTTTTGCTCAGACCAATATCAGACAAGGTCAGGCCAATTTCTGACAAAAAGGCCTCCCGTGCTGCAATATG
119735N	aa/bb	GA:b;TC:a	ab	17:37:21:2	2	103.45	sc441	5719	5810	+	57851	TGCATCATTACTATTGCCCAAAGACAGCTCTATTGGCACTTCTCTCAGTCCTTCGCCCTCTCCAACGCTAAATAACGCCTCCGAACCTCCCC
4348N	aa/bb	A:a;G:b	ab	19:37:21:0	2	104.1	sc1101	9422	9513	+	39829	TGCATCTAGTTAATCAGATAGCAAGATGCCTGTATGTAACCGCAGCTCTGCAATTGGTCGAAGGGTCTTAGATTCGGGGTGTTAGAAGGAAT
4264N	aa/bb	G:b;T:a	ab	19:36:21:1	2	104.1	sc1101	13910	14001	-	39829	TGCATTTTCTTTCATATTTTTCTCTCTCTTCCTGGCCGCTCAATATTTTTGTGTGTCAGTATTTATTTTTTCTGCCCAGAAAATGTTATCTT
4276N	aa/bb	C:b;T:a	ab	19:36:21:1	2	104.1	sc1101	25462	25553	+	39829	TGCATCTTTTAGACTTGCTTTGACCTTGTTTTTTTGCTTTGAAGTGTGTTTCTTTTTTCACCAATTTTAATCAAGCAGTGCATACCTCTCAT
4277N	aa/bb	A:b;C:a	ab	19:36:21:1	2	104.1	sc1101	25374	25465	-	39829	TGCATAATCCAGAAAAATAATTTGTCAAGTTGAATGGGTATGTGAGAGGGTGAGTAAACCATTAGATGTCCCATTGTTTTCTACATAGTTAG
4279N	ab/aa	C:b;T:a	ab	19:36:21:1	2	104.1	sc1101	29136	29227	-	39829	TGCATTTTGAGATCCAAGCAGTTCACACATACGTGAGTTGAACAAGTGATGAAGACTTGATCGATAAACACACTTTAGTTAAGGAAAAAACA
4307N	ab/aa	AA:a;TC:b	ab	19:36:21:1	2	104.1	sc1101	34228	34319	+	39829	TGCATCCGCATATTTGACGCGATACATGGTCAATTTGTTTTGACATCATTACATTTTGGTTTGGGGCTATTAATGGCTGTCAATAGAAAATA
4308N	ab/aa	C:b;T:a	ab	19:36:21:1	2	104.1	sc1101	34140	34231	-	39829	TGCATTTTGAGATCCAAGCAGTTCACACATACGTGAGTTGAACAAGTGATGAAGACTTGATCGATAAACACACTTTAGTTAAGGAAAAAACA
105496N	aa/bb	C:a;T:b	ab	19:36:20:2	2	106.83	sc3823	1002	1093	-	15784	TGCATCGAGCACCACCCAACCCGGCTTGATTACAGCCACGAACGCTCCTCAGGCCACTGATGCTCATCTGGCGAAAGGACCGAAGGTCTCAG
105499N	aa/bb	A:a;C:b	ab	19:37:21:0	2	106.83	sc3823	8017	8108	+	15784	TGCATTAAAAAGATCCTTACCTCACTTCATCCGTCAAACATGGAGGTTTGCATTGTCTCGTCAAGCCCAGATTGAATTGTCTCATAAATTCC
105500N	aa/bb	A:a;G:b	ab	19:37:21:0	2	106.83	sc3823	7929	8020	-	15784	TGCATCTCAGCAAGCATCATGCAATTCATTCCTGGTACATTGGTATCATTTGAAAAACAAAAATTGGCCCAAATCAAATTCATTTCTCCAAC
135929N	aa/bb	C:a;T:b	ab	19:37:21:0	2	106.83	sc513	2439	2530	+	54968	TGCATTTTGTTTGTTTTTCTTGCCCTCTTCCTGAGCGCCCAATATTTTTGTATATCAATATTTATGTTTTCTGCCCAGAAAACATTATATTT
135932N	aa/bb	A:b;G:a	ab	19:37:21:0	2	106.83	sc513	30361	30452	+	54968	TGCATAGCCTCCTGATAACTACGAGGCAGTTGTTGAGCAAAGCGAGCCGCTTTGGCATGAAGAAGGTCGATGTTGTGATCTTGTTGTCAATT
135933N	aa/bb	G:a;T:b	ab	19:37:21:0	2	106.83	sc513	30273	30364	-	54968	TGCATAGTGAATATGCGGGTGAATGGAAGGAGGCTTGTGCAAAGGAATTAGAGATGCTGATAAAATTAAATATTTGGGAAGAGGTTGTTTTA
102037N	aa/bb	CA:b;TG:a	ab	19:36:21:1	2	106.83	sc3769	5755	5846	-	16021	TGCATGATGTTGTGATTTAGTAGTGTAGTGTAGTGAATTTTGCTTTTGAGTGTTGTGTAGTGTTTTTGTTTTAATAGTGTAGTGTTGTGGAT
135925N	aa/bb	A:b;G:a	ab	19:36:21:1	2	106.83	sc513	17242	17333	-	54968	TGCATGAATTATCCATGCAAACTCTCTCCTAGTCATCCAGCAGATACAGAGTCAGTCGTGTGATTAAGGGGTTTCAAGTTTAATTAATTTTT
135921N	ab/cc	AC:a;AG:b;CG:c	bc	19:36:21:1	2	106.83	sc513	12708	12799	-	54968	TGCATCAAAACCTCAAAGGTTCTATCCAAGGTTTAAAATCCGAGAATACCCAAAATTAACTAAGTCCCTCTTGGCAAGCAAGCTCCTGCAAG
40943P	aa/bb	C:a;T:b	ab	19:37:21:0	2	106.83	sc2772	19287	19378	-	21780	TGCAGTTGTATCATAATGTGCCAATGGATCTAAACAAAAGTAATCCAAAACCAAAAAAATCAGCATCACAATTCCTAATCCCCAAGGAGTGA
57175P	aa/bb	AC:a;GT:b	ab	19:37:21:0	2	106.83	sc3769	5168	5259	-	16021	TGCAGTCCGTACTGCTGCATCAAATCTTGCACTCTGTGTGTCCAGATCTACGCAGGTCTACAACTTGATTTATCGTAGGATAATCAAGTCAA
58231P	aa/bb	CA:b;GG:a	ab	19:37:21:0	2	106.83	sc3823	6724	6815	+	15784	TGCAGGAGCCACACGCTCCACACCTGATTGCAATAAATTGAAAGCTTTGGCTGAAAAGGCGGAGAATGGGGGTGGTGGTGCCTGTGGTCCTC
102038N	aa/bb	C:b;G:a	ab	19:35:21:2	2	106.83	sc3769	5977	6068	+	16021	TGCATCAAACTTGAAATGCACTACACTACGGGTTCAAAAAAACATACAAAAGTGATAGTGGATAAGCAAGATTAAAAGTTATTTGCAAAACC
47460N	aa/bb	A:b;G:a	ab	19:37:21:0	2	108.13	sc2158	1833	1924	+	26367	TGCATAGCAACATACGATCGCCTATACCACCTAACCTACAGAACATGCAACTTCATAGAACTAATAACTCAACCCTTCATACTTCAAATGGA
82092P	aa/bb	C:a;T:b	ab	19:37:21:0	2	108.13	sc5425	6534	6625	-	9466	TGCAGGTCAATGCACCTGAATCTGGTCTCTATCCTTAGTAATTGATCTGAAAAAGTTCATCGATACAATGTGTTACATGAGATCAAGCGATA
47458N	ab/aa	A:a;G:b	ab	19:38:20:0	2	108.78	sc2158	12032	12123	+	26367	TGCATACATAGCAACTTTTCTACATTCAAGTCAAGCTTTGGTTACTGCAAGAAATGTACTCAAAAGTGTTCTTTTCCAATGTCTATAAAATT
27878P	aa/bb	A:a;G:b	ab	19:38:20:0	2	108.78	sc2158	11334	11425	-	26367	TGCAGAAATAATTGACATCAACAACATCATTTATGACACCTTTGAAATATGTATCCTTTGTTTGTGACTGAAATCAAACACTTGATGGCATT
187890N	aa/bb	C:b;T:a	ab	20:38:19:0	2	110.35	sc988	10910	11001	-	41747	TGCATACCTTGCGCAATATATAATCTACCTGATTTGCTTCCCGACGGTGGGTGGGTTGTACGGAAGTCCTGAGCGAGGGGGGTCCGCCACTC
187896N	aa/bb	C:a;T:b	ab	20:38:19:0	2	110.35	sc988	21503	21594	-	41747	TGCATATGTTCCCTGGTCTTGTGTAGTTGTTAAAAAAGAAGAAAAAACTATGCAAAGCCCTTTATCATCATCTTCTTTAATTCTCCATAACC
70643N	aa/bb	A:a;G:b	ab	19:38:19:1	2	110.35	sc2790	13192	13283	+	35096	TGCATGGGCTGCAGATCCACCTGCAGCTAGTTCAGTAGTACAGCTGCAGATGAAAGTTGATCTTCCAAAATCTTCCAACAGCTTCTTATAAA
151710N	aa/bb	A:a;G:b	ab	19:38:19:1	2	110.35	sc59	15412	15503	+	112107	TGCATGTCTTTGTCCGTCTTGTTAGACAAGACCGTGATATCTTCGTGAATCTTGACAGACATGGTTGGGATTTCTTGAATGAAGTTATCATT
151719N	aa/bb	A:a;G:b	ab	19:38:19:1	2	110.35	sc59	20583	20674	+	112107	TGCATGTCTTTGTCCGTCTTGTTAGACAAGACCGTGATATCTTCGTGAATCTTGACAGACATGGTTGGGATTTCTTGAATGAAGTTATCATT
87008P	aa/bb	A:b;G:a	ab	20:38:19:0	2	110.35	sc59	14896	14987	-	112107	TGCAGAGCACAACATTGCGGCTTATACCAAACTTGAAGACCCAAATGGAGACTTGATCGCGCACTCTCTTTTTAATACAATCAAGGTAAGAT
108071P	aa/bb	A:b;G:a	ab	20:38:19:0	2	110.35	sc988	21474	21565	+	41747	TGCAGCGCAGCTGACCCAGTGTTGATGTTGGTTATGGAGAATTAAAGAAGATGATGATAAAGGGCTTTGCATAGTTTTTTCTTCTTTTTTAA
86883P	aa/bb	C:b;T:a	ab	19:38:19:1	2	110.35	sc5974	3405	3496	-	7884	TGCAGCTCGCCGGCGAACCATCATGCGCACGGCTGCTGCGAAAAAGGCCCAATCAGTTGAGGGCGCCCTCATTGCAAAGAAATATCATGAAG
86885P	aa/bb	A:a;C:b	ab	18:38:19:2	2	110.35	sc5974	3875	3966	-	7884	TGCAGGCCAGAAGAAGCCAAAGCGCTTTGGCTGGCCCAACCAGCCCTCACGACCGAAAACTTTGACGAGGCGATTGTTATGGACGATGTCAG
187905N	aa/bb	C:a;T:b	ab	17:38:19:3	2	110.35	sc988	7051	7142	-	41747	TGCATCGACAACCGGAACACGTGATTCAATTCTTATTTGCTGAATTAGGTACAAGTGGTTCAGTAGATGGTAGTGGTAATTTAGTTATCAAA
151726N	aa/bb	C:a;T:b	ab	19:36:19:3	2	111	sc59	33124	33215	+	112107	TGCATATTGGATTATCACATGATCGACATAATATGTCACAACACGAATCAACCTCACCTCAATTATTTCCAAATCACTCCAATACAGCACCT
151729N	aa/bb	C:b;T:a	ab	20:35:21:1	2	112.42	sc59	40350	40441	-	112107	TGCATAGCTGGTCACAGCTCATCAGCATTTTGGATTGGGCCCGGGCCTAGGGCCAAACCAGATCAGGCTGTGATTGTGTTAAGGTGATAGCA
87011P	aa/bb	A:a;C:b	ab	21:35:21:0	2	112.42	sc59	39642	39733	+	112107	TGCAGAACATATCCCTTGATGATCAGCCAACCCATAAATTACTTCACAAAATATGCTACAAGCCGTACTGTACAACACCAGGGCTGTGCATT
151741N	aa/bb	A:b;C:a	ab	21:36:20:0	2	113.07	sc59	65029	65120	-	112107	TGCATCCCATCAAAACAACTAAGTATCACAAAACACAAAGGCCTGAACTTGTAAATAGCTACATGGAGGCTTTTTGGATGATGAGGGACTAT
87034P	aa/bb	C:b;T:a	ab	21:36:20:0	2	113.07	sc59	63427	63518	-	112107	TGCAGCCTTCTTGAGAATTGAACTAATCTCCTTCCACATCTAGTTTCTTCATTTGTCCAACCACACATGATGTCACTCAAGGAGCCTTCAAT
151743N	aa/bb	C:b;T:a	ab	20:35:21:1	2	113.72	sc59	65609	65700	-	112107	TGCATGTTCGTTACCTCCTATTCATTCCATACGCCATCTTCGAGTTCCGTTTTTGACATGGCTTGTTAAACTTTTCACTTTCCCAATCTGGT
151748N	ab/aa	CC:b;TA:a	ab	18:36:21:2	2	115.8	sc59	77623	77714	-	112107	TGCATGTAGTCGGCAAAATGTCTTCTTTTTTTTAAAGTTTATTTTTTCCAGCAAATACAAAGATATTTGAAAAAAAGTCTACTTGCTTATAA
151750N	aa/bb	AA:a;GG:b	ab	20:34:20:3	2	117.88	sc59	84824	84915	-	112107	TGCATTAAGTCCTCAATGAGGACTGACTAAGAGAACTTTCATGAGTCTTATATCGAGTCTGTGAGATGAGCTGTGAAGGTTTTGTTGAGCAC
77236N	aa/bb	CC:a;TG:b	ab	18:36:20:3	2	120.74	sc29	32656	32747	+	170966	TGCATTGAACATGATGTCGCGGATTGTATCTTGGCGCAACTCATTCGACCAGTTCAACCTGTGCAGATACGGTCGAAAGTTTATTCCGACTG
77234N	aa/bb	CC:a;TG:b	ab	19:37:19:2	2	120.74	sc29	30994	31085	+	170966	TGCATTGAACATGATGTCGCGGATTGTATCTTGGCGCAACTCATTCGACCAGTTCAACCTGTGCAGATACGGTCGAAAGTTTATTCCGACTG
87001P	aa/bb	C:b;T:a	ab	20:37:20:0	2	120.74	sc59	108506	108597	+	112107	TGCAGTTTGGGTTTGGCTTCTCTGACATTTCACATGTTAGAAAATCCAACCAAATGTCTTCTGTGAGATTCTTGTTCAATACAAATCAGCTT
77266N	ab/cc	CC:a;CT:b;TC:c	bc	17:37:20:3	2	121.39	sc29	99945	100036	+	170966	TGCATTGCATGATGCAAAAACAAACCAAACTGACCTTGACCAATCCATCATAGTAGCAAGCCACTTGTACCGCCTTTTGGGTCTTGTGTGTC
77183N	aa/bb	A:b;C:a	ab	18:38:20:1	2	121.39	sc29	109343	109434	-	170966	TGCATGTTGATGATGGAATGGCATTCTCAAATGACCAGAAAATGTTGGTGAACTTCAAAGAAGACCTCAAAACTCATTACAAGTTTTGCTGA
45172P	ab/aa	A:b;G:a	ab	18:38:20:1	2	121.39	sc29	109130	109221	+	170966	TGCAGCACGGTAGTCCTCAATCTCCTCCGCCTCCTCCGGAATGAGTGTATGTAGGTGAATGTTGGTGGGAAGAGGAGTCTTAACACCGTTGC
77250N	aa/bb	GG:a;TA:b	ab	18:38:20:1	2	121.39	sc29	68768	68859	+	170966	TGCATACCGTGAGATCAATTAGTTTGCTTGCTGCCAGTTTGTAGCTCTCACCTTACCCTTGAAGTTTTGCATGTAAACTTCTCTCAGGAACT
77189N	aa/bb	A:a;G:b	ab	17:41:19:0	2	122.82	sc29	117872	117963	+	170966	TGCATTGAAGATGATCTCTCAGATCAAAATGGATCTTCAAGCCAAAAACCAAAGTGGTACAGCCATATTCATAATTGATGAACATTTGAAAC
77192N	aa/bb	GT:a;TC:b	ab	17:41:19:0	2	122.82	sc29	118419	118510	-	170966	TGCATGCGTAACTCTTGTGTTACTCATGTGATGGACTTTGTGAAAGGTTATATTTACTTAGTATAATCTCTCGTGTAGGTTTACATGTCTGT
77200N	aa/bb	C:b;T:a	ab	17:40:19:1	2	122.82	sc29	125026	125117	-	170966	TGCATTTCCACTGCAATCAACATTTGCTCTTGATTCATACCTGCCCCGTTTCCATAGTCATCACAAGAATATATCTCGTTCAAATCATGACC
65372P	aa/bb	A:a;C:b	ab	18:40:19:0	2	124.77	sc42	10040	10131	-	110122	TGCAGGTCAATATTTGAGAAAAGTTATACATGCATAGACATCAGACTGAGGATCTCAAATCTGATCTCAAAGGTTCAAAATTTCAAGTTTTG
65376P	aa/bb	A:a;C:b	ab	18:40:18:1	2	124.77	sc42	13576	13667	-	110122	TGCAGGTCAATATTTGAGAAAAGTTATACATGCATAGACATCAGACTGAGGATCTCAAATCTGATCTCAAAGGTTCAAAATTTCAAGTTTTG
117230N	aa/bb	G:b;T:a	ab	16:40:19:2	2	124.77	sc42	10098	10189	+	110122	TGCATGTATAACTTTTCTCAAATATTGACCTGCAGTTGTCCATGGATTGTCCAGGTGTAGTTTTCGAGTGGAAATTTCAATTTGATATCAAA
117236N	aa/bb	G:b;T:a	ab	18:38:18:3	2	124.77	sc42	13634	13725	+	110122	TGCATGTATAACTTTTCTCAAATATTGACCTGCAGTTGTCCATGGATTGTCCAGGTGTAGTTTTCGAGTGGAAATTTCAATTTGATATCAAA
117233N	aa/bb	A:b;G:a	ab	18:39:19:1	2	126.07	sc42	102067	102158	-	110122	TGCATCCATTCGATCATCATCTGACATCTTGTAACGATCAACAAATTCAGATAGGCCGTTTTGTCCACTAGGGCGCTTAGTTTCAACAAGCA
117309N	aa/bb	C:b;T:a	ab	17:40:19:1	2	126.07	sc42	89781	89872	-	110122	TGCATTGCTTATAGTGTTGTTAGAGCCGTAAGGCTATTAGACACTCATATTTTCCAGCACCAGTAAAACCCCTCTGGCTGTGTCAGGGGAAA
117300N	aa/bb	A:b;T:a	ab	18:40:19:0	2	126.07	sc42	70495	70586	+	110122	TGCATGAAATATTCTTTTATAAAGGTTATACTGGGCATAGGAATTCATTACCTGAGATTGTATTTGATAATCCATTGGATAAAATTTCAGAT
117306N	aa/bb	AG:a;GA:b	ab	18:40:19:0	2	126.07	sc42	89216	89307	+	110122	TGCATCAAGCTTCATCACAGCCATCAAGGAATGGTGCAACAAAAACTCGATCATAACCGATCCCAAAGACATCAAACGTCTAGGGCACAAAC
117307N	aa/bb	C:a;T:b	ab	18:40:19:0	2	126.07	sc42	89128	89219	-	110122	TGCATTAGGTGAGGCTTGAAAGGTGCTTGGCAATTTTGTTCTCGCCTTCTTGTTTGCTATTTCGTCTACGATTTCATTACCATAGACTCCTG
73593N	aa/bb	A:b;G:a	ab	17:40:20:0	2	128.8	sc2884	17346	17437	+	34092	TGCATTGATGAATTGGATGACCAGATCATTGAGGATGTGGATACATACTTGGAGCATCTCCACCAGTAAAAGCTAAAACACCCTCAATTGAG
20038P	aa/bb	CC:a;TT:b	ab	18:38:19:2	2	130.1	sc1749	15444	15535	-	30849	TGCAGCTTACAGCGAGAGCGAAGATGAATCCCCACATCCTCGAATTCCAAATTACTATGCAAAAAAGACCAAAAACTTTTCTAGAATTCGAC
116397N	ab/cc	AG:a;AT:c;CG:b	ac	18:38:20:1	2	130.1	sc4252	2721	2812	+	13744	TGCATACATAAAAGGATTCTGAAATTGAAAAGCAAAGAACAGTTTTATGTCGCAACGGATTCAATATCCCTGCATTCAAACCCTTCTATTTC
131030N	aa/bb	C:b;T:a	ab	17:39:20:1	2	130.1	sc4922	9984	10075	-	11160	TGCATATAAATGAAGAAGGACGAGCTCAAACACATGAGGCCAATCTATAATCTCACATATAATCATTGCTGATACATTCATCCTTTTCCAGC
2231N	aa/bb	A:b;G:a	ab	18:38:20:1	2	130.1	sc1041	17415	17506	+	40764	TGCATTTGAATTATCATAGACTTCACGAACACCTTTCTTCTTTAAGCTACCACCAGAGATCAAATTTTTATTTAACTCAGGAACATACAAAC
116400N	aa/bb	C:b;T:a	ab	18:38:20:1	2	130.1	sc4252	3473	3564	-	13744	TGCATCACTTGGTAAGGATCCTTTTTCATTTGAAAGCAATTCTAAACCAACTGACCCACTTTTCGACCGACTTGTTAAGGTTTTGCATAACA
116404N	aa/bb	A:b;G:a	ab	18:38:20:1	2	130.1	sc4252	9682	9773	-	13744	TGCATCGAACCCGCTCAATTAAGCTATGATTGTACAATTGAGTTATCTTGAGGAGTATCTGCTGGACCTTGCTCCAGCGTAATACCTTCCTT
129326N	aa/bb	A:b;G:a	ab	18:38:20:1	2	130.1	sc4840	5428	5519	-	11448	TGCATTTGAATTATCATAGACTTCACGAACACCTTTCTTCTTTAAGCTACCACCAGAGATCAAATTTTTATTTAACTCAGGAACATACAAAC
136102N	aa/bb	AA:b;GG:a	ab	18:38:20:1	2	130.1	sc5162	9111	9202	+	10341	TGCATTGCACAAATGGAGGATGCTCCTGCTGGGAATGAAGATCAACATCATTTAGGATCACCACTCATTAACATATCTTCTTAAACGAAAGA
165569N	aa/bb	A:a;T:b	ab	18:38:20:1	2	130.1	sc7037	596	687	+	5364	TGCATCAAACTTGAAATGTACTACACTACAAGTTCCAAAAAACATACACAATTCATAGGTGATAAGCAAGATTAAAAGTTCTTTGCAAAACC
32369N	ab/aa	G:a;T:b	ab	18:38:20:1	2	130.1	sc1749	2027	2118	+	30849	TGCATGTTCCGACCTTGATATCTACCATTGCTTGCCACACGTATTATAGAGCTACATCAGGTGAAAAAAATAAAGCCAGCTACAAGTATGAA
37821N	ab/aa	C:a;T:b	ab	18:38:20:1	2	130.1	sc1884	14556	14647	-	29374	TGCATCACATCACACAGGAACTCGCCCTATACGGCTATGCCACCAAGAGATAAGACATTTTGGGCATTTGAAGTTTTCGATCTCAAATTTTT
32366N	aa/bb	A:b;G:a	ab	18:39:20:0	2	130.1	sc1749	14872	14963	+	30849	TGCATGATCGGGATAATTAAGGATTGATGAGTACTTCGGCGAAAACCTTCAATTTGGAGGAAATGAACTGACCGCAGCATATGATCTATGAT
32371N	aa/bb	A:b;G:a	ab	18:39:20:0	2	130.1	sc1749	9878	9969	+	30849	TGCATGATCGGGATAATTAAGGATTGATGAGTACTTCGGCGAAAACCTTCAATTTGGAGGAAATGAACTGACCGCAGCATATGATCTATGAT
37820N	aa/bb	A:a;C:b	ab	18:39:20:0	2	130.1	sc1884	14644	14735	+	29374	TGCATACAACTAATGCGTTCAATTCGCTTGTGTTTTGTTCGCGTCTCCTTTTTGTCAAGGCTAAAAAAAAGAATAGCAACAAAAAAACTAAC
37824N	aa/bb	A:b;C:a	ab	18:39:20:0	2	130.1	sc1884	25117	25208	-	29374	TGCATATGTGGGGCTTGCTTATATTGAGAGTTGTCTGTACATCTATTTGATCATTCAGCCACCGATGTAGAAGCGCGATATGTACCTCTTCT
37827N	aa/bb	G:b;T:a	ab	18:39:20:0	2	130.1	sc1884	26161	26252	+	29374	TGCATTGCTCAATGTAAAGCAAAGGAAATCTGTTGATGGTCAATATGCTTACATCAAGAGTTGACTGTACACGATTAATCAGAGTTGAATAG
49376N	aa/bb	A:a;T:b	ab	18:39:20:0	2	130.1	sc2198	7802	7893	-	26098	TGCATTCAAATTACCTCCATCCATTCCAGCCACTGCATTATCGCCACTCGAACAAATACTTTTACTACCGCCTCTACTAGGACTTCTCTCTC
116399N	aa/bb	G:b;T:a	ab	18:39:20:0	2	130.1	sc4252	3561	3652	+	13744	TGCATGCGTTCCCGCGCATGCTTCGCAGCGTTGTTGACTACCTATGGTAGGCCTTGATGGCCACCACGTCAGTCACCCCGTTGAGTTTGGGA
154935N	aa/bb	C:b;T:a	ab	18:39:20:0	2	130.1	sc6180	3342	3433	+	7242	TGCATTCTAAGTTGCCATGCTGCAGATCAAAACTAAGATCTGCGATGTATCCGTTTCAAAGTTCTTATCTCTCTAATTTAATTGTATCTAGA
154936N	aa/bb	C:b;T:a	ab	18:39:20:0	2	130.1	sc6180	3254	3345	-	7242	TGCATGAATTGAACTTTAATTTTTGTATGAAGCGTTTTGAAGTTTTGGGGAAGATAAGAATACATGTAGATCACAGTATGCCCCAGCCGTCC
154939N	aa/bb	C:a;T:b	ab	18:39:20:0	2	130.1	sc6180	5995	6086	+	7242	TGCATCGCCTACCCAGCCCACGTTTCGAATTACTGGTTTTGGGATTACTCTCAACGGATCCGCTTCCCGTAATGTCTCCAACCAAGCTTTTA
154941N	aa/bb	A:a;G:b	ab	18:39:20:0	2	130.1	sc6180	6650	6741	+	7242	TGCATTGCTACTGGAATTTGTCAGTACGCTTTTGCCCAATCAAATACCCCCAGCACCAATCTACCTTTGTAAGTCGTGAAAAAATATGAAAC
154942N	aa/bb	A:b;G:a	ab	18:39:20:0	2	130.1	sc6180	6562	6653	-	7242	TGCATCAATGGAGATATTTAATGATTTTAGATTTTGAAGGTCGAGTATATTTAGATACAAGGGTCCAGTTTGGTGGAGTAGGAGGATGTGGA
164821N	aa/bb	AA:b;GG:a	ab	18:39:20:0	2	130.1	sc6973	4211	4302	+	5464	TGCATTGCACAAATGGAGGATGCTCCTGCTGGGAATGAAGATCAACATCATTTAGGATCACCACTCATTAACATATCTTCTTAAACGAAAGA
154940N	aa/bb	A:b;G:a	ab	18:39:19:1	2	130.1	sc6180	5907	5998	-	7242	TGCATTGACTTCATTTGGAATCGGGGTAATAGTGGGAAAGAAATGGATACAGTTTAAACTTAAGCAGAATTGGAAAAGGCTGGAGCCATACG
1477P	aa/bb	CG:b;TA:a	ab	18:39:20:0	2	130.1	sc10700	39	130	+	1083	TGCAGAATCCTCATGTTTTGATGAGGACGGTGAAGAAGTAAGTCCCAAAAAGTGTGCTATTACACGTTTTGGGTCTTCTACCCAGGTAACAC
20039P	aa/bb	C:a;G:b	ab	18:39:20:0	2	130.1	sc1749	16571	16662	-	30849	TGCAGACGGTCAGCCTCTCAATTTGCTCGCCATATAACACAACCACTGCGTACAACATTTCATGAACATGATTTAATTCTAGTGCATAAAGT
20045P	aa/bb	AT:b;GC:a	ab	18:39:20:0	2	130.1	sc1749	26457	26548	+	30849	TGCAGATCAGTCGTTCCGAACCAGTCACCATCGGAGCTCTTTGTCAAAGGTTTCATCAGGAATATCTTAATGCTTCCAAACAGAAAAACCCA
20050P	aa/bb	AT:a;GA:b	ab	18:39:19:1	2	130.1	sc1749	28614	28705	-	30849	TGCAGCGGTAGGAGGTGAGCCAAGATATTAACATTTGGAATCGGCACAAATAACAACTCAAAGACAATGAAACCAGTCGGTTCTCCAATCAG
22914P	aa/bb	A:b;C:a	ab	18:39:20:0	2	130.1	sc1884	15270	15361	+	29374	TGCAGGACAAATCGATATCCAGGCCAAGCACAGCAATGCTGCTAGGGAGCCGCAAATTGACTCGTTGATGGATGTGCTCAATGGCCGCACAA
88375P	aa/bb	C:b;T:a	ab	18:39:20:0	2	130.1	sc6180	3362	3453	+	7242	TGCAGATCAAAACTAAGATCTGCGATGTATCCGTTTCAAAGTTCTTATCTCTCTAATTTAATTGTATCTAGAAAATCCTTACTCCTTTGTAT
88377P	aa/bb	A:b;G:a	ab	18:39:20:0	2	130.1	sc6180	5653	5744	+	7242	TGCAGCATTATCCGCTGAGATCACCCTCTTGGCTGTTATCGAGTACTTTTTTCTAATAAGCCTGTCCTGGATCTTCTTCCATTCAGCATTTA
20051P	aa/bb	A:a;G:b	ab	17:38:19:3	2	130.1	sc1749	4629	4720	+	30849	TGCAGCGCTCTCCTCATCGAGCCAAGAAGTAGCGGGGGAAGCTGGACTAAGATAATGGTTGTCTCCATGCAAACAATCAGAGACGGGAATGA
20053P	aa/bb	A:a;G:b	ab	17:38:19:3	2	130.1	sc1749	6135	6226	+	30849	TGCAGCGCTCTCCTCATCGAGCCAAGAAGTAGCGGGGGAAGCTGGACTAAGATAATGGTTGTCTCCATGCAAACAATCAGAGACGGGAATGA
172499N	aa/bb	A:b;C:a	ab	18:38:21:0	2	130.75	sc7830	2834	2925	-	4244	TGCATACATCATGGTCATGTGGCTTATTTACTCTATCACCAAGTCTTAAGATTTTCCATCCATCAAATCATAAATTGGCTTGACAGACTTTG
154598N	ab/aa	A:a;C:b	ab	18:38:21:0	2	130.75	sc616	48490	48581	+	51152	TGCATGAGCTGCATATACTGGCAGATCTGCATGGACTTAGTTCAATAGTACAGGTGAAAATGCAAATTGATCCTCACAGATCTTCCAGTGGC
172498N	ab/aa	A:b;G:a	ab	18:38:20:1	2	130.75	sc7830	2922	3013	+	4244	TGCATAAAGCTCTGAGGTTTATCAGTGAAAGATAAATGGAAGTTGATGTATAAGAGAGTCTCAGACACTCCCAGAATTGATTTATCTCAACG
152343N	aa/bb	CA:a;TT:b	ab	17:39:20:1	2	131.4	sc604	31532	31623	+	51510	TGCATGTCAGCGGTAAGAGGGTCTGCGGAGCAGAACCTCTATCGCACTGACAAATAATAAAAAAAGTGCCCAAACCCTGATATAAAAAATAC
152341N	aa/bb	CA:a;TG:b	ab	18:39:20:0	2	131.4	sc604	27153	27244	+	51510	TGCATAAATATTGATATACAAAAATATTGGGCAATCAGTAGGAGGCCAAAAAATACAAAAAAATATGTATATTTTTTTGTATTTTTCAAGTC
152342N	aa/bb	G:a;T:b	ab	18:39:20:0	2	131.4	sc604	27065	27156	-	51510	TGCATTCTGCCCAGAAAACATTGTATCTTTTGTAGTGTGGACACATACACAGACCTGCATGGCCATCACATCTGGCACAAGACTGGATAGCC
87285P	aa/bb	C:b;G:a	ab	18:39:20:0	2	131.4	sc604	26807	26898	+	51510	TGCAGTGTATTAAAGTTACAGGTTATAAAAGAAAGTGACTAGCCCAGGATTCGAACCTGGGACCTCAGTATTAGCTGAGACACATGCTACAT
87317P	aa/bb	A:b;G:a	ab	18:39:20:0	2	131.4	sc604	906	997	+	51510	TGCAGCTAAACATCCTGACATTGAATGCACAGTTGTTCCACATATTTATTTTGATTATGACGCCTGTGTCAAAATTGTAGCCGGTTATTTTC
87318P	aa/bb	A:b;G:a	ab	18:39:20:0	2	131.4	sc604	818	909	-	51510	TGCAGATGATCCGATCACCCGTCATGTCGTGCCTTCATTCACAGCCAGTTGTTGATATCCCAAACCCTGAACGTAAGTCTTTCACGGAAGAA
87280P	ab/ac	AA:a;AG:b;GA:c	ac	18:39:20:0	2	131.4	sc604	53	144	-	51510	TGCAGCCTTTGGTGACGATTGTTGATTTTCAATCTATCTCTCTATTATTACAATAGGTTTGAACTTCCAAGGGGTGCCATAGAGACAGAAGT
154599N	ab/cc	AC:c;AT:a;GC:b	ac	19:37:20:1	2	132.04	sc616	48402	48493	-	51152	TGCATGTCCCCCACCCAAACTGAATTTGTAGTCAATTTGAAGTTGGACTTGAATTAAATATTAATTGGATCTGAATTGAATTGAGGTGAATC
152345N	aa/bb	G:b;T:a	ab	19:38:20:0	2	132.04	sc604	32937	33028	+	51510	TGCATTTGTTTCCAGTCCTTACAACCCCTATGAATCATGATGTGGTTACCTCCTTGATACTGGGAACCATTGGATCAACGTCTGGAGGAAGT
152346N	aa/bb	A:a;G:b	ab	19:38:20:0	2	132.04	sc604	32849	32940	-	51510	TGCATTGTCAGCCTGAGTATACTAAATGATAGCTAATTGGTATAAGAAGACTGAATGGAACTCACCAAATGTATGTTTTAAGCTAAAGGCTT
87288P	aa/bb	G:b;T:a	ab	19:38:20:0	2	132.04	sc604	33156	33247	-	51510	TGCAGACAACCCAACAACTCACCAATTTTTGGTTTCTCTGGATGTTTTGCAAGGAGGCTATCTCCTTTTGTTCTCCATGTAGCGATTTCTTT
20876N	aa/bb	C:a;T:b	ab	18:38:20:1	2	132.69	sc1478	20736	20827	-	34123	TGCATTCCAGAAAACTGGGTTTTCTGTGGCCGCAAACATGACTGACATCTCGGATGCCATGGTCATGTTATTTGAGCCAGAATCAGTTGTTT
20880N	aa/bb	C:a;G:b	ab	18:38:20:1	2	132.69	sc1478	24365	24456	-	34123	TGCATTCCATGTGTGTACATGATGATTACATGTGTGTCACCATATGTAATCTCATGTTACGCTTTGTTTCATCTTATTACTACATGTAATTG
20882N	aa/bb	C:a;G:b	ab	18:38:20:1	2	132.69	sc1478	29330	29421	-	34123	TGCATTCCATGTGTGTACATGATGATTACATGTGTGTCACCATATGTAATCTCATGTTACGCTTTGTTTCATCTTATTACTACATGTAATTG
178752N	aa/bb	CCT:a;TGC:b	ab	16:38:20:3	2	132.69	sc8525	396	487	-	3447	TGCATTTCTTCACCGATGTTAAGATCATTTCATCGCTCCAAATCTAGTCACTCGAGGCGATGCCACATACTTCGAAAATTTCTTCCTCTTTG
20883N	aa/bb	A:b;G:a	ab	18:39:20:0	2	132.69	sc1478	30035	30126	-	34123	TGCATTACCGTTCTTGAGAATCGAGGATCCTTTACTCAAGTCGATCATATACTGGCTTTGGCCAGATGCACGCGTGTTTGGTCGCAAATGGT
170024N	aa/bb	C:a;T:b	ab	18:39:20:0	2	132.69	sc7499	3315	3406	+	4768	TGCATAGCGGGAGCGCAGGAGGCGATGAAACAACAGTTCGACAAACACGTAAGGGCAACGCCGACATGGGAAGTCGGAGATAAAGTGTGGCT
12985P	aa/bb	G:b;T:a	ab	18:39:20:0	2	132.69	sc1478	22105	22196	-	34123	TGCAGCATCTGCTGCACCCAAACAATCATTTTCAGTTTCTGGCCAGGTTTGTACAGCAGCAAGAGATGGGCTTGTACCTCGCATGATTGAGA
45433P	aa/bb	C:a;G:b	ab	18:39:20:0	2	132.69	sc3022	19877	19968	-	20183	TGCAGACTCAGAATGCGGGAATTCAAGCCACGAACCAATTGGCTCAGCGTATTGCTAGGCTTGAGGAAGAACGCATCACCGCCTCCAAAGAA
95282P	aa/bb	G:a;T:b	ab	18:39:20:0	2	132.69	sc7026	2555	2646	+	5375	TGCAGGTTTATGATGGTAAATGAGTCATATATATGCAATTGATTTGTAAGCCCAGGGAGATCAAGGGCCTCAAAATGATTTGTAATCTGATC
75776P	aa/bb	A:a;G:b	ab	18:39:19:1	2	132.69	sc5073	3580	3671	-	10659	TGCAGCTGTCATCTTTTGGTATGTTGAAAGACCAAGTTTCTTGCAACAATCCTATATAAGTAAATCAAAAGAATCAAAAGATCATCTTTAAA
20885N	ab/aa	G:b;T:a	ab	19:38:19:1	2	135.43	sc1478	6317	6408	-	34123	TGCATTATAAATACTATACTATATTCTATTCTATTCTATTTCAACACTTTTTGCTTGGTGATTTAGTGTTTAGATATTGGAGATTGATAGCA
41296N	aa/bb	C:a;T:b	ab	19:39:18:1	2	141.69	sc1997	6912	7003	+	27952	TGCATCAGAAATCGTGCACAAAACCCAGATAGAAGGTTAAGCATATGGTGTTCAGATTCACTTACTGTCAGCTAGTTGGTACATATTCTTTG
142962N	cc/ab	AA:c;AG:a;TG:b	ac	19:39:18:1	2	141.69	sc5506	1191	1282	+	9153	TGCATATAGTTTGATTGGAGTTTGATATCATCTGTTCTCTTGCTTGAAAACATCCAGGATCACACGAAATCATGTCACCTCCTTTCTCTCAA
41280N	cc/ab	AC:c;GC:a;GT:b	ac	19:39:18:1	2	141.69	sc1997	12373	12464	-	27952	TGCATTCTCTTCAAAGAAACAGTCAGATGAGCTCTATCAAGTTCTGAAGGAAATGGCCTCTTCAGAATCTCGACAGAGCTCATGATTGTGTT
26824P	aa/bb	C:a;T:b	ab	20:39:17:1	2	141.69	sc2080	9258	9349	-	27172	TGCAGTCACAAAACTCCAATTTAGGCAGATAATTTCGATGCGAAAGTTTCATGGTCGGCACAGCAGGATTCAATATCCACCAAACCAGACAC
97280P	ab/cc	AA:c;AG:a;CG:b	ac	18:41:18:0	2	142.99	sc754	53705	53796	+	61427	TGCAGAAGGGCAGACGGCCTTCAGCCTGTCGGTCATGACCGCCTTAAGGCCGTCAAGACCCTGTTATGATTATGTGAAATCACGTTGCTATG
170330N	cc/ab	CC:a;TC:b;TT:c	bc	18:40:18:1	2	143.64	sc754	48730	48821	+	61427	TGCATGGAAGTGAATCAAATCATTTGTTCCATCCATCTCTGTTATCTTTAAAACAGTTCATGTGAGCTATGAGGAAATTGAGTCATTATTTT
97277P	ab/aa	A:a;C:b	ab	18:40:19:0	2	143.64	sc754	45589	45680	-	61427	TGCAGCCGATACAAGCACAAATCTCACTTTTCGCGGCCGTGCCTAGTTTTCGGAAACCTAACTATTTAGGTTTCAGAAAAAGGTAGAATCTA
97270P	aa/bb	A:b;G:a	ab	18:41:18:0	2	144.29	sc754	38469	38560	+	61427	TGCAGATTCTCTACTGTGAATCACAGGATTCCCAGAATGATAGTTAAAATAGAACAACTTTGCAGGGTAATGGAGCAATGACCTTTCTCTTT
97272P	aa/bb	C:b;G:a	ab	18:41:18:0	2	144.29	sc754	41590	41681	+	61427	TGCAGGTGCTGGTTTGAAGATTTGCAAGGTATGTAGATGAAATATCTTTCTTTGGTTTTTATGGTTCTCAATCAACTGGATTTTGATTTCAA
52878P	aa/bb	C:a;T:b	ab	18:42:17:0	2	146.24	sc3462	8976	9067	-	17534	TGCAGCTCTGTTATGTACTCCCTGTAGTGGCCGTACCCCCTTTCACCACCTGACCTATTACGTAATGGTCATGGAACCCCCAAAACCAACCT
91294N	aa/ab	A:a;C:b	ab	17:43:17:0	2	146.89	sc3462	2097	2188	+	17534	TGCATCAAAAGTTTGATCTTTAGATTTCAACAGAAAAATTGTACTATAACGTGTGTGATCATTGATAAACGTAACAATATATTTGAAACCAG
91295N	aa/ab	A:a;G:b	ab	17:43:17:0	2	146.89	sc3462	2009	2100	-	17534	TGCATTTAAACAATTCAGTGTCTCATGGAGAAGAAGTGTGGGATCAAGATTATGAAACTGAAATCAGACCGGGGAGGAGAGTACACTTCTGC
91296N	aa/bb	A:a;T:b	ab	17:43:17:0	2	146.89	sc3462	3737	3828	+	17534	TGCATAGACACTTGAGCATTAGTTGTTGCAGGAAGACCATCGTCATCATCATCAATCCATAATCATCAATTTTAGGTTTTCGTCCAGGAAAA
76806P	aa/bb	C:b;T:a	ab	17:43:17:0	2	146.89	sc5099	5255	5346	+	10541	TGCAGCGGTCGCACCAAAATGCTGTTACCAACGCCTTGCAGCTTGTTTGGTACCATAGAGTGATTTGATAAGCAACCACACCCGATGTTGTA
52875P	ab/aa	C:a;T:b	ab	17:43:17:0	2	146.89	sc3462	3846	3937	+	17534	TGCAGATTGCCACCACTGTATCCACCCTTTAGCAAGTGGAAAATCCTCCACAAGCTTATCCATTTTTTGCTCATGTGTTAGACCACCTGCTT
84965P	ab/aa	A:b;G:a	ab	17:43:17:0	2	146.89	sc5704	2317	2408	+	8586	TGCAGAACTGAGCGAAGGGAAGGGTGGGTGTTTAAAAATGATAACTTGTTTATAAAATTAAAAAGTTATTAGAGAAAGGATTTTACAAAGTG
40831N	aa/bb	C:b;T:a	ab	16:44:16:1	2	147.54	sc1979	61269	61360	-	81438	TGCATTTTATGTTCATTTAATTGCATCTGATATTCCAGGGACTTGCACAGTACCTACCCTAGGTACGGTATAGTACAGTATCTTTTTGTTGT
25160P	aa/ab	A:a;T:b	ab	17:44:16:0	2	147.54	sc1979	60530	60621	-	81438	TGCAGTGGTGGGGCTTGTGTCAAGCTAGTATTTTGAAGGACTTTTGCTTGAATCCTCAATTTCAACCTTGAGGGCTCTAAACATCATACACT
25157P	cc/ab	ACG:c;AGA:a;GGA:b	ac	17:44:16:0	2	147.54	sc1979	57620	57711	+	81438	TGCAGATATTAGAAAGAACCAGTGCGACTCAAATGAGGAGGAATCAAAATAAGTTAGAAAGTGTAATAAAACGATGAGCAGGAAGGAAAAGG
40825N	ab/aa	A:b;T:a	ab	15:45:15:2	2	148.19	sc1979	54826	54917	+	81438	TGCATGTCCCAAATGTTGAGAGTTTTATGAAAAAGAAAAAGAAAATGTGTCCAGTTGACGCATCCTATTAGGTCTGAATCAAGCAAATCCTC
40823N	ab/aa	A:b;T:a	ab	16:45:15:1	2	148.19	sc1979	52030	52121	+	81438	TGCATGTCCCAAATGTTGAGAGTTTTATGAAAAAGAAAAAGAAAAAGTGTCCAGTTGACGCATCCTATTAGGTCTGAATCAAGCAAATCCTC
25155P	ab/aa	A:a;C:b	ab	17:45:15:0	2	148.19	sc1979	56099	56190	+	81438	TGCAGTGCTGCAAGCTGTGTTCAAGAGATATTGGTATTTGATTACAAAAGGGAAAAATGTGAAAAGTTGTTGAAAGTGTTGAAAAGAAAAAG
40816N	aa/bb	C:b;T:a	ab	17:46:14:0	2	148.84	sc1979	35185	35276	+	81438	TGCATGTTGACGTCTGATAGCTTCCTCTTCTTCATCAAGATCAAGATCCAGAGAATATGAAGCATCTCCCTATTTAGCAGCAGTTTCGGGAT
40817N	aa/bb	C:b;T:a	ab	16:46:13:2	2	148.84	sc1979	35097	35188	-	81438	TGCATCTCGCAACAAAGCTCGATCTTCATATTTAGGAGGAGCAAATGCTTTGGATCAAGTTTCCGTACCATTCCTGAATGATACCGATCTTG
40822N	ab/ac	A:b;C:c;T:a	bc	16:46:14:1	2	148.84	sc1979	50678	50769	-	81438	TGCATCTATGTGGATCTGTATATGTAGTACTGAACTGGTAAAAAATCACACAAGTACAAAAAATAATAAATAAAAAAATCACACAAGTACAA
25148P	aa/bb	AT:b;GG:a	ab	17:46:14:0	2	148.84	sc1979	48574	48665	+	81438	TGCAGGGTTTTTGACCCCAGGAGCAACACTGCACAGAAGCGCAGCACCCTTTGAAAACCGCATCACCCCGCTGGGCAACAGCAACGGGGGGT
25149P	ab/cc	AC:a;AT:b;GC:c	ac	17:45:14:1	2	148.84	sc1979	48486	48577	-	81438	TGCAGAGCTTCCTAACCCTTGGAAATCAGGGGTTGTCTGAACCGCTACGCAGGCTCTCCTTGTAGCACCGCAGATCACAGGCAGCGGGTGTT
89868P	aa/bb	C:b;T:a	ab	18:45:11:3	2	149.49	sc636	20026	20117	+	50544	TGCAGTCGGCCACTTGGCAGGTAAGTCTCTTGGGTTAAGGCTGACGTGTTCACCCCTGGTGTTCTGTTGGGGCATGAGCAAAGTGAAAACTT
89863P	ab/ac	CA:b;CG:a;TG:c	ac	18:46:13:0	2	149.49	sc636	16977	17068	-	50544	TGCAGGCCGCCTTGAGCCCTGACCATTCTGAGACCAGGTCAGATGATTTTCAGATTTAAAGTGCTTCAGTGGTGGTGTATGTGACCAACAGG
166442N	aa/ab	C:b;T:a	ab	17:44:16:0	2	155.36	sc714	12828	12919	+	48330	TGCATCTCCACAGTGCAAAAGTTTTGTTTGCACTCTGTGACTGAGGCGTGCACCCAAAAGTGACCCGCAATCATACTCAACACTCATTAAAG
95682P	aa/ab	C:a;T:b	ab	19:48:10:0	2	164.01	sc714	23038	23129	-	48330	TGCAGCTGGTACTCCTGCACAAACTCTTGGTAATGTGAATCCAGTAAAACCACCTTGAACTGTGATTTTTTGAGAATTACCACAAGCTTTAC
95683P	aa/bb	A:a;C:b	ab	19:48:10:0	2	164.01	sc714	23750	23841	+	48330	TGCAGGTTTAACTGCATCTGTTCAAAGAGATGCTCAATCAAGAGAATTTTATCTTGAAGGTGGTGCAATGGTTTTAGCAGATGGTGGAGTAG
166446N	aa/ab	A:a;C:b	ab	18:48:11:0	2	166.74	sc714	27401	27492	-	48330	TGCATAAACATATTACATTGTTTCCAGTTGAGCCACATTGATCATTGGTACATAGTGGGTAATGCCTAAAAGTGTGAAATCAGGTATTTTCA
95685P	aa/ab	A:a;G:b	ab	18:48:11:0	2	166.74	sc714	27559	27650	+	48330	TGCAGTTGTTATTCATCAATCATGGTATTTACTCATTGTTATCTGAATCTTTGAGGAGATCTGAGTAGATAGATGAAATTCAAACAGATGTC
50271P	aa/ab	A:a;G:b	ab	16:47:11:3	2	169.6	sc324	19589	19680	-	63538	TGCAGTGGCAGGGAACCTGCTGTGAATTGCCGTCTTGCAGACCAGACCAATCTTTTTTGTGCTTGACCTTCAGCTTTTTCAACTTATGGCTG
50285P	ab/aa	A:b;G:a	ab	16:48:11:2	2	169.6	sc324	53309	53400	-	63538	TGCAGGATGGCTGGAACTCCACTGATGAATCGGGTATCAAGCGTGATATTGCCTGAGCGGGAACAATCACAGCACATTTACGCCTGGAGATG
11101N	aa/bb	A:b;G:a	ab	15:50:11:1	2	169.6	sc123	44867	44958	-	82711	TGCATTCTCAGTCTCCACCATCGCCACCAGTGGCCCATGTCTCCAAGGATCAGATGGTACGTGGATTTTTCTCCACTCAAGGCATACCTGCT
64351N	aa/bb	C:b;T:a	ab	15:50:11:1	2	169.6	sc25	26022	26113	+	172606	TGCATGTCCAAACACAATGCAATTGTAGTGAGGCACACCAATTACAACCACGTAGTAAGTGAATTCAATCCAGTTTTTGACAAACCAAAGGT
64359N	aa/bb	C:b;T:a	ab	15:50:11:1	2	169.6	sc25	296	387	+	172606	TGCATTATCTTGCCTGTGTCTACTTTGTTTCTCGTCTTTACTGACCACGATGCCCCAACCAGATTTCAACAAGCCAAGGAGCCACGGTGTTT
64362N	aa/bb	C:b;T:a	ab	15:50:11:1	2	169.6	sc25	3361	3452	+	172606	TGCATTATCTTGCCTGTGTCTACTTTGTTTCTCGTCTTTACTGACCACGATGCCCCAACCAGATTTCAACAAGCCAAGGAGCCACGGTGTTT
64374N	aa/bb	A:a;G:b	ab	15:50:11:1	2	169.6	sc25	54295	54386	-	172606	TGCATTGGACTCTAAGTGCTATATCACTAGTTGAGATAGACGTTCAATAGAAGAATGTGCAACCCAACTTAGTCTGAGACAGGCTCCAGAGG
64376N	aa/bb	A:a;G:b	ab	15:50:11:1	2	169.6	sc25	59244	59335	-	172606	TGCATTGGACTCTAAGTGCTATATCACTAGTTGAGATAGACGTTCAATAGAAGAATGTGCAACCCAACTTAGTCTGAGACAGGCTCCAGAGG
64293N	aa/bb	A:a;G:b	ab	15:50:11:1	2	169.6	sc25	104001	104092	-	172606	TGCATACATCACGGGGGGAACCTGGGTCAAAATCTGATCCTTGAAGGTCCCGCTGTCGTCGAGTCGTGTGCCAGCCTCGCAAGCAGCCCCAA
22646N	ab/aa	C:a;T:b	ab	15:50:11:1	2	169.6	sc14	44220	44311	-	136163	TGCATTTACTTACAGCGGGATTTCAATCGCAATGCAACACCATGAAGATTAGATAATTCTCATTATCTGAACCCATGGCAATGCTTGTTAGA
22654N	ab/aa	C:a;T:b	ab	15:50:11:1	2	169.6	sc14	47543	47634	-	136163	TGCATTTACTTACAGCGGGATTTCAATCGCAATGCAACACCATGAAGATTAGATAATTCTCATTATCTGAACCCATGGCAATGCTTGTTAGA
64369N	ab/aa	A:b;C:a	ab	15:50:11:1	2	169.6	sc25	4944	5035	+	172606	TGCATGATTTTGCTGCAATCAGCTTCTAAGTACAGAGGTAACCCCGTTACCCAGCTTGAATCAAATGCCAGTCCAATCTTCACCCTGCCACC
11103N	ab/aa	G:a;T:b	ab	15:50:11:1	2	169.6	sc123	47888	47979	-	82711	TGCATCCCTGTAGGTAATTCATCTCTATGTAGTATGTAGTACCCCTGAATTTGATTTGTTCTATGTCTTCTGCAATGGTAGGAATGAAGGCC
64386N	ab/aa	A:b;C:a	ab	15:49:11:2	2	169.6	sc25	7898	7989	+	172606	TGCATGATTTTGCTGCAATCAGCTTCTAAGTACAGAGGTAACCCCGTTACCCAGCTTGAATCAAATGCCAGTCCAATCTTCACCCTGCCACC
3197N	ab/ac	CA:a;TA:b;TC:c	bc	15:50:11:1	2	169.6	sc1071	36313	36404	-	40328	TGCATTCATTAAGGGGTTTCAAGTTTAATTAATTTTTATGTGAGTTTTACAAATTTGGGAAAGTTTTTTGTAAGAAATTTTCTCCGTAAAAA
64397N	ab/cc	AA:a;AC:b;GC:c	ac	15:49:11:2	2	169.6	sc25	87645	87736	+	172606	TGCATTCTGCGTATTTGTCTCTCGAAGAGATTGACAAAGTTTGGTTGAAACCAGGGAAGGAATGGGTGACTGGTTATTCAACCCCTCTTTCA
64345N	ab/cd	CAG:c;CGG:a;CGT:d;GGG:b	ad	15:50:11:1	2	169.6	sc25	21824	21915	+	172606	TGCATAACAGGGGTTACGATACATATTGGTGTAATCAGTGAATTAAGGTTAATTAGTTGGAATGAACTTAAAGGACAGAAGGTTTGAAGCAG
22667N	cc/ab	CC:a;CT:c;TC:b	ac	15:50:11:1	2	169.6	sc14	66160	66251	+	136163	TGCATCGACTATCTTCATCCGGAGGCTATTCCCTCTGTCAATGGTTGGCGCGATGATATTGCTAGAGGGGTCAATGGTCTTTTCCACTGGAC
64398N	cc/ab	CAT:a;TAC:c;TCT:b	ac	14:50:11:2	2	169.6	sc25	87557	87648	-	172606	TGCATTTCACCTGTCGTTTTAATAAACTGAGCATTTAGACTATCCACAATTCCCCATTTCTTTGCAAGTTGTTGAATTACAGATTTTTGTCC
6753P	ab/cd	AGT:a;ATT:b;CTC:c;CTT:d	ad	16:48:11:2	2	169.6	sc123	81203	81294	+	82711	TGCAGGCACACCTAGGACTGGAAAGAACTGACATAATTGTCTGAGGGGCTTAAATGAGGCTCATGCTAGAGCTTAGCACAGCTTGAATACAC
64302N	aa/ab	C:b;T:a	ab	16:50:11:0	2	169.6	sc25	112805	112896	+	172606	TGCATGTAATCTTGAGCTGTTAGTGACTTTTCAGTGTTGTGGTGACCAGTTCATAACTTATTGATCAACAGTTGACATCGGTCTATTAAACT
64331N	aa/ab	AT:a;GG:b	ab	16:50:11:0	2	169.6	sc25	165828	165919	-	172606	TGCATGACACAATCTTTATATAGAGTGAGCTCATTGTATCATCGTGACATTACGAGGTTCAAACTCATTGCTCAAATCATAGCTGAGCGCTG
85816N	aa/ab	C:a;T:b	ab	16:50:11:0	2	169.6	sc324	6163	6254	+	63538	TGCATGACAGTACCATACAGTGTGTGACTTACATTTGTCACCAAGACATTTCACACAGAAGCTGAGAAACTGGATACATGGATTTGCCTTGA
22666N	aa/bb	G:a;T:b	ab	16:50:11:0	2	169.6	sc14	64021	64112	-	136163	TGCATGTGTAATTCTTGTGTTATTCATGTGATAAACTGTGTGAAAGGTTATATTCACTTTGTGTAATCTCTCATATAGATTTAAATCTCTAT
22670N	aa/bb	AG:b;TC:a	ab	16:50:11:0	2	169.6	sc14	74595	74686	-	136163	TGCATCAATTAGAAACACATCAAACCATCACTCCAATGTGCAATGCAAATGGCCAAGGACCTTACCACTCATGGTTTATTCTGTCTCAAAGG
22686N	aa/bb	C:a;T:b	ab	16:50:11:0	2	169.6	sc14	95185	95276	+	136163	TGCATTGCAGGGGCATGTCGTGAAAGTTCAGTGATAGCTTTCCTAGCTCGTAGTCCAGCGCTACAACCAAAGGTGAGTGGTACTCCCTCGCT
64328N	aa/bb	CA:b;TG:a	ab	16:50:11:0	2	169.6	sc25	164088	164179	-	172606	TGCATGACACAATCTTTATAAAGAGTGAGTTCATTGTATCATTGTGACATTACGAGGTTCGAACTCATTGCTCAAGTCATAGCTTTGCGCTG
64343N	aa/bb	C:b;T:a	ab	16:50:11:0	2	169.6	sc25	20681	20772	+	172606	TGCATGTCCAAACACAATGCAATTGTAGTGAGGCACACCAATTACAACCACGTAGTAAGTGAATTCAATCCAGTTTTTGACAAACCAAAGGT
145399N	aa/bb	A:a;C:b	ab	16:50:11:0	2	169.6	sc5652	2968	3059	-	8745	TGCATACTATTTAAAGACAATCATACACTTTTGATACAAGATTGTGTTACAACAATGGTAGAGAAGAGGTGGTTACAATTATACATAGTGTT
183906N	aa/bb	G:a;T:b	ab	16:50:11:0	2	169.6	sc929	30209	30300	+	42906	TGCATACCCTCCTGGCTGTCTCTCAACATATGCCTTGAGATCTAGCCGGTTCTGGGATGGTGGCTGCAGGCCAGTCCAGTTTTGCGTGAGGC
183918N	aa/bb	A:a;G:b	ab	16:50:11:0	2	169.6	sc929	5318	5409	+	42906	TGCATTGTGGTTTTAAAAATATGAAAAAATATTCCAGACAATTGAATTGCACAAAAGCACCCAGCCATTATTTTTTTATATTTTTCTGACCC
64393N	aa/bb	A:a;G:b	ab	16:50:11:0	2	169.6	sc25	84079	84170	+	172606	TGCATAACCCTGGAACTAAGGTTGAGGAAGACTTGCGGATTCAAAACAATGGATGAAGTGATCAAAAAACCAAAGCATAAGTCTCTGAGTAC
64406N	aa/bb	A:b;G:a	ab	16:50:11:0	2	169.6	sc25	99326	99417	-	172606	TGCATGAAGGGGACATGCACTTGATCAATGTTGATTGGTTGGCGTGTGTCCGAGAGGTGAGGAGCACGCAACAACGAATCCGAGCCTGCAGG
11095N	ab/aa	A:b;C:a	ab	16:50:11:0	2	169.6	sc123	19837	19928	-	82711	TGCATTCAGCTGCATGTACCCATGCCATTTCCTGCATATGATAGAAGTTTCCTGCAGAGGGGTGTATATCCAATTTGCCCAGCGTTTTTTTG
64325N	ab/aa	C:a;T:b	ab	16:50:11:0	2	169.6	sc25	162282	162373	+	172606	TGCATGTAGTTATGGAGGATGTCACATCTTAGGTCTGATGATCCGAACTCTCGTCGTATGTATTACCTCTGATATGTTCTCTCATAAAAAGT
22633N	ab/ac	CC:c;GC:a;GT:b	ab	16:50:11:0	2	169.6	sc14	26359	26450	+	136163	TGCATCAGATGAGCCTACCACTTTTGGATCCAGTCCTACTCGAGGACTCAAATGTGCCCAATCAAATAGATCAATCAATATATTTATTTAAA
22673N	ab/ac	CCG:b;CTG:a;TTA:c	ab	15:50:11:1	2	169.6	sc14	81155	81246	+	136163	TGCATTGAGTCACTTATATAGATCAACTTTGTTACTTCTTCCCATCCAAGACAACAAAAATTTTCATCTTCAACGGGGGAAGATAGAATGAT
64323N	ab/ac	AA:b;AG:a;GG:c	ab	16:50:11:0	2	169.6	sc25	159618	159709	-	172606	TGCATATTTTGAAGAGTCTCTATCCTTATGTTTCTTGTTGACAAATTCATCACAGGTCACGACGATATTGGATCCAAATATTTGGAAGTTTG
11106N	ab/ac	AG:c;GA:b;GG:a	bc	16:47:11:3	2	169.6	sc123	54377	54468	-	82711	TGCATGCGGGGGAGCTGAGGCAGCGAGAGAATAGTCAGAAGACTAGTATAGCTGAAAAGTTGAGCCATGAGCAACTTACCAGATTTTATTCA
64401N	ab/cc	AA:a;AG:c;GA:b	ac	16:50:11:0	2	169.6	sc25	90492	90583	+	172606	TGCATATACCTCAACTATTCTTTTACAATCAATGCGGAAGATCACACTTGTAAATGCTGCTCTCAATTGTTCATTTATCCCACTTTAGAGTC
22655N	ab/cc	CG:c;TA:a;TG:b	bc	16:50:11:0	2	169.6	sc14	48133	48224	-	136163	TGCATATGTTCATATTTCATCTGTTGCCTCACCGGCAGTCAAAGCAACTGGTGTCACAATCATTTGTAGACCAAGTGCAAATTGGTACACAA
22677N	ab/cc	AAA:a;ACA:b;GCT:c	bc	16:50:11:0	2	169.6	sc14	83662	83753	-	136163	TGCATAGCAATAAAATTATTAAAGTTATGACCGGCTGGGATCAAAGGAGCAATTTCCAACATTTTTCTTGACAAGAATCTCTCTATATCTTT
64353N	ab/cc	CG:a;CT:c;GG:b	ac	16:50:11:0	2	169.6	sc25	27165	27256	+	172606	TGCATAACAGGGGTTACGATACATATTGGTGTAATCAGTCAATTAAGGTTAATTAGTTGGAATGAACTTAAAGGACAGAAGGTTTGAAGCAG
22628N	cc/ab	AA:a;GA:b;GG:c	bc	16:50:11:0	2	169.6	sc14	20749	20840	+	136163	TGCATCATGCTCATCAGACCATAGTTGTTGGCAACGAGAGCCATGGGTTGCTATACAATGTTCTTCAAGTACTGTGTGGAATTCATGACCAA
1487P	aa/ab	C:b;T:a	ab	16:50:11:0	2	169.6	sc1071	10064	10155	+	40328	TGCAGCAGCACGGGGTTTGCTCCTCAATGACAATCACTACATATCAACCATGAAGGAAGCGGCTTTAGTACATAGTGGCTTCCAGCTTAGGT
50280P	aa/ab	A:b;G:a	ab	16:50:11:0	2	169.6	sc324	47526	47617	+	63538	TGCAGAACCCGGGTGGTGCCTTGAATTCACTTGACACAACAACATGGCCGAATATGTCACAAAAAAGGCCAATTTTCCATCAATTTTGGCTG
6749P	aa/bb	C:a;T:b	ab	16:50:11:0	2	169.6	sc123	53560	53651	+	82711	TGCAGCAGTGTGGTGAGCACTGCAAGGGTCCTGGTAGAGAACATCAAATCTTTTGAGATAAGTCGATGTCTATGGATAGATATATTGAATCT
13447P	aa/bb	A:a;G:b	ab	16:50:11:0	2	169.6	sc14	78562	78653	+	136163	TGCAGTCCTTGCAAGATAACATCTGTGTCTTTTGCCTTCCAACCAACGCGTGATTTCAAGGATCCTAACCAAGATCCTAACATGCGGGCAAA
34700P	aa/bb	C:b;T:a	ab	16:50:11:0	2	169.6	sc25	81099	81190	-	172606	TGCAGCTTTATGATTAATTGGTTCAACACCCAAACTCATTAAGTACATATCAGCATTGAGATTGCAACTCGCCCTGAATGCATTGCTTCAAT
34710P	aa/bb	AT:b;GC:a	ab	16:50:11:0	2	169.6	sc25	99240	99331	-	172606	TGCAGGATTGCCTTCACCCCTGGGCATAGTTTTTTGGAGACATGTCCTCACCCCTGGGGAGGATTTGTTCTCGCGGCGCGACCTCACTCCTG
50273P	aa/bb	A:a;C:b	ab	16:50:11:0	2	169.6	sc324	2429	2520	-	63538	TGCAGTTGAAGTTGCTGAAACAATACCTGAAAATGAGGAAGAACAGGAAGACAATATGTTTCCAGCCACACCAGCAACTGACACTCCTCAGG
105652P	aa/bb	C:a;G:b	ab	16:50:11:0	2	169.6	sc929	31277	31368	-	42906	TGCAGACATGTACTTGAGGGATTATACGGAGGAGGAGCTTACCAAAGCCAAAAAACTTCTATGGGTGATCAACCGCCCGAATGGTCAAAAAG
13446P	ab/aa	AA:a;GT:b	ab	16:50:11:0	2	169.6	sc14	77107	77198	-	136163	TGCAGAAGTTGCAAAAGCAAAACAGAAGCGTCTTGCCCATTTTGGTATTGTTTGGAAGGGAACAGCCAACTCACTTCTAGCCATAAATGTCC
6739P	ab/aa	A:b;C:a	ab	16:49:11:1	2	169.6	sc123	19785	19876	-	82711	TGCAGAGGGGTGTATATCCAATTTGCCAAGCGTTTTTTTGTCAAAAGTCGTGGGTTTTGTGGTATATAACCTCTTGCTAATTCAAATCGTGT
105646P	ab/aa	A:b;G:a	ab	16:50:11:0	2	169.6	sc929	24939	25030	+	42906	TGCAGCGATTCCACTTCATGTTGATAATGAAGGTGCTGAGGCTTTGGCCAAGAATCCCAACATCATTGTCGAACCAAACACATTCATGCTCG
50279P	ab/ac	ACTG:b;CCTA:a;CTCA:c	ac	16:50:11:0	2	169.6	sc324	41173	41264	-	63538	TGCAGATGAATGACACACCATGAATATACAATGGCATCTGAATTCTAAATAACCAACTGAAGCATAGAGATCATCTTTTGAAAAGCAGAGGC
50277P	ab/cc	AG:a;GA:c;GG:b	ac	16:48:11:2	2	169.6	sc324	37841	37932	-	63538	TGCAGAAACTGGAACAGAAGTTGGTGTCCTTGCTTGATCTCGAGGAGGAACTGAGAGATGCCCAGTACGTTTGTGAATTGTATCATACTTTT
34698P	cc/ab	GA:a;GG:c;TA:b	ac	16:50:11:0	2	169.6	sc25	77945	78036	-	172606	TGCAGAAAACACTCAAATAAAACCATTCATACAATTTAAAATAGAACTAGAATCCATTCAATTATCCTTTGTTTTTTCATGGGAATGAAACT
50281P	cc/ab	CC:a;TC:b;TT:c	bc	16:50:11:0	2	169.6	sc324	47438	47529	-	63538	TGCAGAAGATCCTTCAGAGGCTGCATAATTGCTCGAAGCTATGAGGTAATATGAAAATGCCATTTGATTTGATTTGTTCTTGATCTGAATAT
100379P	aa/ab	A:a;G:b	ab	14:49:11:3	2	169.6	sc8127	7255	7346	+	7916	TGCAGTGGCAGGGAACCTGCTGTGAATTGCCGTCTTGCAGACCAGACCAATCTTTTTTGTGCTTGACCTTCAGCTTTTTCAACTTATGGCTG
1622P	aa/bb	C:a;T:b	ab	17:48:12:0	2	171.03	sc1081	11234	11325	+	40097	TGCAGCAAAATGTACCGGGGAAGCAACTGAGTTGAGCCGTGTCACTCGGTTAGCCTCAGCCGTCAGGGAGATTCTGGACTGTATTGGAGAGG
1626P	aa/bb	C:a;T:b	ab	17:47:12:1	2	171.03	sc1081	13747	13838	+	40097	TGCAGCAAAATGTACCGGGGAAGCAACTGAGTTGAGCCGTGTCACTCGGTTAGCCTCAGCCGTCAGGGAGATTCTGGACTGTATTGGAGAGG
1636P	ab/cc	CA:c;CG:a;TG:b	ac	16:48:13:0	2	172.33	sc1081	25500	25591	+	40097	TGCAGGTGTCCGCGATGTCCACATTAGCACGGACACATATCCATAACCCCAAGTTGGAGCCAGTTGAAGCAGGCTCATGTATTCATTATTTC
35002N	ab/ac	AA:a;AG:c;GG:b	bc	18:46:12:1	2	177.28	sc181	53809	53900	+	73907	TGCATCCGATAATCTTTTTGAGTATCTCTTATTCGCTCACATTCATCTTCATGATTTATATAATGAGATGATCTCGTTTATGTTTGGTTATG
8167N	aa/bb	AT:b;TC:a	ab	22:43:12:0	2	186.07	sc1184	33183	33274	-	38316	TGCATCAGCTGGAGGGATCTTTATCTCAGGCACATTTGTCTTTCCTAGACGTATAGTGGAGTTGTTCAATTTCATTCTTTTGCTTCTGAGTT
3903P	aa/bb	A:b;T:a	ab	22:43:12:0	2	186.07	sc1184	26968	27059	-	38316	TGCAGTGTTTTCTCACAGCAAAGGTGCTCAACAGTCAGCAGATACTAAGTGATATACATGAATTGATCTTTCAAAAGCCAAGTGCTGCTTAT
8161N	ab/aa	G:b;T:a	ab	23:41:12:1	2	186.72	sc1184	20661	20752	+	38316	TGCATCGTATTATTATCTTCATTTACCGAAAATCAAGTTACTTTTTGAACACTAGCCATTGCGGTCAATGAAAAAGATATCCATTCATTTTG
8164N	ab/aa	G:b;T:a	ab	23:41:12:1	2	186.72	sc1184	24084	24175	+	38316	TGCATCGTATTATTATCTTCATTTACCGAAAATCAAGTTACTTTTTGAACACTAGCCATTGCGGTCAAGGAAAAAGATATCCATTCATTTTG
24831N	ab/aa	C:b;T:a	ab	21:43:12:1	2	188.8	sc1557	26628	26719	-	33131	TGCATCTTCGTGTTTTCCAATTCATGGTGTTCAAGGCCGAATGACAAAGTCATCTCACCTTCATCTTTCATATGAATCTGCTATATATTCTG
14481P	ab/aa	C:b;T:a	ab	22:43:12:0	2	188.8	sc1557	3278	3369	-	33131	TGCAGTAGCCTGTAGTAGCTCATCTCCCATTCCATGGATAGTTGAATGGGCAGCTTTCCTTGATGCTTCTGTGGATTGGAAACAGTGGATAC
14890P	ab/aa	C:a;G:b	ab	22:43:12:0	2	188.8	sc15826	43	134	-	336	TGCAGCTAAGTTCTCACACCGCTGGCTAGGCCCATTTTCCATTAATAAGAGAATTTTAAAAAATGCTTGTAAGCTTGATCTGCCCAGGAGAA
100322P	aa/bb	C:b;T:a	ab	22:44:11:0	2	189.45	sc809	90319	90410	-	97106	TGCAGCGTTGGAGGATCAGTCAAGAGGACAGGACGCGAATCTCGTGCGACAAGTTTTGGCTTTGTTCTCTTAGTATCAAAATATAAATCAAG
175104N	aa/bb	G:b;T:a	ab	21:45:11:0	2	190.1	sc809	32518	32609	+	97106	TGCATTTCAGTGAGAAATAAACTGTATACATGAGTTCACTATCTTTCTTTCACTTTATAGACTTTTAACCTTTCTAACTGATTGAAGAATGA
175109N	aa/bb	A:a;G:b	ab	21:45:11:0	2	190.1	sc809	38777	38868	+	97106	TGCATTTAAAAAGCCCAGAAAATGAAAAGTGGAAGATGAACTAAACAGAACAGGACTCAACGGTACTCCATGCGAGTCAATTGCATGTTTTT
171785N	aa/bb	C:a;T:b	ab	22:43:12:0	2	191.4	sc7705	3380	3471	+	4435	TGCATTGGCTAATCATTGCGGTTTAGATGACAAACACCGACACTTGGTGTTGTCCCATTCTGAGGTACGTCACATAGTCATGATATCCGAGA
175125N	aa/bb	CT:b;TG:a	ab	22:43:12:0	2	191.4	sc809	6234	6325	-	97106	TGCATTGCCTTCAGATTACTGCACCCTCAGCTGTGACTATCCCAATGCAAACACTCTTCAATGAAGGGTTGGTTTCAAAAACCAATCCACTT
175084N	ab/aa	G:b;T:a	ab	21:43:12:1	2	191.4	sc809	12187	12278	+	97106	TGCATATTGATGATGAGTTTCTTTTTGTCTTGGGTGATGTATAGAGAGTCAAAATAAACAGTGAGGTAGCAGAAATTTTAGGGTAGATCTGA
150157N	ab/aa	A:b;G:a	ab	22:42:12:1	2	191.4	sc590	3187	3278	-	51839	TGCATCTTGTGGCATTGGTAGATCTGATGTCTTTGCTATCATTTTTTCGACCCTGCTGGCGGTAAAATAAGTTTTCACAGCCATGCGGTTAC
86095P	aa/bb	A:b;G:a	ab	22:43:12:0	2	191.4	sc590	3523	3614	-	51839	TGCAGCTCGCCGCTGCGAGGAATAATATCTCACTTTTGAATTATACCAAATTCAGAACCTCGCACCAAATTTTTCTTTGGCCAGCGTCAGGA
98134P	ab/aa	C:a;T:b	ab	22:43:12:0	2	191.4	sc7705	3791	3882	-	4435	TGCAGTGTATGCCTCCAGCTCCGGAGACCATAGGAATTTCAGGGCCATAGGGTTCATCAAACCCTATGGCTCATTGAAAAGCTTGTCAGAAA
90204P	ab/cc	AG:a;CA:b;CG:c	ac	22:43:12:0	2	191.4	sc6476	2789	2880	-	6480	TGCAGCCAGTACATCCACTGCCTCTGTGTCTAGCTCCGTCGGAACTCAAGTAAAACCCAAAACCGAAGTACAACTGAACCTATCGAGGAACA
86097P	ab/cc	AA:a;AC:b;GC:c	ac	22:42:12:1	2	191.4	sc590	4192	4283	-	51839	TGCAGTCTTTTCGAATCAGGTGATGAAGAGCCCTTTCTCCATGTCAACAAACGCTTGTTTTTTCCTCGGCGAAGACGTAACATCAACCTCCC
90205P	ab/cc	CGG:a;TAC:b;TGC:c	bc	21:41:12:3	2	191.4	sc6476	472	563	-	6480	TGCAGTGGAAGTGCCCGATTCCATCTGCGGCATTCTCAAGGGTCAATATCAGTTCAAATCAAAAAGTGAAAAAGCTACGGCTTCACAGTTTT
150149N	aa/bb	A:b;G:a	ab	20:45:12:0	2	194.13	sc590	20279	20370	-	51839	TGCATCAAGGAGATCTTATCTGATCTTGTTGCAAATTTGTATGTCCACTTTTGAAGAAATATTCTCAGAACCAATGGTGATCATCTCCAGGT
86083P	ab/ac	GC:a;GT:b;TC:c	ab	22:42:13:0	2	196.08	sc590	30181	30272	-	51839	TGCAGACTACTCCGAATGACGGTGTAAAACCCCCAAGTCCCGTGGAATAGGCGTGATGAAGTGTCAATTTGAGTGTTGTGGATTCTAAGATG
63973N	aa/bb	G:a;T:b	ab	22:42:13:0	2	203.14	sc258	61374	61465	-	97702	TGCATCCATCCATTCAAACCATCAAAGTCCCAGACAAGACATAGCAAACACAGCAAACTCTCAGGAGTTGTTGAAGATTTTTTTCTCCGGTT
34519P	aa/bb	G:b;T:a	ab	22:42:13:0	2	203.14	sc258	54692	54783	-	97702	TGCAGCATCAGCCAATATCTTTTCTTCGTGCTCTGCATGGATTCAACCACGGATAGGAAAGCGACGAAATCCGGAAGGTGTCAAGGAAGAGA
182570N	aa/bb	A:b;G:a	ab	21:42:13:1	2	203.14	sc9032	87	178	+	3096	TGCATACATACTGACATTTTTAGAATGACTCTAATCTAGGTGTTTGCCTAATGTTGCCACCATTCCGTCCTGATATCAACCCTGATGATCCC
32659N	aa/bb	G:a;T:b	ab	22:41:13:1	2	203.14	sc175	65527	65618	+	74569	TGCATGTCAGATAGGGAATTGTTCTTCGCCAAGGCCAATGAAACACATGAATCCGGGATGGATTTACCTTTATAGTATTAAACAAAGAGTTT
63953N	aa/bb	A:b;G:a	ab	22:41:13:1	2	203.14	sc258	32251	32342	+	97702	TGCATACATACTGACATTTTTAGAATGACTCTAATCTAGGTGTTTGCCTAATGTTGCCACCATTCCGTCCTGATATCAACCCTGATGATCCC
63955N	aa/bb	A:b;C:a	ab	22:41:13:1	2	203.14	sc258	43437	43528	-	97702	TGCATCCCCCTCTTTAATACGAATAAAATTGAACGCGGATTTTAAGTCTAATTTAGTAAAATATTTGCAACCTGAAACTCTAGTTAACAAAT
63968N	aa/bb	G:a;T:b	ab	22:41:13:1	2	203.14	sc258	57407	57498	+	97702	TGCATGTCAGATAGGGAATTGTTCTTCGCCAAGGCCAATGAAACACATGAATCCGGGATGGATTTACCTTTATAGTATTAAACAAAGAGTTT
30663P	ab/cc	AG:a;CA:b;CG:c	ac	23:39:14:1	2	204.44	sc2355	15966	16057	+	24679	TGCAGAATCTCTACCAAATCAGGATCCCCCAAATCTACAGAATCCACCAAGCAAATCCATCACCACCTCGGCCAAAACCATCATCTCTATCA
24311N	aa/bb	C:a;T:b	ab	23:40:14:0	2	204.44	sc1536	635	726	-	33371	TGCATAGAGTAAATCTCATTGAATAGGTACAGCCGTTGTAAGATCTCTATCAGCAGATTTTTGAAAAGTGTTGTTGTTGCCAGATTTAACTT
13944P	aa/bb	C:b;T:a	ab	23:40:14:0	2	204.44	sc1536	891	982	+	33371	TGCAGTATAACACACACGAGATTTAAACATTAGATTATGCTATCTGGTTCAAGAAGATGAAAGGGAACCAACACAAAGCAAACTGGTCCAAT
13945P	ab/aa	C:b;T:a	ab	23:40:14:0	2	204.44	sc1536	803	894	-	33371	TGCAGCCCAGGCAGATCCATGATGCTTTGCTCCAGTTGATTGAACCTGAGATCTGTCTCTCATGGTAAGCTAGGGATATAAGGTGCAGGATT
30661P	ab/cc	CA:a;CG:c;TG:b	bc	23:39:14:1	2	204.44	sc2355	13445	13536	+	24679	TGCAGTCCAGAGCCAAGCCACTGTGGACCCAGGCTTTTGGCATGGGTTGATTTTAAATAATACAACGTTAGAGCCAACGACTGTGGGATACG
34530P	aa/bb	AT:b;CA:a	ab	22:41:14:0	2	205.09	sc258	73695	73786	+	97702	TGCAGAGACACCCACATGAGAACTTTTCTGGACCTTCCCTTTCTACTCATATATCCCAAAGCAAACAGCTCTAAGTTTGAACCTCGGTAACA
34541P	ab/aa	A:b;G:a	ab	22:41:14:0	2	205.09	sc258	95087	95178	-	97702	TGCAGCAACAGATAAAAGTCGTGAAATCATGGTAGCTTGTTCGATCAACACACTTGATCGATTGCCACTGGGTGTCTGATTGGTCGATTCCT
34534P	ab/cc	CC:a;CG:b;TG:c	bc	22:41:14:0	2	205.09	sc258	74554	74645	+	97702	TGCAGGCGAGCATCAGTGAACTCAAGACGGTCAACCCAATGAACAAATTGGCCGGTGGCGAGCCCAATCAGGCCTTTTTCATTCAGAATGCA
24308N	ab/aa	G:b;T:a	ab	23:40:14:0	2	205.74	sc1536	6059	6150	+	33371	TGCATAGGTGGTTATTGAAGTCACTGGTCTGGAATTAGAATAGGACACTCATTGGTAAATTGGCTACATACATTATTTTGGGGTGACAGCCA
24305N	aa/bb	A:b;G:a	ab	22:41:14:0	2	207.69	sc1536	13669	13760	+	33371	TGCATACAGACAACTTTTTTTTTGTTTTTTTGTTTTGAAGTTTTAATAAATCGTGTACACATGTGAAACATATGAGCGCACTATTTCTATTC
24306N	aa/bb	AT:a;GC:b	ab	22:40:14:1	2	207.69	sc1536	13581	13672	-	33371	TGCATATTCTACATACTCTAAATGAACCCTTTATTAATTATAAATTAAGGAAGATGTTTATTTTGTAAAATCAAAATCAAAATCAAAATTTA
99811N	aa/bb	G:b;T:a	ab	22:40:15:0	2	208.33	sc36	769	860	+	112618	TGCATTTGTGCAGGTTTGACTGTACATGCTGTTCTTAGTCATACAAATGACTGCAATTGACAATCTTTTATAACTCCAAGGTTTTCATCACA
1256P	aa/bb	A:a;G:b	ab	22:40:15:0	2	208.33	sc10570	348	439	+	1314	TGCAGATTCCATTTCGAAATCTCTTCCGGGGTTAATTTCCTCAGAGTGTCGCACGGAACTTCGAATCTATAAGTTCTTAGGCACTGCGCGGG
56371P	aa/bb	C:b;T:a	ab	22:40:14:1	2	208.33	sc36	12036	12127	-	112618	TGCAGGAGAGAGAAAAATGACGTGGGGTACATTTTTGCAGAAACAGAATTCATGCTGACAGTGTGGTTCAAGAGTTTGGAGCACTCTTCCCT
56387P	aa/bb	A:b;G:a	ab	22:40:15:0	2	208.33	sc36	37619	37710	-	112618	TGCAGTTTTGGTTAAGTAGTAGTGACAGAGATCGGACATAGGAGCCTTGTTTGAGCAGAATGTCTTCAGTCCATAGATCGATTGGTGCTGGA
56392P	aa/bb	C:b;T:a	ab	22:40:15:0	2	208.33	sc36	51364	51455	+	112618	TGCAGTGATGAATGTGTAAGTAAGGTGTTGAGGTGCATCATCTTGGTAGGCCACAGCAGTTGAACTGTCTGACTTGTAAAAAAATAACTGTG
56395P	aa/bb	CA:a;TC:b	ab	22:40:15:0	2	208.33	sc36	57274	57365	-	112618	TGCAGATTGGGCAGGCCGCGTCATCAGCCGATCTGCGGCGAAATTTGTGTGATGAAAATGTGCCAGAGGTGACAACATTTCTAGCAAATGTA
56398P	aa/bb	A:b;T:a	ab	22:40:15:0	2	208.33	sc36	5966	6057	+	112618	TGCAGGGAAAAAAAGAAGCATTTCTTTTTGTAAAGGAAAAGATTCTTATCAAAAGTCAAGACATTGACAAGAGTGAAGGATGAGTAAACAAA
56396P	ab/aa	C:a;T:b	ab	22:40:15:0	2	208.33	sc36	58405	58496	+	112618	TGCAGATTGGGCAGGCCGCGTCATCAGCCGATGCTGCGCGCAGCAGCTACGGCGAAATTTGTGTGATGGAAATGTGCCAGAGGTGACACCAC
99786N	aa/bb	C:a;G:b	ab	22:39:15:1	2	208.33	sc36	4365	4456	-	112618	TGCATCCCCTTAGAGTGAGGCAAAGATATCCTTGCCCTAATCCTAAGCCCTAAGTCCTAGTCCCTAACCCCCTAACAATTTCTGTAGCAGAG
99793N	aa/bb	C:a;G:b	ab	22:39:15:1	2	208.33	sc36	50374	50465	+	112618	TGCATTATTTTTTCAAAATAATCTATTTTTCGCATTTTCAAAAAAGCACGTTTGTTACCCCTTTTGCCCCTTTTTTAAAACTGCATTACACC
99795N	aa/bb	A:a;C:b	ab	22:39:15:1	2	208.33	sc36	52349	52440	+	112618	TGCATTCATTAAGGGGTTTCAAGTTTAATTAAGTTTATGTGATTTTAACGAATTTGGGAAAGTTTTTTGTAAGAAATTTTCTCTGTAAAAAC
56373P	ab/cc	AG:c;CG:a;CT:b	ac	22:37:15:3	2	208.33	sc36	15060	15151	-	112618	TGCAGTTTTCGGAGAGCATGAGTGATAGAGAATGGACATGAGAGCCGTGTTTGAGGAGAAGCTCTTTGGTTCATAAATCGATTGGTGCTGGA
99799N	ab/aa	A:b;G:a	ab	21:40:15:1	2	208.98	sc36	59031	59122	+	112618	TGCATTCATAAAAGCTGAAATCCATCTCAAACAGGGCCTAAATCAAGATTTATTTCTGATGCCAACACTCAAGATTTGTTGTAAACTTCAAA
99807N	ab/aa	CA:a;GG:b	ab	22:38:16:1	2	215.38	sc36	72657	72748	+	112618	TGCATAACTAGCCTACTCAATGCTTTGCCCACAGTACTTGTAGCTCAACCACACTAATCAAGATTTGTATCCACACCTGGACTGTTAGGCTG
99825N	ab/aa	C:a;T:b	ab	20:39:15:3	2	216.03	sc36	99355	99446	-	112618	TGCATCAAATCAATTTCAATCTTCAATCAATTAAGCCAAAGACAAAGAAGTTCGGCTGAGTTGAACAATCACATCAAACCTATAATATGGTC
56408P	ab/aa	A:a;G:b	ab	21:40:15:1	2	216.03	sc36	94049	94140	-	112618	TGCAGTAATTGGAATCACAGTGAGAAATCTAGCACAGGAAAATGCTGAGCTGGGATCTTGGTGCTTAATCACTTCTCTTCTGCCACTTGTTT
56410P	ab/aa	A:a;G:b	ab	20:40:16:1	2	216.03	sc36	96369	96460	-	112618	TGCAGTAATTGGAATCACAGTGAGAAATCTAGCACAGGAAAATGCTGAGCTGGGATCTTGGTGCTTAATCACTTCTCTTCTGCCACTTATTT
79303N	ab/aa	C:b;T:a	ab	23:38:16:0	2	218.76	sc305	2760	2851	+	64974	TGCATCGCTAGACCAATGGCCCATAGATTGGATTGTATCCATGGGAAGACCAGCCTGCGCTAGCGCTGTTGCACCTCCCGATCTAAGGGAGT
79312N	aa/bb	A:b;G:a	ab	22:39:16:0	2	219.41	sc305	4641	4732	+	64974	TGCATTAAGCTCAGTAATCTTAAATTCATAGAAAGCCATCCACAGAATTAAGGAGAAGAATGAACACCAAAGATGAGGTGAACTGGCGCATC
46566P	aa/bb	A:a;G:b	ab	22:40:15:0	2	220.06	sc305	27857	27948	+	64974	TGCAGAATATCCAAAGAAGTTAGATATATAATGAGATGTTGATAAACATGAAATCTAAAGGATCTTGTGCCCCAACTCCACTGAGGCTAGCA
46560P	ab/aa	G:a;T:b	ab	22:40:15:0	2	220.06	sc305	24905	24996	+	64974	TGCAGACATAACAGATGATGCAATACAAGCAAAATATACAAAGAAGGGGAAGAAAACCATGTAACTCCTATTATTGATACAATTTGAAGAGT
46569P	ab/aa	C:b;T:a	ab	22:40:15:0	2	220.06	sc305	28691	28782	+	64974	TGCAGAAATAATTGACATCAACAACATCATTGATGACACCTTTGAAATATTTATCCTTTTTTTGTGATTGAAATCAAAGACTTGATGGTATT
79305N	ab/aa	A:b;G:a	ab	22:39:15:1	2	220.06	sc305	29519	29610	-	64974	TGCATCTAAGAGCTCGAAACATGATTCTTAAGCATAAATGTATACCTCAAAAGACATTATTTAGTCTACAAGACCTTAGCCTGGTATATACA
46575P	aa/bb	C:a;T:b	ab	21:41:15:0	2	220.71	sc305	42210	42301	+	64974	TGCAGGTAAGGCTTGGATTACTCCACTGCTTCATATATTATCTTGAGTCCACTTTAAGCTCATGATCATACCTGTTTGTCTCCAGCTATTGA
46572P	ab/aa	C:b;T:a	ab	21:41:15:0	2	220.71	sc305	32491	32582	-	64974	TGCAGTCACTTCAAGCACTTTATCATAATCCATTACTGTTCAGGTGGCTATGCGATACAGAGCGTGATCCGCTTAATGTGGTAGTTGTACGC
46576P	ab/aa	AT:b;GC:a	ab	21:41:15:0	2	220.71	sc305	42122	42213	-	64974	TGCAGCAGAGCAGAGTGGAAATAATAGAAAGTACTATCCACAAGATATAAGTTCTTCATAAAATCATAACAATTGAGACTCAGAGGTTAAAT
58530N	ab/cc	AA:a;AG:c;GA:b	bc	21:40:15:1	2	220.71	sc2471	18662	18753	-	23904	TGCATAATTGGTGACTTTGGAGAAAAAAAACTCCAGTTTTTTCAAAGAGTGACCGAGTTTTTTGGAAAGTCACTCAGTTTCTTTTTGAAAAC
165211N	aa/bb	AT:b;CC:a	ab	21:41:13:2	2	224.88	sc6	141829	141920	-	157162	TGCATGGCCTCTTGATAGCTTCTAGGTAGTCATTGAGCAAATCCAGCAGCTTTAGCATGCAATAAATCAATGTTCAAATCCCAAGTGAATAA
165190N	aa/bb	A:a;G:b	ab	23:39:13:2	2	224.88	sc6	121895	121986	-	157162	TGCATCAAATACAGACAGATCTTGTAAAAAACCTGTTCACATAATGGCATAGCCTTTGTGGTGCTGCAAAAAACTTTCCAGGTGGTTTTGAA
165192N	aa/bb	A:a;G:b	ab	23:39:13:2	2	224.88	sc6	123902	123993	-	157162	TGCATCAAATACAGACAGATCTTGTAAAAAACCTGTTCACATAATGGCATAGCCTTTGTGGTGCTGCAAAAAACTTTCCAGGTGGTTTTGAA
165202N	aa/bb	A:a;C:b	ab	23:41:13:0	2	224.88	sc6	135470	135561	-	157162	TGCATGAAATAACTGTTGCACTGGAAAAACTCGTCCGTTTCGTTCAAATCTTATCTTAATTGTTCTATACATCCCTCACTAGCTTTTTTAAT
165214N	aa/bb	CT:a;TC:b	ab	23:41:13:0	2	224.88	sc6	144362	144453	-	157162	TGCATTGATTTGATCGGACAGAAAAAAACGATCAAAAGACTTACATAGAAGAGTCACTGTCACTGGGGACAACTTTTGTATGAGCCCAGCAG
165326N	aa/bb	CC:a;GT:b	ab	22:41:13:1	2	224.88	sc6	78233	78324	-	157162	TGCATGAGGGTATAATGTCCTCATGCTGTGGCTGCCTTTGCACACACTGCATCGGTATCTGGTCGGCCCGTGACGTTGAAAGTGTGAGGTCA
165341N	aa/bb	AC:b;GT:a	ab	23:41:13:0	2	224.88	sc6	92604	92695	-	157162	TGCATTGTTCATCCTGCATGGGGAATTTAAAAAAATGAATTAATCATATAATACTTACAATTTATTGGACAATCTTCAACATATAGGGGATA
165213N	aa/bb	A:b;G:a	ab	23:40:13:1	2	224.88	sc6	144450	144541	+	157162	TGCATCAATAAACTGAACATTGCTTGGTCTTATCTTTTTCAAAAAGGGAGGAAACTCACTCCGAGATTAAAGAAGGCTTGCAACATTTGCAA
165320N	ab/aa	A:b;G:a	ab	23:41:13:0	2	224.88	sc6	72458	72549	-	157162	TGCATGTTCTCAAGTTGACAGATCACATCTCCATGAAGTCTGTAGATATAGATTCTTTGCGCATGAAATTCTCTGGGCTGCGCTACGACACT
165330N	ab/aa	C:b;T:a	ab	23:41:13:0	2	224.88	sc6	81148	81239	+	157162	TGCATCGGTTCACTCCAATCATCACAGTCCTGGTCAAGACATTGCCAACACGTTTAACACTCGACTCATGACGAGACTCTTAATTTCCGGGT
165339N	ab/aa	A:b;G:a	ab	23:41:13:0	2	224.88	sc6	86105	86196	-	157162	TGCATTGCTCTTACCTTCATTTTATTGATATCCGAGAATCCATGGCATCCCCAAATTTGCTCGCACTGGACCCTTCAAAGCCTCTTCCTCCA
94421P	aa/bb	C:a;T:b	ab	23:41:13:0	2	224.88	sc6	133091	133182	+	157162	TGCAGTATGAAATGATCACTGGATGAGAAACAAAACAGAATCGAGCCTGAGGTGGGACAGCGTGTAAAAGGTTTGAGAAAGAAAACAAAACC
94422P	aa/bb	A:b;T:a	ab	23:41:13:0	2	224.88	sc6	133003	133094	-	157162	TGCAGCGAGCTCATCTTTCATTCATTTTCAGTCACAAGATCACCATACAATGTCTTCAACTCTCGCTATGCTGAGGAAGATGACGGACATCT
94426P	aa/bb	G:a;T:b	ab	23:41:13:0	2	224.88	sc6	139962	140053	-	157162	TGCAGTGATATTTCAATGACATATTAACATCACTTGGTGGCAAATTCCACATCACAATGAAAACATACATACATTTGGCTTGGGTTCTCAGC
106780P	aa/bb	A:b;C:a	ab	23:41:13:0	2	224.88	sc9635	1834	1925	+	2684	TGCAGTATCATGCTCAAGGTTCCCATTCATCAAAAGAACTGGTTCTGATGGACTGCATGAAATCTTGGGCCAATCCACATCTTTCCCTGTTT
95207P	ab/aa	A:a;G:b	ab	23:41:13:0	2	224.88	sc6	71413	71504	+	157162	TGCAGACATGATATCAGGGATATGCACCAATTAGGTCTCACGAAGTCTTGTACATTGACAACGAAGGGCAAGGCCATAGTAAGTTCGCACGA
165337N	ab/aa	AA:b;CT:a	ab	23:40:12:2	2	224.88	sc6	84903	84994	-	157162	TGCATCTGCATATTTTCGAGGTGAGTAGAGTGCAATTTAAAATGAACCCACCTCAGCGTTCATCATCGCAAAAACATGAGCCACCGAATCCA
165315N	ab/aa	A:b;T:a	ab	21:43:12:1	2	226.95	sc6	52738	52829	-	157162	TGCATACTTGGCCGCTTCATCCCATAAGTTGATTGGAACACCTGATTGAGCAAGTAAACATCTAATTTTTACTAATAATGTATGATTGAATT
95203P	aa/bb	C:b;G:a	ab	21:44:12:0	2	227.6	sc6	49590	49681	+	157162	TGCAGTGAAGCATGATTGAAATCAAATGTTGTGATGTGATCAATGTTATACAATAACTTTTTTATGATACAACAAAAATTATGTTCATCGTG
95200P	ab/aa	A:b;G:a	ab	20:45:12:0	2	229.55	sc6	43304	43395	+	157162	TGCAGACGTGTTATGCGTGGTGGTTTTAAGCTTGGGGTTCAATACCAAATTCTGCGTATAATTCAGGCTTTGGTTCGAGTGAGATCGATTAT
95201P	ab/aa	A:b;G:a	ab	20:45:12:0	2	229.55	sc6	43216	43307	-	157162	TGCAGCACCATCACACGGTGATGTCACTGATGATTCACTTACGGGCATCTCTCAAGTCGCATATGGACGTCGATCGATGCTCAAAACATACT
6770P	ab/cc	GGT:c;GTC:a;TTT:b	ac	22:38:16:1	2	240.25	sc12416	232	323	-	581	TGCAGACAAGCACCACCTTGGCCTAGGTGGTCTCCCTATCAAGGTTCGACTACCTAGGCTTAGGTGGCTGCCTTGTCCAGTCAATTGACTGA
82162N	ab/aa	AA:b;TG:a	ab	22:38:16:1	2	240.25	sc3173	2721	2812	+	19274	TGCATGATGAGGATGTGAGTATAGGTGAGGAGCAAAGTGAGATGTTAGGAGCTGGACGTCGGAAGAAAAAGTGGCGAGTCAATGGAGAGCTT
6350N	ab/aa	A:b;C:a	ab	22:39:16:0	2	240.25	sc1136	7032	7123	+	39117	TGCATGTGTGAAGTTCACAATCTCAAAATTCACACCAAGATCTTTAATCCCTTATAACTTTTGTTAAACAGCTCTAATCATAGTGGTTTAAA
60187N	ab/aa	A:b;G:a	ab	22:39:16:0	2	240.25	sc2520	18275	18366	-	23506	TGCATAGACATCCCAACAAAGAGAGAAAAATCAATCTGAGCTGTCGAGGTTGATTTTGAATTTTCAAGGTGTCAGACCATGCCGTTCATAGT
165332N	ab/aa	C:a;T:b	ab	22:39:16:0	2	240.25	sc6	8051	8142	-	157162	TGCATTTAGAGGGATTATGCCCCTAAAAGGTATGCCTTTATGGAGAGTTGACTGTAAGTAAACTTAACAAAGTCCCACGCTCGTACTCGAGC
165335N	ab/aa	AG:a;GA:b	ab	22:39:16:0	2	240.25	sc6	8223	8314	+	157162	TGCATAACAAAACTGCCCGCCAAACTGTATGCCATTAGATAGAGTGGACTGTATACATGTGATACGACTGTGACACACGGATATATCTTACA
187293N	ab/aa	A:b;G:a	ab	22:39:16:0	2	240.25	sc977	23505	23596	+	42044	TGCATCCGACCAGGTACAATTTCTTCCTGGAAGAAATGATACGCATCCGTAACAAGTTGAGACTCCAATCGATTGTTCCCTCAATTGAAGCA
6343N	ab/cc	CA:a;TA:c;TC:b	bc	22:39:16:0	2	240.25	sc1136	534	625	+	39117	TGCATCAAAATTATGACGATACCGAGAAGATCAGCATGCCCCCTGCACAAGGATGACACATGTGGACAGAATGAATTCACCTACGGGCGAAC
51262P	aa/bb	C:a;T:b	ab	22:39:16:0	2	240.25	sc332	3930	4021	-	63206	TGCAGTTTGGGCTTGGATTCTCTGACATTCCACATGTTAGAAAATCAAACCGAATGTCTTCTGTCAGATTCTTGTTCAATACAAATCATCTT
51269P	aa/bb	A:b;G:a	ab	22:39:16:0	2	240.25	sc332	7151	7242	+	63206	TGCAGTTCAAGGAAATAAGACCTCGACTTAGCGGAGCTACATGTGAGCTACACATGAAAATCACAAAATGGCAAGCTATGTAGCTCAGTGAG
95216P	aa/bb	G:b;T:a	ab	22:39:16:0	2	240.25	sc6	9167	9258	+	157162	TGCAGCTTACCTCCACCTTCAATAATATACACGCAATTGGACTAAGGCGGACTCGTATCTAGGCAGTCAGTTTCAATGCCAGTGCCCTCCGG
48679P	ab/aa	C:b;T:a	ab	22:39:16:0	2	240.25	sc3173	16722	16813	-	19274	TGCAGTAGAATTGACCAATTTCATTTGTATTGTACAATTTTTGAATCTGTATTTTGAATGCTGAGTTTGTTTATTAGTTTTGGTTTTGATTT
107216P	ab/aa	A:b;G:a	ab	22:39:16:0	2	240.25	sc977	288	379	+	42044	TGCAGCCAAGCCACAACTTGGCCTGTCACAACCCTTCTATCTCATACCCAATATTAGTATCTCCGATCGGAGATATTCTACCACATTTCTGG
107218P	ab/cc	AG:c;GG:a;GT:b	ac	22:39:16:0	2	240.25	sc977	29703	29794	-	42044	TGCAGATAAATATGAAAACAAAGGTCAGCTCATCTGGAATGCTTCAGAATGATCACCCACATAGAATGAGGATGGAGCGGAACACCCAGGAC
32664P	ab/cc	AT:c;CA:a;CT:b	bc	22:39:16:0	2	240.25	sc2520	22693	22784	+	23506	TGCAGCATTGATTTCATTGATTTGTACCAATTTGTTAGCAAGTGATTACAAGCTTGGTGAATGCACAAGATTACAAGTTACTTTTGAATGTG
107217P	ab/cc	GC:a;TC:c;TT:b	bc	22:39:15:1	2	240.25	sc977	29791	29882	+	42044	TGCAGCCAGAGTTTTGGGGGTGAGATGTGAGATCTATCTGAGAGAAGTAACCCTAACCAATACTAATTTTTTACTTCTTTTAAACAGATGGC
107220P	ab/cc	GAC:c;GGA:a;TAA:b	bc	22:39:16:0	2	240.25	sc977	8099	8190	-	42044	TGCAGTGGGTGACAAAGCTGCCAAAGAATTGTTGTCACTTGACGACATCAGTGTTGAAAGCCAATAAAGACTGCAATTGGTTAGGTTAAATT
42793N	ab/cc	CG:c;TA:a;TG:b	ac	21:39:16:1	2	240.9	sc203	16131	16222	-	72163	TGCATTCATTTGGTCTTTATTTCCATTAAATGATACATTAAATAAAGAAGAATTCAAACAACATAATCACCTTGATATTCTGCTTATGAAAC
42794N	aa/bb	C:b;T:a	ab	21:38:16:2	2	240.9	sc203	16256	16347	+	72163	TGCATCAAGCGATATAACCAAACCCTAATCAACCGAAAAAAAGGAACATCAAATCCTCAGATCTCGACAAGAAAGGTATGCAGGATTGAAGA
26086P	ab/aa	CT:a;TC:b	ab	21:38:16:2	2	240.9	sc203	53063	53154	+	72163	TGCAGACTTGGACGTTCCTGATCGCCCCAACCGCGTCACTAAAGATGGTTAGTATATTTACTGTCTATTTTAGTGATTCAATACATCTGCAT
42815N	aa/bb	GC:a;TG:b	ab	21:40:16:0	2	240.9	sc203	64385	64476	+	72163	TGCATAGACTTGAGCTTTGTTTGACACAATTATTGTGACTAGTAAGAGATGGCACAAGAGTTCTTTTGTTACAAGTCTTCTTTGCCAATCAC
26079P	ab/aa	G:b;T:a	ab	21:40:16:0	2	240.9	sc203	30451	30542	+	72163	TGCAGAAGCGAGATCTTCTTTGGGTATCGTTTTCGAGATCACTTTGGGTTTATCAGTTGATGATGATTGAGTAGGTGTTGGTCGATCTAGAG
26082P	ab/aa	C:b;T:a	ab	21:40:16:0	2	240.9	sc203	31565	31656	-	72163	TGCAGATTTCTCTCGAAAGAGATAAAGCTTGCCACCGACATTGAGAGGTAGAAAACCTGACGAAAGTCGCTCAAATATATCTGGAGCTCAAG
26098P	ab/aa	C:a;T:b	ab	21:40:16:0	2	240.9	sc203	68675	68766	-	72163	TGCAGGTGAATCCAGTGGGATTCGCACAAAAACCTCAAAATTGTGGAGTAGACAGAGGGAGGAATGCTTGAGTTCCTCGGGGTTTATTTCGA
6333N	ab/aa	A:b;C:a	ab	21:39:16:1	2	240.9	sc1136	10377	10468	+	39117	TGCATGTGTGAAGTTCACAATCTCAAAATTCACACCAAGATCTTTAATCCCTTATAACTTTTGTTACACAGCTCTAATCATAGTGGTTTAAA
82157N	ab/aa	CC:a;TT:b	ab	21:39:16:1	2	240.9	sc3173	16039	16130	+	19274	TGCATGTTCTACACTTGATAACATTTTCAACATTGCACAAGAAGCATTTTGACCCCCAATCTCTTCTCATATTTGAATCACAGAAGACGGTA
187295N	ab/aa	A:b;G:a	ab	21:39:15:2	2	240.9	sc977	26029	26120	+	42044	TGCATCCGACCAGGTACAATTTCTTCCTGGAAGAAATGATACGCATCCGTAACAAGTTGAGACTCCAATCAATTGTTCCCTCAATTGAAGCA
175706N	aa/bb	C:a;G:b	ab	22:36:19:0	2	244.28	sc820	30487	30578	-	45280	TGCATTGCACATTACAATCCTCCTAGAACCTAATTTAATCATATCTAAACCCTCCAATGCGCTCAGGGTAGGCACTACCTTCAAACCTGAGC
175707N	aa/bb	G:b;T:a	ab	22:35:19:1	2	244.28	sc820	31351	31442	+	45280	TGCATTTGATCCACGCTTGTTTTTAAAACTTTCTTTATCCACGTCCCAAACCTCCCGAGCCACTCCACCCACAACTTTTGACGCACTGTTTC
175705N	aa/bb	G:b;T:a	ab	22:35:18:2	2	244.28	sc820	30575	30666	+	45280	TGCATTTGATCCACGCTTGTTTTTAAAACTTTCTTTATCCACGTCCCAAACCTCCCGAGCCACTCCACCCACAACTTTTGACGCACTGTTTC
175692N	ab/cc	ACC:c;CCT:a;CTC:b	ac	22:36:19:0	2	244.28	sc820	14881	14972	-	45280	TGCATTAAATGCAGCAAAAACCTCCCTTATGTAGCTTTGTTGGCCATTTGACGATGTTTGCGGGTACAGTAAAATTGTGCCAAACCCAAGTT
100566P	aa/bb	A:b;C:a	ab	22:36:19:0	2	244.28	sc820	135	226	+	45280	TGCAGCGCTGCCAAGCTCAGGGTGAGGAAAGTGCTGTTCTCAGCTTCTATTTTTTGCCTGTGCCTATCTCACAGCTGACCGTAAAGCTATGG
33247P	aa/bb	A:a;G:b	ab	22:36:16:3	2	244.28	sc2551	14069	14160	+	23238	TGCAGTACTTTAGACTCTGAGGATTCAGAGGTGCCTCGGGGTACTTTATACTCTTTTAAAGAGGAACCCTTTGTAAAGTTCAAGCTTGTTCT
100584P	ab/aa	C:b;G:a	ab	22:36:19:0	2	244.28	sc820	968	1059	+	45280	TGCAGCTGTACAAAATGGTGCTTTGATTGTATCTGTTACAAAACCAAGGAAAAGTTGGCCAAACAAACGCATGTATCCAAACATGATGCTAA
100582P	ab/aa	A:a;G:b	ab	20:35:19:3	2	244.28	sc820	5340	5431	+	45280	TGCAGTCACAGCAGAATTGCATGTAAAATGTGATTTTTATGTATTTTAAACATTGAGATCCCTGGGTGGCTATGAAATTTGCAAAACGTTTG
100562P	ab/aa	A:a;G:b	ab	20:34:19:4	2	244.28	sc820	11310	11401	+	45280	TGCAGTCACAGCAGAATTGCATGTAAAATGTGATTTTTATGTATTTTAAACATTGAGATCCCTGGGTGGCTATGAAATTTGCAAAACGTTTG
100580P	ab/aa	C:b;T:a	ab	21:36:19:1	2	244.28	sc820	41175	41266	+	45280	TGCAGTATTTATATTGTGTTGATACTTTAGTTATCTTCAACTTTATCAATCAGTCTTTCATTTGCTGTGTCACATCACCAGAGGTAGGCAAG
9207P	aa/bb	CG:b;GC:a	ab	21:37:19:0	2	244.93	sc133	3512	3603	+	80959	TGCAGTGCTGTCATTGTGAATTGATGGATTGCTTAGCCAGTTGAGCTTGGGGTCAAGAGAGTGTATCAGGCGGATTTTCGAAATGTTAAAGT
15683N	aa/bb	G:b;T:a	ab	21:37:18:1	2	247.66	sc133	39753	39844	-	80959	TGCATATGAACGCGATGTCACAATTGGTAAACAATCACTGACAGCACATACACGTTTTAGTTTCCCTTTCCTTCCACCTTAGATTGGGGATG
9219P	ab/cc	CA:a;TA:c;TG:b	ac	22:36:19:0	2	248.31	sc133	63704	63795	-	80959	TGCAGGCATCTTTGAAACACTTGAGTGAGTCTATAAGTAAAATCTTTACAGCAAAAACAAATCAATCATGGGTCGAGGAGAGTGCCTGAATC
15703N	aa/ab	C:a;T:b	ab	21:35:20:1	2	248.96	sc133	72179	72270	+	80959	TGCATGCTCGAGCCCCGGATCCCGATTAAGCCTCACCCGGGGTTGCAAGACTTGAAGACGCCCTCGGAGTCGGACAGTCACTTGGAAGAAGA
33632N	aa/ab	A:a;C:b	ab	22:36:19:0	2	251.19	sc1783	6622	6713	+	30401	TGCATGGGTTTCAAATCAGGCAATGTATGCCTTGATGCAGATTGAAATTAGTCGGTTTGAAGTATCAAGTGCCAAGTCGTAGTGAATTTAAG
143856N	ab/aa	A:b;G:a	ab	22:36:19:0	2	251.19	sc5588	4960	5051	+	8938	TGCATTTGCGCGGGTTTGACTGTAACGCACACCCTACAGGGTGGCCAACGGCTCATGAAACTATACTAAGGAGAAAAAACCAAACAACACAC
160109N	cc/ab	CA:a;CG:b;GA:c	ac	20:34:20:3	2	256.14	sc658	9173	9264	-	49941	TGCATCTTGTTTGACGCAGACAAACTATCCTGACTTTGATAACTATCTCCATAAAGCTTCTTGGACACTTGCATGCCTAGGAGATATATTTC
151688N	aa/ab	C:a;G:b	ab	21:36:18:2	2	256.79	sc599	5313	5404	+	51605	TGCATCCACAGCATCACCTTGCCGAGTGGGCAAATGGTACAGCCACTGGATTTTGTGTTGGTCAGTTCTGCATTAGGCAGTTACTAGTTCTT
151682N	aa/bb	A:b;G:a	ab	21:35:20:1	2	256.79	sc599	39446	39537	-	51605	TGCATTCGATGGTGGATCACTGAAAGATTTCACAAACCTAAGGAAAGAATATATCACTAGGATCAGTACATAGAGCTCGACGAAAGATAACA
151683N	aa/ab	C:a;G:b	ab	21:36:19:1	2	256.79	sc599	4019	4110	+	51605	TGCATCCACAGCATCACCTTGCCGAGTGGGCAAATGGTACAGCCACTGGATTTTGTGTTGGTCAGTTCTGCATTAGGCAGTTACTAGTTCTT
160100N	aa/bb	C:b;T:a	ab	20:38:16:3	2	264.24	sc658	22724	22815	-	49941	TGCATTAAAGAACAAATTAAATTAATAAATCTTGAATCATATCAGTCCTACTTTGATTTTGGGATTAAGGAAGACGTTTGAAGGAAGATGAG
182343N	ab/aa	C:a;G:b	ab	21:38:17:1	2	267.27	sc901	14687	14778	-	43380	TGCATTTCGTCTGATCTTTTCACCTTATACATGGCCTGTTACCCATCCCAACGATATCTGCACGTCTAATGTCCTGACGGAGAGCATTGAGA
182353N	ab/aa	C:b;T:a	ab	21:38:17:1	2	267.27	sc901	21628	21719	-	43380	TGCATGACCACAAACGTATCCACCACACACGTGCTTGTACGCACCTCAATTTGGTTGTTTCCCATCTACCGATTGACAAGAAATTTTGATAT
134145N	aa/ab	A:b;C:a	ab	22:37:17:1	2	267.92	sc5076	2403	2494	+	10640	TGCATCTTGATATTTGTGAGGTCAGTCATTATGATCCTTATTGGAACATATTCATCAATCTTTATGAATCGTATCATTCCCCTTTGCTTTCT
134151N	aa/ab	A:b;C:a	ab	22:37:17:1	2	267.92	sc5076	6190	6281	+	10640	TGCATCTTGATATTTGTGAGGTCAGTCATTATGATCCTTATTGGAACATATTCATCAATCTTTATGAATCGTATCATTCCCCTTTGCTTTCT
134153N	ab/ac	GA:b;GG:a;TG:c	ab	22:37:17:1	2	267.92	sc5076	8003	8094	-	10640	TGCATTAATGTAGGGGTCATTGAGAATGCTTTATGAGGGAAAATGTTCGGGTGCCCCGGGCCCCGACCCGACCGAGTCACTCACAGGGCTTT
10656P	aa/ab	A:b;G:a	ab	22:37:18:0	2	267.92	sc13839	92	183	+	466	TGCAGGTACTTCAAGTACAGCTGCAACCGGTGAGAAGCGGAAAGATTTCTCATCTTCAACTCAACAAACTTTATCCTCATATCGTCGAGATG
95429P	aa/ab	C:b;G:a	ab	22:37:17:1	2	267.92	sc7065	4972	5063	+	5317	TGCAGCTGCACTGAAGTCAGCTTTGTCAACACCGAAAAAACCCTTGCAGGACCAAAATGGATTGGAGCCTACGAGGCATGCTAGGCAAATTG
98094P	aa/bb	A:b;G:a	ab	22:37:18:0	2	267.92	sc76	1280	1371	+	95809	TGCAGCATTTCCATATTCTCCATATCGGTCAGGGGGTCTATGGATAAGATTAGGACGTGTGCGACGAAGGGGGGTTATTAGTTGACAAAGTT
98098P	aa/bb	C:a;T:b	ab	22:37:18:0	2	267.92	sc76	14069	14160	+	95809	TGCAGCAGCAAAAGAATGTACTGGATCCAGTGTCGGCCCTAGAGAGAGTACTACAGTTGAACGAGGGAGGTGACAGAGATGACCCACTTTTC
98097P	ab/aa	C:a;T:b	ab	22:37:18:0	2	267.92	sc76	13346	13437	-	95809	TGCAGAACAACAGTCTTTCGCGAATAATTTCGTCCACCCGGCTCTTCGTCTTCTTCAAAACACATTGGAAGAGAAGATCTCTCAACTATCTA
75730P	ab/ac	GG:c;TA:b;TG:a	ac	22:37:18:0	2	267.92	sc5067	7249	7340	-	10682	TGCAGTCTAGTATTTTGTCTACCTCCCACTCCTTGTTGCCGTCTATAGTAATTGAATCTGGTGTTGGTTGCTGTTGTCCTTCTACTTCATCA
98122P	ab/ac	AT:c;GC:b;GT:a	ac	22:37:18:0	2	267.92	sc76	9288	9379	-	95809	TGCAGCGTTATCTTCTGATATCACCTGCTTCTGATTTATTCTACAGTCGAGCCTCATTAGCTCTTTTTGGATCTTCATCCATTCCTTGTTCA
79401P	ab/cd	AAG:a;CAG:b;CAT:c;CGG:d	bd	22:37:18:0	2	267.92	sc5265	9767	9858	-	9969	TGCAGTCCTCTTTGTTGAAATCCTAGATCTGTCAGTGTAGATTATAAGATGAGACTTTGAGTGTTTGAGTAGTTTTGCACCTTGAATGGCGA
171760N	aa/bb	A:b;G:a	ab	21:38:17:1	2	268.57	sc76	49899	49990	+	95809	TGCATTATTGATTATGAGAAGTTTGTTGAGTCAACGTATGTTTGCTGAAACACATGAGTAAGATCCTGAAGGAGGATAGCAAAAAGAGCCTT
98103P	ab/aa	A:a;G:b	ab	21:38:18:0	2	268.57	sc76	40217	40308	+	95809	TGCAGAAGATTTAAATGTAGTTGGATAACAAAGTGGAAAGATTACAGATTCTTTTAAATCTGAAATAATCGGATCTAAACCACCGATATCTA
98108P	ab/aa	A:b;C:a	ab	21:38:18:0	2	271.3	sc76	62682	62773	-	95809	TGCAGTCGACCTGAAGGACCTATGGAGCGTGATCCCTTTTAAGGTAATCTTAACATCAATATGGATTGTGCTAATGAAGAGAGGATCTCTCC
2919P	aa/ab	CC:a;GT:b	ab	21:37:19:0	2	271.95	sc11387	140	231	-	758	TGCAGCCTGTTACAATCCCATTAGTGACACTTGTACTTACACATACGTGACATGTAGGTGGAGCATAGCCCAGGCGCTCGTGAGCAGCAGGC
37608N	ab/ac	CG:c;TA:b;TG:a	ab	22:36:17:2	2	272.6	sc187	16346	16437	-	73628	TGCATCGGGTGGTCACACCCTTACCTGAAAGTTGATCAATTCCAGTCTTATTCGAAGAGTAATAGTGACTCTTTCCATCGGACCAGCACCCA
37616N	aa/bb	C:a;T:b	ab	22:36:19:0	2	272.6	sc187	59120	59211	-	73628	TGCATCGCGCGGACGCTACATATGCACTGCGGTTTTAAAAGACCCCCCCTTGGCCCCAGATCGGCGTGCGTGTGACGCATCCCGGTGCGATG
37611N	ab/aa	C:a;T:b	ab	22:36:18:1	2	272.6	sc187	42680	42771	+	73628	TGCATCAAATTGAAGAACCCTCCCCATTTTACATTGATAATACATTTGCTATATTTACTGCTACTGGTGATGGTAGAAATCAAAATGGAAAC
37610N	ab/aa	A:b;G:a	ab	22:36:18:1	2	272.6	sc187	18990	19081	-	73628	TGCATCGGGTGGTCACACCCTTACCTGAAAGTTGATCAATTCCAGTCTTATTCGAAGAGTAATAGTGACTCTTTCCATCGGACCAGCACCCA
22885P	aa/bb	C:b;T:a	ab	22:36:19:0	2	272.6	sc187	58636	58727	+	73628	TGCAGTTTGATGCAGAACTGATTCAAATGTCCTATCATTTGATACATTATTTCCAAAAGAGTGTACAAAAGCAATCAAACAAGGGTGTCTGC
22873P	ab/aa	G:b;T:a	ab	22:36:19:0	2	272.6	sc187	21709	21800	+	73628	TGCAGGTTCGGAGACGGGGAAGGCGCTATCCTTCAGGTCCGCATACGCATATGCTGACACGTGTCGCAACCACTGGGAAGGGGCTACTCTTC
22876P	ab/aa	C:b;T:a	ab	22:36:19:0	2	272.6	sc187	29665	29756	+	73628	TGCAGCTGAAAGTCGGGGCTTTCTCCCGGGGGGTGAGAATGTGAGATGCCATGTTGTCACCCACCGAAGATAAGAGTCGTCAGTCGGGGCTG
22879P	ab/aa	A:b;G:a	ab	22:36:19:0	2	272.6	sc187	31434	31525	-	73628	TGCAGATGAATAGTTGGTTTTGTTGTTGCGTCTATGTAATTTGTTATCCAGCTTGATTGCATACTTCGCCATGTCTTCAGCATCACTAAACA
22878P	ab/cc	CC:a;CT:c;TT:b	bc	22:36:18:1	2	272.6	sc187	31522	31613	+	73628	TGCAGCCTCTACGTCAAGCCAAGCCCCATCAGTTGATCCCGATGCGATGGACTGTTCAGCATACAAATTAAACATCTTGAATGAAGAATATG
37606N	ab/ac	CG:c;TA:b;TG:a	ab	21:36:18:2	2	272.6	sc187	14349	14440	-	73628	TGCATCGGGTGGTCACACCCTTACCTGAAAGTTGATCAATTCCAGTCTTATTCAAAGAGTAATAGTGACTCTTTCCATCGGACCAGCACCCA
82081P	aa/bb	AT:b;GC:a	ab	21:37:19:0	2	273.25	sc541	5653	5744	+	54000	TGCAGCTCCCGCTCAATCTCCTCATGAGCTGCTACCGTCACTGCATCGTACTCAGGAGCAGTGACAGCTGCGACATTCGTTCGCGTAGGTCT
142056N	ab/cc	AT:c;GC:a;GT:b	bc	21:38:17:1	2	273.9	sc541	40602	40693	-	54000	TGCATGTGCAAAGATTCGATAAAGTCTTCTAGCTATTGATGTGAAATGTTTGATTGAGGTGGTAGGAATTTGTAACCTGAGAGCAAGAAACG
142062N	ab/cc	AT:c;GC:a;GT:b	bc	21:38:17:1	2	273.9	sc541	43402	43493	-	54000	TGCATGTGCAAAGATTCGATAAAGTCTTCTAGCTATTGATGTGAAATGTTTGATTGAGGTGGTAGGAATTTGTAACCTGAGAGTAAGAAACG
82080P	aa/bb	A:a;G:b	ab	20:39:18:0	2	274.55	sc541	47968	48059	-	54000	TGCAGGTCTCAGCCTAAGCCCCAAAACCGACACCCCAAGGGTTCCCCAAGCCCCGAACCGTCTGGAAGCGGGTCGGTTAGGCTTTTTGAGAC
86706P	aa/bb	A:b;G:a	ab	20:39:18:0	2	274.55	sc595	11132	11223	-	51768	TGCAGCTTGTCACGGCAAGTGAATCATGAAAGTTGAAAATCTTCAAGACGAATACGAACGTTCATAAAGACATTGGAATCGTTTCTGTTTAC
151208N	aa/bb	A:a;C:b	ab	20:39:17:1	2	274.55	sc595	10579	10670	-	51768	TGCATTCGGCTTTGGTTGAATCCGCACACAAACACAAATCTCAATCCCTTCTCCCACTGGCGCATCCCTTCGTTCACAACACCACTGGCACC
151217N	aa/bb	A:b;C:a	ab	20:40:16:1	2	276.62	sc595	28001	28092	-	51768	TGCATGGATCTCAGCCTCATGATGTTATCCTTTGATATTTAAAGGCTAGTCATCTGACAAAAAAATATCTCACATTTCACCTCAACCATCTT
151219N	aa/bb	A:b;C:a	ab	20:40:16:1	2	276.62	sc595	30077	30168	-	51768	TGCATGGATCTCAGCCTCATGATGTTATCCTTTGATATTTAAAGGCTAGTCATCTGACAAAAAAATATCTCACATTTCACCTCAACCATCTT
151218N	aa/bb	A:b;G:a	ab	20:39:17:1	2	277.27	sc595	30165	30256	+	51768	TGCATTTCTGTTTAACTGGAGCTTGGGTGAAGTGATGCCTGGCATCGGCATATTCTTTTGGTCAAAACCTTGAAAATCAATACTATTTTTGT
151227N	aa/ab	A:a;G:b	ab	20:38:19:0	2	277.92	sc595	44125	44216	-	51768	TGCATGAATCTATTCATAGGTTGACAAGGCCCTCAGCGCTGCCATCGCCAAGACACCCAACCTTGCGAAGTTCTTAGCTTGTCCTTTCGGGT
151230N	aa/bb	C:b;T:a	ab	20:38:19:0	2	277.92	sc595	50236	50327	+	51768	TGCATGGCCACAAAGCATTTACAACAGGTACAAGACCAATATTTTTTGATCTCAAACTCAACCTCAAGATTGGAGAAATAAATCATGGTGTC
151231N	aa/bb	C:b;T:a	ab	20:38:19:0	2	277.92	sc595	50148	50239	-	51768	TGCATTGGTTTTTCACACCTGTATCTGCAAGTTGATCAAGTCTTAATCAAAGAGTAATAGTGACTCTTTTCATCTGCTACACATATGATACC
151225N	ab/aa	C:a;T:b	ab	20:38:19:0	2	277.92	sc595	40494	40585	-	51768	TGCATGCAGAGATCTACAATACTACCAACCCGGCCAACACTTTGACTCCATGCAGGATGTGTGATCTCCGAGTGGTCTGCAAGATCGATAAA
138866N	aa/bb	AA:b;GT:a	ab	21:37:19:0	2	279.87	sc529	13983	14074	-	54253	TGCATAATCTGAACAATCACATTCAAGTATAAATGGCTTGTAGGGGTCTGCTATTTTCAGGATTGGTGCCATGGTGAATGCAGCTTTCAATG
138881N	aa/bb	C:a;T:b	ab	21:37:18:1	2	279.87	sc529	39461	39552	-	54253	TGCATAATTTCTCCTGGTCTCAACCTTCTTGAATTCTTCTGAGGCCACCGGTACGCTCCGGTTAATCAAGTCCAGCTATAAGTCAGCATCAC
153656N	aa/bb	C:b;T:a	ab	21:37:18:1	2	279.87	sc6123	6136	6227	-	7419	TGCATTTAATCAATATTTCAATCAATCCTATTTACGAATATTAGATTGGTTTGTTTAAATCAAAGATCTCAAATCTTATTCGAAAATCCAAT
138886N	ab/aa	C:a;T:b	ab	21:37:19:0	2	279.87	sc529	41335	41426	-	54253	TGCATAAATTTTCTTTCAAGAACCAGCCAACATGGCTAGGTACTAACCCAGCCCCGTGCTTGTGTGTGAACGGGGCCGGATCTCCAGCTCGT
138883N	ab/aa	G:b;T:a	ab	21:37:18:1	2	279.87	sc529	40180	40271	-	54253	TGCATTTTTTTTGTAATTTTGACCATTGAATTTGCTGGGTGGTTATGAAGATTGCAAAAAGTATGAAGAGGGCAAAAGATGCAGAAACCAAA
138889N	ab/aa	A:b;C:a	ab	21:37:18:1	2	279.87	sc529	48319	48410	+	54253	TGCATATTTTCATCCACCTCAAAGTCGATCCATCACACTAGATCAGTAAAGATGATCTAGATCATTCAAACACTATGTTTTAACACTGCACA
138885N	ab/cc	AG:a;GA:b;GG:c	ac	21:37:19:0	2	279.87	sc529	41423	41514	+	54253	TGCATGGAAATGCTTTGTATACAGTGGCTCTAAAGTGCAACTTGAGTCACATCATCGAAAATCATCAAAATTACATTCTCTACCCTGAAAAA
138884N	ab/cc	AC:a;TC:b;TT:c	ac	21:37:18:1	2	279.87	sc529	40358	40449	+	54253	TGCATTTTACATGTCATTCTTCTGCGACTGCACACACATTTACATGTACCAACATGTGTTTCAACCGTTTTGACGCATCCCTCTGAGAATAC
80360P	ab/aa	A:a;T:b	ab	20:37:18:2	2	279.87	sc529	23849	23940	-	54253	TGCAGGCCCACCGTAAGATCACAGATGATGGGTGGTCAAGCTTGAGCCGTGGTTACTCTCTAAAGCTCAAGATTTTTAAGAGTATCCTGAGA
80366P	aa/bb	AT:b;GG:a	ab	21:36:20:0	2	280.52	sc529	51791	51882	-	54253	TGCAGCTGATGATGCGCGAGGTCATCAGACTTGGCGTGGATGCGATGAAACCGGTTTATTTGGAATGGCGTGTAGACATGATAATGTCTTGA
37948N	aa/bb	C:b;T:a	ab	21:37:18:1	2	281.17	sc188	2061	2152	+	73475	TGCATTTGATTTCGGGTGGAAGAGTCATTTGGCTTTCATGGGTGAAAAATTCAAATTAGTAGAAAAAGTCGGGGAATTGTGTTGCAACGCTA
37951N	aa/bb	CG:b;GA:a	ab	21:37:18:1	2	281.17	sc188	30595	30686	-	73475	TGCATTATCAAGACAACGTGACTCAGCACCTAGCAATGATGAAAAATTAACATTTGGACAACTTATTAAACCTGAGAATTTGGTTGATGATT
37961N	ab/aa	C:a;T:b	ab	21:37:18:1	2	281.17	sc188	52948	53039	+	73475	TGCATCCTACACCACCATCTCTACAGTAGCCATCATATCACAAATTCTACGCTGGACCTCCATTCCATCAGATTATCAATTCATTCATTGAC
37950N	ab/cc	AA:a;GA:c;GG:b	bc	21:37:18:1	2	281.17	sc188	30683	30774	+	73475	TGCATCCGGCTTGGTGGCCTTCCGGCCTGGTCGGAATTTAATAATGAAATCAAAACATCCCAAAGTTTCAGCCCAGTGTGCTTGCCTTTGTG
37960N	ab/aa	A:b;G:a	ab	21:37:19:0	2	281.17	sc188	52832	52923	-	73475	TGCATAGGATATAAAAAAGAAGAAGCTAAGGAATAGGCTTGAAGGATGGAGAGGGGATAACTTACCAGCGGTTTAGAGAGCATGTCGGGAGG
23535P	aa/bb	A:a;G:b	ab	21:37:19:0	2	281.17	sc188	64758	64849	-	73475	TGCAGTCTTCAAACAAACATGTGATTTTGAAAGTGTTCCTGATGTAAACTGCTTACTACTTCAATTATCGTTGTCATCAAAGCTCTGATGCA
51156P	aa/bb	C:a;T:b	ab	21:37:19:0	2	281.17	sc3316	834	925	-	18413	TGCAGCTTCTCCTATTTTTTTTGTCAAGGTTCCGGGGAAGAAGAATCGACCGTGTGTGGATTATAGATCTTTGAATTAAATGACAGTTTGCA
51157P	aa/bb	A:b;G:a	ab	21:37:19:0	2	281.17	sc3316	967	1058	+	18413	TGCAGGCGAAGAAGAATGTCGAATATTACCCTGTCTAAGTTGATCATCAATATATTCCTTTAGCTCTGACTGTTCCAATTTGGCTAGAAAAC
23534P	ab/cc	AG:a;GA:c;GG:b	ac	21:35:19:2	2	281.17	sc188	31396	31487	-	73475	TGCAGCTTACCTCGACGACACTATGATATACACGAAAAAAGATGTCCATCATGAGAAGGCGGTCAATAGTATCCTAGACATCCTTGACAAGC
123789N	ab/aa	C:b;T:a	ab	22:36:19:0	2	281.82	sc4558	3101	3192	-	12459	TGCATAAAAGGAAGTATCTTTGTCATCATTGAGTATCCAGTAGGTAACTTGTATGGTGTGCGGGCAAGAGCTTCTTGATACTGCATAAAGAA
55006N	aa/bb	G:a;T:b	ab	23:36:17:1	2	283.12	sc2352	15496	15587	-	24684	TGCATATTGGTGTTCTCTGGAAGACGTCTAAGTTGGGAACGAATTTGAATCAGTAGGTGTTGGCCTGAAGTCGTAGTTGGGATGTTGTGGGC
61054N	aa/ab	C:a;T:b	ab	23:33:19:2	2	287.94	sc2535	29290	29381	-	46477	TGCATATCAGCTTCGATTCGATTCTCCTGTCTACAGCATGCTGTGTGACTTATGGGTCTATCTGTTGAGGGTATTTATGTGCACGTCTATAG
61067N	aa/bb	C:b;T:a	ab	24:34:18:1	2	288.59	sc2535	45832	45923	-	46477	TGCATGTATATTGATCTGTATATATAGTACTGAACTGGTAAAAAATCAAAAAATCACACAAGTACAAAAGATCAAATGTCAAAAAATCACAC
61061N	aa/bb	C:b;T:a	ab	24:34:19:0	2	288.59	sc2535	42438	42529	-	46477	TGCATAGGTACCGGAGCACTACTTCTGCGATCAGTGCGAGCCTTCTATGGATCGTCGGAAATTATTGGCTGCTATGGCACATCGGGCTGAAC
61066N	aa/bb	C:b;G:a	ab	24:34:19:0	2	288.59	sc2535	45920	46011	+	46477	TGCATGGGGTTAACATTGTACAAGCCTTGATAGACAGCTAGTGGTAAAGGCTGGCCACCAAGATGTCACATGCTGGGATGATGATGAAGTCT
83700P	aa/bb	C:b;T:a	ab	24:34:19:0	2	288.59	sc5554	2504	2595	-	9012	TGCAGTGGTGGATTACCAAATCAAGGACGGTGTTGTGTATAACAAAGGTCTTATTGAAGTACTGTTATGACCTTAACATCCATACATAAGGC
86442P	aa/bb	C:b;T:a	ab	24:34:19:0	2	288.59	sc5935	3951	4042	-	7988	TGCAGGTGACAACAGGATGATACGTCCCGTGCGCGGCTGTGCACCCGGTATTAGGTCGACTTTAAAATCATATGTATCTTCTTCTGGGCGGC
170049N	aa/ab	GG:a;TA:b	ab	25:33:19:0	2	289.24	sc74	2228	2319	-	95935	TGCATTTGACCAGCTCAACAATATAGGCGTACAAAAATTACGCCTACATTCTGATGTAGACGTGATTTTGGAGGACTTGAATCCATTTTACG
170048N	ab/aa	A:b;C:a	ab	25:33:19:0	2	289.24	sc74	2316	2407	+	95935	TGCATGAATAAAAGGGATTTGGCACCCACACATAACACCTTTTCACCTACCACAAGAGTGTTTTTGACCTGCATGTAGGATATCAGAGGACG
170040N	ab/aa	C:b;T:a	ab	25:33:18:1	2	289.24	sc74	10658	10749	-	95935	TGCATTTTGAATCACACATGCTTGCACAGACTCATGATTCAGGAAGCAACAACGACACCTGTGCTCGTGCTATGCAAGCTCGACTATCAAAA
170073N	ab/aa	C:b;T:a	ab	25:32:18:2	2	289.24	sc74	8164	8255	-	95935	TGCATTTTGAATCACACATGCTTGCACAGACTCATGATTCAGGAAGCAACAACGACACCTGTGCTCGTGCCATGCAAGCTCGACTATCAAAA
170044N	ab/aa	C:b;T:a	ab	24:32:18:3	2	289.24	sc74	13665	13756	-	95935	TGCATTTTGAATCACACATGCTTGCACAGACTCATGATTCAGGAAGCAACAACGACACCTGTGCTCGTGCCATGCAAGCTCGACTATCAAAA
170042N	ab/ac	GA:a;GG:c;TG:b	ac	25:33:18:1	2	289.24	sc74	1178	1269	+	95935	TGCATCAATAGTAGTTTCTCCGTTTAAAGCTAACTACGGTTATAACCCAACATTTGGAGGAATACCGATGGGGGAACAGTGTATCCCAAGGG
170051N	aa/ab	A:a;G:b	ab	25:32:20:0	2	289.89	sc74	28242	28333	-	95935	TGCATGCAAGATACAATGTCTTGTACACCACAAACCCCCTGAAACGGTTTTCCCACCGGTGCTTCTCTTCGGTTGAGAAACCGAAAAGGCTT
170059N	ab/aa	C:a;T:b	ab	25:32:20:0	2	289.89	sc74	38014	38105	+	95935	TGCATCCGCCAATCACATATTGGCAGACTTGTTATCCAAATTATCCAATTTGTCATTGAAGAAGCATTCTACCAATATCAAAGTTCTGATCG
170058N	ab/ac	CG:b;TA:c;TG:a	bc	24:30:20:3	2	289.89	sc74	37908	37999	-	95935	TGCATTTTCCAGTTTTTCAATTGTTGGTTCGTTAAGTGTGACTGCTGAAGCTGATGAACTTGTTAAGGTCTTAGGCGGTTCATCGTTCCATT
170064N	ab/aa	A:b;G:a	ab	26:32:18:1	2	291.19	sc74	52841	52932	-	95935	TGCATCCATCATCCGAGGAACCCACCCAACCCATCCCATCTGGCCCGCAACCCAAACCTAAAGGGAAAGAAAAGGAAGCGAAGAAAGTCGAA
170072N	aa/ab	A:b;G:a	ab	25:33:19:0	2	291.84	sc74	70868	70959	-	95935	TGCATAACCCAGAGGCTACAGATTCATAAGGTGCTTCAGCTTTAAAATGATGGAGGAAGGGACTAAGAAGCCAAAGCATAAGTCCCCTAGTA
127219N	aa/ab	A:b;G:a	ab	25:33:18:1	2	291.84	sc4704	446	537	-	11907	TGCATTTGCTTTTACTTAACTCCTGTTCGCCGACTAAACACCCGCCGATTAAAATGTTGCACTCCTTTGGACTCCCCTCTGCCTGTTGACTC
88446P	aa/ab	A:b;C:a	ab	25:33:19:0	2	291.84	sc61	1556	1647	+	134891	TGCAGATATTTTACTAAATTAGATTTAAAGTCTGCTTTCAATTTCATTCACATTAAAGAAGGGGATGAGTGGAAAACTGCTTTTAGAACAAC
88447P	aa/ab	A:b;G:a	ab	25:33:19:0	2	291.84	sc61	1468	1559	-	134891	TGCAGCTGGACACTCTAGTTAACAAATCACCTAATAATGGAATGGGAAAAGAGTCACGAATAATCATAGAATTTAGAGAGCGATAATCCACA
52473N	aa/ab	C:b;G:a	ab	23:34:19:1	2	292.49	sc22	49653	49744	+	129985	TGCATCGGCTCAAACTACGCACAGGTCTGAAAGACATATATCAGAGCAAATCGATTATAATTACTGATCGGTCACTACTCCTCTTCATGCGT
52480N	ab/aa	C:b;T:a	ab	22:34:20:1	2	293.78	sc22	79296	79387	-	129985	TGCATTGGGTGACTTATGGCGCCCAATGCAGGTATATTGAGGGGGATAAAAGAGGAATGGACTTACTGATCTGGACATATATCAAGATGGGC
52482N	ab/aa	C:b;G:a	ab	23:34:19:1	2	293.78	sc22	80591	80682	+	129985	TGCATGCCTATTTTGTGGAACTCTAGTTCGATCGGTTGCTCGTTCAACGTCCAACATCTGGACTCATTAAGACGGGTCAAAACAAGACAGCA
52515N	ab/cd	GGA:a;GGT:c;GTA:d;TGA:b	ac	23:34:20:0	2	293.78	sc22	85392	85483	-	129985	TGCATGATATTATGCCATATCACAGTAAATTTTGTAGGGGTTGACCTGTGTTAAACAATAGAAATATGGCCAAACTGGGGTATGCCTTATGA
29608P	aa/bb	A:a;G:b	ab	23:34:20:0	2	293.78	sc22	127326	127417	-	129985	TGCAGCAGCGGGCCAGGGCCTGTACCGAACCCAGTAATTACAAATCCTAGGCGTGGGGACGTGTACAATCGGTGTTTGGTAGATTCATACCG
29607P	ab/aa	A:a;C:b	ab	23:34:20:0	2	293.78	sc22	127414	127505	+	129985	TGCAGAAATTCAATAATTACGTAAACCACTTGGAGGGCACTGTACAGATTGTTAACTTATTAGGTCGCATTATCATACATATGTAGAAAGGA
27975N	aa/ab	A:a;C:b	ab	22:35:19:1	2	294.43	sc1639	24268	24359	-	32263	TGCATCCCAGATCGCCTCCAAATAGTGATGGATCGATGGTGGAAGACTCGCAGCGAGGTATCGTATAGGCCTTCTGAGTGTAGTGAGCTGAA
27977N	aa/bb	C:b;T:a	ab	22:35:18:2	2	294.43	sc1639	26058	26149	+	32263	TGCATTTCATTTCAAGTCTCACAAAGAGGATGACTGCTTCTGTAGGCGATGGACTGATCCGAATCTGTATCCTCAGTTGAAAAGGGACGGTT
18287P	ab/aa	A:b;G:a	ab	22:35:19:1	2	294.43	sc1639	26141	26232	-	32263	TGCAGTCATGTTGCGACAGATGGAGGCAAAACCTCCGTACAAGATGTTTGCAATTTCGGCTGCTGATGAGTTGAATATCCAAGAACCGTCCC
81226N	aa/ab	C:a;G:b	ab	20:37:18:2	2	295.86	sc3142	16362	16453	-	19443	TGCATGATTGACACCTCAAATAGCACCTTTTCAGCTGCGGCTGGTGCTGTTGGTCTTCATTTCTGTACAGGAGGCTCTAGAAGCACCATGTG
81223N	aa/bb	C:a;G:b	ab	21:37:19:0	2	295.86	sc3142	15228	15319	+	19443	TGCATTGTGGACTAGGAAATGCAGTAAATAGTGACACAAAGGGAAGCGACCAAATGTATGTCATGGAGACACTTGACTGCGGCGCGTTGATC
81222N	ab/aa	C:a;G:b	ab	21:37:19:0	2	295.86	sc3142	15075	15166	-	19443	TGCATTGGCTCTAGACACATCAGGCAGGGTTATTATCTATAAAACCTTTTGTGTTTGCGGATTGTGAAATCCTATATAACCAGTTTGACATG
27979N	ab/aa	C:a;T:b	ab	21:37:18:1	2	295.86	sc1639	9345	9436	-	32263	TGCATGTCGTGCTCTCTGCCCTTTTGTGATACTGGTCTCAGTAAAAAAGATGACAGAGAATTCGAGTCCGTTCCATTCATATGTATGGCCCA
81225N	ab/cc	CCA:a;CTA:b;TCC:c	ac	21:37:19:0	2	295.86	sc3142	16450	16541	+	19443	TGCATGTATCAAGAATTCACCAACAGGGGGGGATAAAAAGTTGAAGGGTTGTTTCTCAGAGCATCTTTATCATCCATTATTTTTATATCAAA
89288N	ab/aa	C:a;T:b	ab	21:39:17:0	2	300.03	sc338	32125	32216	+	62982	TGCATGGCAACCCTTTATCAACTCACACGCCAAATTTCTCCAGACCCAGAATCAAACTCTACGCAAGAAGAATAAAATAAAAGACCCTATAA
89291N	ab/aa	C:a;G:b	ab	21:39:16:1	2	300.03	sc338	36862	36953	-	62982	TGCATCTTGATTGGATACGTGAAACATATAAAATGGCGCCTCTTTCCCAGCATCTGAGTAAAACTGATCACAACATCATTTGTTATTCAGTT
51888P	aa/bb	G:a;T:b	ab	21:39:17:0	2	300.03	sc338	37790	37881	-	62982	TGCAGGTCAAGACTCGCACATGGGACCATGATCAATCACTGCTTGACCAGGAATTATGTCTCATGTGCTAAATGGGAGATGGATTTGATGGA
89299N	aa/bb	A:b;G:a	ab	21:38:17:1	2	300.68	sc338	5477	5568	+	62982	TGCATTAACAAGCAAGGCGGTTTGATGAATATAATCAGAAATCTTTGCATATTTGAAGGTTTTTTAAAATCTGTGTCACTTCAAAGTTTTGT
89285N	ab/cc	CC:a;TC:c;TT:b	ac	21:38:17:1	2	300.68	sc338	15823	15914	-	62982	TGCATCCGATCTATATATTCCTCATTCACCTCTCAAACAGACAGGAAAGAGAAATATGATTTTCGATTCAGAAACCTTGGCACGGATTTACA
51885P	ab/aa	A:b;G:a	ab	21:38:18:0	2	300.68	sc338	26583	26674	+	62982	TGCAGACATACTTTTTGGCAGTAAATTCGAATCCTCAGCCCCAGCTTTTGCCCAGAAAATCTAAATTTTGAACTTACAGCCAAAAAAAATCT
55818N	ab/aa	C:a;T:b	ab	20:40:16:1	2	303.41	sc2386	10816	10907	+	24501	TGCATCGATCAGGATAACCGAATGCGAATCGTCGCCAAGCAAGCTGTGTCTGATCCGATGAAGATGTGGAAACTTCTGAAGGAACATTTCCA
55825N	ab/aa	A:b;G:a	ab	20:40:16:1	2	303.41	sc2386	8399	8490	-	24501	TGCATACAATGCCTTTAGACAAACGGGCGCGCTGGACGTGGAATGGCCTCTGATGGAATGGATCATCTCATATTTCACGCCAGAGAAATTAT
30945P	aa/bb	C:a;G:b	ab	20:41:16:0	2	304.06	sc2386	7458	7549	+	24501	TGCAGACAATTTCATTGAAGATAGAGTTGAATCATTATTACTATATAGACTTTTTATCACTAACATGACGAGCAATGGGACTAGAAATGGTT
30947P	ab/aa	AG:b;GA:a	ab	20:41:16:0	2	304.06	sc2386	8107	8198	+	24501	TGCAGAGTCGTTCCCGGTCAACCATTCCTTGAGTATGTCAAGAACCTTTGAGTTTGCAGACCAGTTTCGAGGTCCTTTAGATGAGTAGCGCA
50197N	ab/aa	AA:a;GG:b	ab	21:39:16:1	2	305.36	sc2214	13028	13119	-	25987	TGCATGGGCTCTAAGTGAACCAGCACACGTCTCGATTTGACTGTGAAATTTCTTGTCTGATCGTATTTCTAAACACCATTACGCAGCGGATG
50200N	ab/aa	AA:a;GG:b	ab	20:39:16:2	2	305.36	sc2214	16438	16529	-	25987	TGCATGGGCTCTAAGTGAACCAGCACACGTCTCGATTTGACTGTGAAATTTCTTGTCTGATCGTATTTCTAAACACCATTACGCAGCGGATG
157831N	ab/aa	C:a;T:b	ab	21:39:16:1	2	305.36	sc6387	9054	9145	+	11231	TGCATCTGGTTGATTCGACACACCTTACCTTGGACTCGAGTGGAAGACCCAATGCTGAGAGGAATGGTAAGATACCTTAGACCTGAGGCCAA
157833N	ab/aa	A:b;G:a	ab	21:39:16:1	2	305.36	sc6387	9759	9850	+	11231	TGCATTTTCAGTTTGCTTCACAACCCCAGCCAGACAGCATTAAGTATAAATGGGATTCAGCCACTATTGACATTTTTTGTTTTTGTCATAAG
157834N	ab/aa	A:a;G:b	ab	21:39:16:1	2	305.36	sc6387	9671	9762	-	11231	TGCATTTTATGTGCCATTGTCTTGTTGTTCAATCCTGAGTCGGTGGTCTGGTAGAGAATGTAAAGAATCAAAAAGTATGAGAATGAGAAAAG
70555N	aa/bb	C:b;G:a	ab	21:39:17:0	2	305.36	sc2787	6341	6432	-	21716	TGCATCAGTCTCAATAAAAGACAGCAAAGCCAATGAATAACATACTTTCCACCATTGCCCTCTTTGGCATCAGCGGCATCCCACTCGTCTTC
50201N	ab/aa	C:a;T:b	ab	21:39:17:0	2	305.36	sc2214	16642	16733	+	25987	TGCATGCAAAACGTTTCTCTGAATCTTGATCGTCAATCCGTAGGCACTTACGATGAACCTTACACATGGAGCCATCAAAATCCCAATGTCAA
55578N	ab/aa	C:b;G:a	ab	21:39:17:0	2	305.36	sc237	31002	31093	+	69688	TGCATATGTAGCATCATGAGAAGGACTACTGAGTTATTGCCATCATGGCACACGACTACTTGGCCACCACAGGATCATCATGTGCCACAGAA
55583N	ab/aa	A:b;G:a	ab	21:39:17:0	2	305.36	sc237	38749	38840	-	69688	TGCATTTGCAGTGTGGGATCTAGCGTCAAGGCTCCTATTAGTGTGAATTGGACCTCCAGCGCCACCTAGGGCAGCGATCCGATGATCGGCAG
70554N	ab/aa	G:b;T:a	ab	21:39:17:0	2	305.36	sc2787	6429	6520	+	21716	TGCATAATGTCCTTATTTAAAGCCTTACTGTAATCGATACCCAATTGTTGCCACAATGGCACGGGACTATCTTGCTTGCTCTGGTTCATCGG
28662P	ab/aa	A:a;G:b	ab	21:39:17:0	2	305.36	sc2214	11416	11507	+	25987	TGCAGTTGGATGCTCTCAGCTTATTCCACCACAACACTGATAAGTCTTATGAGTTGTTGGTTATGCAGATGTTAAAATTTATATTGGCGGTG
41112P	ab/aa	A:a;C:b	ab	21:39:17:0	2	305.36	sc2787	6458	6549	-	21716	TGCAGCCGAAAATATCCTCTCGGGTGCAGCCGATGAACCAGAGCAAGCAAGATAGTCCCGTGCCATTGTGGCAACAATTGGGTATCGATTAC
32461N	ab/cc	CCG:a;TCC:c;TTC:b	bc	24:34:18:1	2	308.09	sc1752	21586	21677	+	42865	TGCATAATTGACCCACAAGTTGGCCACTTGGTCACCTTCCTTCTAACCCTGTCTCCTATAAATTGGGCTGAGGTGGCTTCCCTGCGTTAACT
117209N	ab/aa	A:a;G:b	ab	23:35:16:3	2	308.09	sc429	32640	32731	-	66600	TGCATTATCTAGGAAAGGACAAGAAGACGATGACGTTGAATTAGAGGGTGTCCAGTGCATAGCAGCGTTAGTGGAAGCTGGCCCGACACTTG
22762N	ab/aa	AC:a;GT:b	ab	24:35:17:1	2	308.09	sc1502	63460	63551	-	66861	TGCATCACCGCTAGAAGTTCCTGTTCATGTACCGGGTAATTCTTCTCTGCTGGTGACATCTGTCTCGATTCATATGCTATAGGCGAAGCTAT
38857N	ab/cc	CG:a;CT:c;TG:b	ac	24:35:17:1	2	308.09	sc1904	20179	20270	+	29075	TGCATCGGGAAAAGCCATAACCATTGTGTTGCTCGCCGTTGCGCTGTGCGTCGCTCGCCATTGCGCTGTGCGTTGCTTGCTGTTGCACACAA
32459N	ab/cc	CCG:a;TCC:c;TTC:b	bc	24:35:17:1	2	308.09	sc1752	19488	19579	+	42865	TGCATAATTGACCCACAAGTTGGCCACTTGGTCACCTTCCTTCTAACCCTGTCTCCTATAAATTGGGCTGAGGTGGCTTCCCTGCGTTAACT
38856N	aa/bb	C:a;T:b	ab	24:35:18:0	2	308.09	sc1904	19855	19946	-	29075	TGCATTGTCTTTTTTCACCTCTAGAGGTGTGTTTCCATTTTATCTCCAGTGTTCAGAACCGTGAAGACCTCAACCTGATTGCTGGCTTTGCC
612N	ab/aa	G:b;T:a	ab	24:35:18:0	2	308.09	sc10116	792	883	+	2265	TGCATAACTCGCAGATGGCGTATACCTGTCAACCGGCCGTCGATTCCTTGATGAACGTCGCGGTGGAGGGAGGGGATTGGTGTCATCCAAGT
145430N	ab/cc	AAT:a;ACC:c;GCC:b	bc	24:35:18:0	2	308.09	sc5659	4104	4195	-	8730	TGCATAAAACATGTGGTTATGATTTTATTGAAGCATAATCTTTGAAGTTGTGTTTAACTTAAAATATGTTGAAGTATCATATTATTCTGTTC
24002P	aa/bb	C:a;T:b	ab	24:35:18:0	2	308.09	sc1904	4171	4262	-	29075	TGCAGGCCGGCTGCAAAGCCGCTGGAAAGCCGCTGCCGATGGTCCGCAGAGCTGATCGCCCGACACATTTGGCGGGGATTTAGACATCGGAC
69511P	aa/bb	AG:b;CA:a	ab	24:35:18:0	2	308.09	sc4592	1239	1330	+	12342	TGCAGGGCAGCTACAGATGTGATGTTCCAATGATAATTGTAGAGCAGAGACCCAACTTTTTGATGAACTTAAAATCAAGTGATTTGCTTCAG
69514P	aa/bb	A:a;C:b	ab	24:35:18:0	2	308.09	sc4592	8475	8566	-	12342	TGCAGATGGGTCGAATGGCATAACTTCTACAGGAGGCAGTACTCTGCCCCCGATTTAATTTGGGATCAAAACTTGGCAAAAAGAGCCCAAAG
30883P	ab/aa	G:b;T:a	ab	24:35:18:0	2	308.09	sc237	55749	55840	+	69688	TGCAGTTCATCAGGGGGTTTCTTCTTTGAATCCAACTCGGGTTCATCAACCAGGATAGTTGATGTAGGACCTTCTGTTGACGAGGGGAATTG
38987N	ab/aa	A:a;C:b	ab	23:33:18:3	2	308.74	sc1911	15850	15941	-	28867	TGCATGATATTCAGGAGTAAAGAATTGACCATCAGTTTTAGCTATGAAGTGATCGATCGACATTTTTGAGACTTCTGTGACGTACCGTTACT
138069N	aa/bb	A:b;G:a	ab	24:34:19:0	2	309.38	sc524	34094	34185	+	54526	TGCATAAGTATCACAATCCTCCTCAAAGTTCAATTTCTTCAGTTACGTCTTTACCTCGGTATGCTCTGCAAGTGGGTCTTCATCGTCAACCA
39769N	ab/aa	G:b;T:a	ab	23:33:19:2	2	309.38	sc1930	9410	9501	+	33733	TGCATCTTCGCCACCATGTGGAGATCGGCTTTGAAACGCAGCTTGGGCAGCTTGAGCATGCGAATAAGAGTCGTAATAGCCCTACAATTGCA
24561P	aa/bb	C:a;T:b	ab	24:34:19:0	2	309.38	sc1930	25074	25165	+	33733	TGCAGCCGGTCATCCACCTACAGTGGGAGAAACATGAGGAGAATTGAGAGAGATATCGAAGACAGGGTGTAATCAAGAATAAGCACTTCCCA
62411P	ab/aa	C:a;G:b	ab	24:34:19:0	2	309.38	sc4029	12722	12813	+	14747	TGCAGTATCAAATGTACTGACCCGCGTCCCGCCTCCCGCGCTGGTCAGGATGTTTGCACAACCCTGCTATTGCTCACGTCAAACCTGTGCAA
79334P	ab/cc	CA:a;CG:b;TG:c	bc	24:34:19:0	2	309.38	sc524	27992	28083	+	54526	TGCAGCATAATCGATACCATTGCTTGACATTCCTCTTTTCTTAAGGTAACTAAATATCTTTTAAAGAACTAGATAACTTATACTTTTTGGTA
181700N	aa/ab	C:a;T:b	ab	16:43:18:0	2	322.12	sc899	17905	17996	+	55087	TGCATTAACTCATGCACACGAATCCCGCGCTAACGATGTTTTGCTCTCAATTTTCCAGACGTCAAGACCTTATCTAAAAAATTGGAACAACA
113209N	ab/aa	A:a;G:b	ab	15:42:18:2	2	322.12	sc4133	4714	4805	-	14278	TGCATGTGGAGTGACATTTATCTTTAAATAGGCTGGAGGGGAACCAGAAAAAGGATAAAGTAAACGATTGAGACAGTTGCGGGAGAAAAAAC
112893N	ab/cc	GC:c;GT:a;TT:b	ac	16:43:18:0	2	322.12	sc4133	13554	13645	+	14278	TGCATTCCATGTGTGTACATGATGATTACATGTATTTAACCATATGTAATCTCATGTTACGCTTTGTTTTATCTTATTACTACATGTACTTG
113212N	ab/cc	AC:a;GC:c;GT:b	ac	16:43:18:0	2	322.12	sc4133	7370	7461	+	14278	TGCATATCCCCCACTCAAACTGATCTTGAGGTCAATTTGATATTGAATTGAGATTGTTTTGAGGCAGATTTGAGGTGAATCGTACTCACTGG
18250P	aa/bb	GG:b;TT:a	ab	15:44:18:0	2	324.07	sc1635	762	853	-	32284	TGCAGTTCTGATTTCTTGATTTCAGATAAAACTTGAAGCTTTGCGTTTCTGAATGATAAACTGTCCATTCCGGAAAGGCAAACATTAATCTT
39902N	aa/bb	A:a;T:b	ab	15:44:18:0	2	326.8	sc193	26008	26099	+	80264	TGCATATATACTGATCGTACATATAAACCTCGAATTCAAGAGACTTAATATAAAAATGACGAATCCCAAGGCCTGGATCTCCTCCTGGACTA
39908N	aa/bb	A:b;G:a	ab	15:44:18:0	2	326.8	sc193	43727	43818	+	80264	TGCATTAGTCAAGATTAACTGAGAGGCCATCAACAGAAGACTTTCTTGCATGTTTGAATCGACGGTAGCTCTATTGGAATCAGAATCGATCT
39909N	aa/bb	A:b;G:a	ab	15:44:18:0	2	326.8	sc193	45659	45750	+	80264	TGCATTAGTCAAGATTAACTGAGAGGCCATCAACAGAAGACTTTCTTGCATGTTTGAATCGACGGTAGCTCTATTGGAATCAGAATCGATCT
24660P	ab/aa	C:a;T:b	ab	15:44:18:0	2	326.8	sc193	22443	22534	+	80264	TGCAGCGCGATATGTGATATGTCAATACAATATTAAAAGGGAACGATTACCAGAAGCAATAAAGTTAACACCTGGACGTAGGTCTGCGACTG
24667P	ab/aa	C:a;T:b	ab	15:44:18:0	2	326.8	sc193	34221	34312	-	80264	TGCAGATGTGGATCATAGCGCTGCTATAAATGCCGTTTCAGTGAGCTCATGGTGAGTTGCATTATGAGTTCCTCGGCTCTTTGGGTCGAGAC
39899N	aa/bb	A:a;T:b	ab	15:43:18:1	2	326.8	sc193	23386	23477	+	80264	TGCATATATACTGATCGTACATATAAACCTCGAATTCAAGAGACTTAATATAAAAATGACGAATCCCAAGGCCTGGATCTCCTCCTGGACTA
39925N	aa/bb	A:b;G:a	ab	14:43:18:2	2	326.8	sc193	63457	63548	+	80264	TGCATATGTAAATTTACGCGTTGCAGAGGAAGATGAGGATAAGCTGGATTTTGTATGTAGCCAGGGCCAGTTTGCTCCGCTTACGATGCCTT
90642N	ab/aa	A:b;G:a	ab	15:46:16:0	2	328.1	sc343	66231	66322	+	81946	TGCATTCTCAAGTGCGACTGATGTTTAAGGAAATTTCGCTGAACAAAGAATCTCCTCATTCTACTCTTAATAAGACAATGGATGATGTGTCA
90635N	ab/aa	A:b;G:a	ab	16:45:16:0	2	328.75	sc343	58630	58721	+	81946	TGCATAACATGGGGAGATTGGAACTATAACATGATTATATGTGAAAATGAAGCCAAGCTTGGATGGATGTGCACTGATGTGCAATTAGCAGA
90639N	ab/aa	A:b;G:a	ab	16:44:16:1	2	328.75	sc343	61249	61340	+	81946	TGCATAACATGGGGAGATTGGAACTATAACATGATTATATGTGAAAATGAAGCCAAGCTTGGATGGATGTGCACTGATGTGCAATTAGCAGA
90629N	ab/aa	C:a;G:b	ab	17:42:16:2	2	330.18	sc343	39451	39542	+	81946	TGCATGGTTTGATTTCATGCACCTTTTTGGCAACTCCAGGTATTATGCCTCATTCCTTCAGTTTAAAGTATCGTCAACATTCCTTTGAATTT
90624N	ab/aa	C:a;G:b	ab	17:41:17:2	2	330.18	sc343	33974	34065	+	81946	TGCATGGTTTGATTTCATGCACCTTTTTGGCAACTCCAGGTATTATGCCTCATTCCTTCAGTTTAAAGTATCGTCAACATTCCTTTGAATTT
168110N	ab/aa	C:a;T:b	ab	18:42:17:0	2	330.83	sc731	22728	22819	-	47869	TGCATGAAATCCTCTCGGTGTGAGCATTTCACACCGCGGGAAATATTTTGTCTGAAACCTGATTGAGCAGAGTTTTGGTGTCCGAGTCCGCA
33228N	ab/aa	C:b;T:a	ab	17:42:17:1	2	331.48	sc177	62354	62445	+	74129	TGCATTTTTAGTTTTGTTATTACCTTTGCCAGCATGTTGCACCACTTCAAATTCAAGGAAGAAATATTCATTTGAAAAGAGCACCAAAAAAG
85943P	aa/bb	C:a;T:b	ab	17:42:18:0	2	332.12	sc5885	3879	3970	+	8125	TGCAGTTCGAGTCATCCGTTCTTTTTTCTCTTCGGAGGCGTCGTTGTCATATAGTTGCTTGCCTAGCTTGATGTCGAGGACATTAGGGTGTG
149910N	aa/bb	C:a;T:b	ab	17:41:19:0	2	332.77	sc5885	5763	5854	+	8125	TGCATGTATGAATAATACTTTCCATGTGTTGATTCATGTTAGATTAACAAAGCGCTTCGCTGCGCAGCCGCGTCCGCGCCCTCACAGAGGGG
32725N	aa/bb	A:b;C:a	ab	16:42:19:0	2	333.42	sc1763	24254	24345	-	30675	TGCATTCGACTCCGGTGCCGGCTCCGGTGCCGGCTTTGGCGCAGGATCTCCCTTTGGTGATATGTTTGGCGGCGATCCAGGGGATGTATTCA
32726N	aa/bb	A:a;G:b	ab	16:42:19:0	2	333.42	sc1763	2818	2909	-	30675	TGCATTTGAATCATGGTTTGTACGAGACACTGAGGACAGTTTGGTAGAAAGTAGTGATGAATTAATTGAACTAATGAATATTGAAGAAACAA
32728N	aa/bb	C:b;T:a	ab	16:41:19:1	2	333.42	sc1763	29114	29205	-	30675	TGCATATTTTTAATATTTTTCTCTCTCTTCCTGGATGCTTGATATATTTGCGTGTCAGTATTTATGTTTTCTGCCCAGAAAATGTTATTTTT
32731N	aa/bb	AT:b;CC:a	ab	16:41:19:1	2	333.42	sc1763	3438	3529	-	30675	TGCATTTACTTCAGCCCCGGTGCTGAAAATTGCAAATCCTTACAGGCCTTTCATTCTCGAGTGTGACTGTTCTGACTTTGCATTAGGAGCAG
32720N	ab/aa	A:b;G:a	ab	16:42:19:0	2	333.42	sc1763	18667	18758	-	30675	TGCATTGGGCATGTCCAATTTGGTGAAATCCTCAGCATCCAACAGGCTATCCACCAGATCCATGGTGAGCAGAAGCGGATACTTGTTCTTAA
32729N	ab/aa	C:a;T:b	ab	16:42:19:0	2	333.42	sc1763	2927	3018	+	30675	TGCATCCTCAGGTAAATTGTGTGGTTTAAGCAGTTTGCCGAATGACAGTTTCTCATCTTCGTCTGGTGCTAGATCTGGTTGATGTGACAGTG
146985N	ab/aa	A:b;G:a	ab	16:42:19:0	2	333.42	sc5758	5187	5278	+	8453	TGCATGTGATGCCAGACCATTCCTTGAGCAATCTTCAAGTGTGGTTTTGTGATATGAACCCAGACTGATCTGTGATGAAGGTGTCAGACCGG
32723N	ab/aa	A:a;G:b	ab	16:41:19:1	2	333.42	sc1763	21889	21980	+	30675	TGCATCTGCAGGAATTGTTTGACTTGATAAGGTTTCTTGCTCAAGTAGAGCAACATACACATTGTTAGAAGTATAACATGGATGTAATCTTA
31383P	aa/bb	C:b;T:a	ab	16:42:19:0	2	333.42	sc2433	23930	24021	-	24138	TGCAGTTTCAAAATATAAGTCTATGTTGTTTGAAGGGTGGCGTCTGACGCTCTTTATTTCAATGGCTGTCTCTTTGTCTGGCTTGAGCTTGA
20416P	ab/aa	A:a;G:b	ab	16:42:19:0	2	333.42	sc1763	16842	16933	-	30675	TGCAGTTAGGACATTCATTTGCACAGTGGCCTTTCCTGGAACAATTGAAACAGGACCCGGTACGTAATCTCTTCTGTCTTTCCTCCTCAGTC
20417P	ab/aa	A:a;G:b	ab	16:42:19:0	2	333.42	sc1763	21895	21986	+	30675	TGCAGGAATTGTTTGACTTGATAAGGTTTCTTGCTCAAGTAGAGCAACATACACATTATTAGAAGTATAACATGGATGTAATCTTAAGTGGT
20421P	ab/aa	C:a;T:b	ab	16:42:19:0	2	333.42	sc1763	23957	24048	+	30675	TGCAGCTTTGACATGTACTAGCCATAGTGAAGCCAGACTGCACCACAAAGGTGATCGTTCCAGTACCCTTACAGGGCGAGCAAGCCTGAGCC
99657P	ab/aa	AA:b;GG:a	ab	16:42:19:0	2	333.42	sc7935	313	404	+	4057	TGCAGGTGATGTATCAGAAGTAAAGTCAGGTATGTCGCCAAAATTAGTTTTGGGTTCACTTTTGAGATCAACATCGTCCGCTGGGGTTCTGT
52332N	aa/bb	C:b;T:a	ab	15:43:19:0	2	334.07	sc2294	22598	22689	-	25121	TGCATAGTTCTCGCGAAATGACGTCCTCTAGTCTCCCCAATCTCAACATGGAGACGAAGACAAGATGTGAGTTAGTAATAGGGGCTGATTCC
52333N	aa/bb	A:b;G:a	ab	15:43:19:0	2	334.07	sc2294	22831	22922	+	25121	TGCATTCATCGAGGGGCCGAGAAATCCATTCGTCACCACTATTTGTCTTGACTCTTGATAACTCTGAAGAAATAGTAGATGTACAACATGGC
168420N	aa/bb	C:a;T:b	ab	15:43:19:0	2	334.07	sc7364	1033	1124	+	4975	TGCATGTTGACGTGAGTCTTTCAGAGGTACAACAAAACCTGGCTGGGTTCGGACAGGGCTGGGTGGATGAAGTTGTCTGCTCGAACTTTGAA
52334N	ab/aa	C:a;T:b	ab	15:43:19:0	2	334.07	sc2294	23838	23929	+	25121	TGCATGGGGTAATTTCCAGCTAATTCATATACAAGAAGGCCACAACTGGGTCAACAGATATGACACCATCACATCAGTTCATCAACCTTAGT
158013N	ab/aa	A:a;G:b	ab	15:43:19:0	2	334.07	sc6413	696	787	+	6612	TGCATATTTTTTGTCCTCCTCCTGAGCACCCAGTATTTTTGTATATCAATATTTATGTTTTCTGCCCAGAAAACATGATTCCCATTACTCTT
15162N	ab/cc	CC:c;CT:a;TC:b	bc	15:43:19:0	2	334.07	sc1321	14622	14713	-	36248	TGCATGTGATGTCAGTTGGTTAGAGTGCCATACTAATATGTCTCTTGGGCCTTGTCTGACAGTGTGATGTGGATGTCTTGGGTTTGGCCCCC
63654P	aa/bb	C:b;T:a	ab	15:43:19:0	2	334.07	sc4166	8763	8854	-	14133	TGCAGCAGTGCCAAAAAAATGAAGAAAAAAGAAACCTATTAAATTATTTCAAAAGCCAATGAACAAATTCAAAAAATATATCTTCCACATCC
29530P	ab/aa	A:b;C:a	ab	15:43:19:0	2	334.07	sc2294	14706	14797	-	25121	TGCAGGAGAAGCGCGAAGCCTGAAGCAAACCGGCGCAATCACCGTCAATCATCAGCCATCGTGCGACAATGTTCTACAAGACAGCAATTTGT
29533P	ab/aa	A:a;G:b	ab	15:43:19:0	2	334.07	sc2294	24927	25018	+	25121	TGCAGCATCCTTGGACAGATCACAGAGGGCCAACCTTGCCTCAGGCCTCATGGCTCAGGAATGAGGCCTGAAGACCATATACTCAGTTCGTG
52323N	ab/aa	C:b;G:a	ab	15:43:18:1	2	334.07	sc2294	10430	10521	-	25121	TGCATTTCATTTGCCATGGTGATATTATTTGACCCGGAGTCGCTCACCTGCGCAAGCATGTAAATAATGACATGACAAGTAAGTTACATTTG
85252N	aa/ab	C:b;T:a	ab	15:40:21:1	2	335.37	sc3236	2677	2768	-	18922	TGCATCCTGTTCCTAGATGTTGGGGCATCCTGATGAGTATTTTTTTGTATTTTTCAAACAGATATTGGTTGATGTACTAACAATAAAGGTTG
36759N	aa/bb	C:a;T:b	ab	15:41:21:0	2	335.37	sc1861	12443	12534	+	29611	TGCATAACTAAGATAAAGTATTTTTTTTTGGAAAAACGTATACAACACAAATAAATAAAAAATTAAACCCCAAAATCGTTCTCTTCGTTTCC
3569N	aa/bb	A:b;G:a	ab	15:40:21:1	2	335.37	sc1086	9627	9718	+	40033	TGCATCATTGTAATCCCGACCCTTTATCTGGTGATTTCCCAAAACAACCCAGCGAGCTTTATATTGCGCAATACGGTTATGTTTGTCACGTT
3544N	ab/aa	A:b;G:a	ab	15:41:21:0	2	335.37	sc1086	18930	19021	-	40033	TGCATGTGTGATGGATGTAGCACGGTTGAGTCATAGCCATCAGTACGCATGTGTGAATGTGTGATACATCTAGCACGCATGTGTGATAGATG
161000N	ab/aa	C:b;T:a	ab	15:41:21:0	2	335.37	sc6712	3075	3166	+	5970	TGCATTGTTCTCGAATCTATAACTGTTGGAGTAAAAGTTACATCAAGTGATTGTCAAAACCAATAAAACTACAGAAGATGAATCAGTTCCAA
3546N	ab/aa	A:b;G:a	ab	15:40:21:1	2	335.37	sc1086	19159	19250	-	40033	TGCATGTGTGATGGATGTAGCACGGTTGAGTCATAGCCATCAGTACACATGTGTGAATGTGTGATACATCTAGCACGCATGTGTGATAGATG
3542N	ab/ac	AC:a;AT:b;TC:c	ac	15:41:21:0	2	335.37	sc1086	1792	1883	+	40033	TGCATATTATTTAAAGTTAACACATGTGATATAGCCGTAGGTCCAAGGGATTTGGTAAGATGATCTGCAAGCATCTCATTCGTCGGAAGATA
32359N	aa/ab	C:a;G:b	ab	17:39:20:1	2	338.75	sc1748	7749	7840	-	30853	TGCATTTTACATGTCATTCTGCTGCGACTACAGACACATTTACATATACAAACATGTGTCTCAAATGTTTTGACGCATCCCTCTGAGAATAC
20027P	ab/aa	G:a;T:b	ab	18:40:19:0	2	340.05	sc1748	15662	15753	-	30853	TGCAGCAATCTGAACCTCAGGATTAGCCATTTGAGCAAGAAGCCCGGCGGAGCTAGGTTGAGTAGAATGATCGGCTAAATCTTTGAGACTGT
97935N	ab/cc	CA:c;CT:a;TT:b	ac	17:42:18:0	2	342.78	sc3653	8486	8577	-	16593	TGCATTTGCGCAGGTTTGACTGTAAGTCCCTCTCTGACCTGTACTGGCCAGCTCAATCGACACAGCAAGCACTATATATGTATCTTGTTGAA
62443N	ab/aa	A:b;G:a	ab	17:42:18:0	2	344.35	sc256	21774	21865	+	67897	TGCATTATACTTATGTCACCTTTTGAGCACAAACTGCAGTTTGACCTTAACAGATTATTGGTGGATCAAACCTTTTGGAATGCACAGCTTTT
62444N	ab/ac	CA:c;TA:a;TG:b	ac	17:40:18:2	2	344.35	sc256	21686	21777	-	67897	TGCATTCAGTTTTGCATTGCCGAGTGGTCTGGATTATCACTGGTCTTAGCAGTGATTTTTTTAGCCATATAAATGAAAGATCAGACAATGAA
33786P	ab/aa	A:b;G:a	ab	16:46:15:0	2	348.52	sc256	30623	30714	-	67897	TGCAGACTTCTCCAGAGCAGAGCAATTGTTCCACTCTGACTCAGGGCCATGCGCTCATTGCTATGTAGCGAAGAAAAATCCCTGTACCTACT
62732N	aa/bb	A:b;C:a	ab	17:45:15:0	2	350.6	sc256	65492	65583	-	67897	TGCATGATGTTATGATTTTAGTAGTGTAGTGTGGTGTAGTGTTTTTGCTTTAATAGTGTAGTGATGTGAATTTCAAGTGTGATACGTAGTGT
158594N	aa/ab	C:b;T:a	ab	17:44:15:1	2	350.6	sc6501	6577	6668	-	10102	TGCATCGCCAAATAGACACTTTGAATTTTGCAGAATGCGATTTCTCACCAGAAATTGCTTACGCCCTAAGCTAGATATGACTTCTTCATGTT
62729N	aa/bb	C:b;T:a	ab	17:44:15:1	2	350.6	sc256	62606	62697	+	67897	TGCATGAGCGCGCTATTTTCATTCTTCTCTCCATTCCTTATCAGTTTCTCTAGTTTCAACTCAAGTTCCAATTCAAGTTCATACTTCATTCA
74391N	aa/ab	A:b;G:a	ab	18:44:15:0	2	352.54	sc2926	2147	2238	+	20728	TGCATTTGATTAACAAAGGAGGTTGGTAAAGCGTCTGCTTTGAACATTTTATTGTAATCGTTGAACTCATGTAGGACGAACCTTTCTAACTC
74385N	ab/aa	C:a;T:b	ab	18:43:15:1	2	352.54	sc2926	13385	13476	+	20728	TGCATTGCTCATTTGACGGAATTTTCGTTGAAAGTCGGGTTGTATCCATAGTTCACTTTAAATGGTGAAACTCCTGTTGCCTCGTGATCACG
74387N	ab/cc	CC:a;TC:c;TT:b	bc	18:43:15:1	2	352.54	sc2926	15472	15563	+	20728	TGCATTTCTGAGATCCAGCTTAGTAAACTTATCAGCATCCAATAAGCTGTCCATTAAATCCATAGTTAGTGGCAGTGGATATTTGTTTTTGA
8065P	ab/ac	CA:a;CT:c;GA:b	ac	18:44:15:0	2	352.54	sc1301	16524	16615	-	36641	TGCAGCACATTCGGAACGAACAGGAGACAGCTGAACAGTCTGCTTCTCAAGCGCCCTCGCCCCCATCCAAGTGAGTGCTTGGAATCGATACC
55562N	ab/aa	AA:a;GT:b	ab	18:45:14:0	2	353.19	sc2378	14303	14394	-	24550	TGCATGAAAGGAGATTCGAATAGGTCCCTGGTATGCTCCTATAAGGGGTAGTCTACTCAAAGTAAATCTTTTGAGCTCCCGCAGGGTTACAC
55563N	ab/aa	A:a;C:b	ab	18:45:14:0	2	353.19	sc2378	14706	14797	+	24550	TGCATAAGTTTTATGCAACATCATGATCAATCAAACTTAACTAAGTCCCATGCGGACCTAACCACCAACTCCTGCGAGGGACTTACGCCTTA
55565N	aa/ab	C:a;T:b	ab	19:44:14:0	2	353.84	sc2378	22891	22982	+	24550	TGCATAAAAACCCTTACCACTCATTTCAGACACCAAAAATATCTTATGTGCAAAGCACTTTTCAGTATATAAATCTCACTAGCATATCAGCG
30865P	cc/ab	AA:a;AG:c;GA:b	bc	19:44:14:0	2	353.84	sc2378	23986	24077	-	24550	TGCAGACGTCAAAAGGGCCAAATTCGTCAAATTGAGTTGAAAGCATGAGAAATAATTGCCAAATTGTATTCTCAAAAGAAAAAAATAAGGAT
127591N	aa/ab	G:a;T:b	ab	18:46:13:0	2	356.57	sc4725	3726	3817	-	11846	TGCATGAATTCCATGCCTTCAACTATAATTTCTTCCCTTTTAACATCGCTTTTGTGATCAAAGAAGCCAGTGTTGAGTTTGTTGATGTTTAT
111292N	aa/bb	A:b;G:a	ab	18:45:13:1	2	356.57	sc4049	674	765	+	17946	TGCATCCTGTAGAGAATTGGCAGCCCACTCGCTCGAAGATACCGCCAAACTTCCCGTTGGATATTGAGCCGAAATCCATATGCCCACTATCA
113274N	ab/aa	A:b;G:a	ab	18:46:13:0	2	356.57	sc4140	3654	3745	-	14254	TGCATCGTCCTCTGAAAAGCCATCCGTATCTTCTTGACTTGTGTGGTTATCTTTGAGGGATTTCTCCGGAAATCAGTCGCGTTCTAAATTCA
111295N	cc/ab	ATT:c;CGG:a;CTG:b	bc	18:46:13:0	2	356.57	sc4049	8147	8238	-	17946	TGCATAGCATAGTCAGAGCGTCAATATTGGTTCAGGTATCAGTCACTCTCAAGAGTAATGTGCTTTCAATTTCATCATGTGTTACATGGACC
59743P	aa/bb	A:a;T:b	ab	18:46:13:0	2	356.57	sc3881	4407	4498	+	15474	TGCAGGATGCGGGGTCACACTGCTGTTTATTACTGACGCGCCTATAAAGCTGTCACATTCAAAGAAAATTCTTATCAAGAGTGTCAATTTAG
50338N	aa/ab	A:a;G:b	ab	19:44:14:0	2	357.87	sc2223	11123	11214	+	25886	TGCATAGAAATTTTTACGTGTCCAATAATCTTTGGGTGTAACACGGGGTGCTGTAGTCAGGGGAATCAGGGTTCCATTTACAAAACCAACGC
30192N	ab/ac	AA:a;AG:b;GA:c	ac	19:44:14:0	2	357.87	sc1701	10594	10685	-	31405	TGCATACATGTTGCATTACACATCATTTACACATCACTTTACAGCAAAACTTTGCTCAAAAACAATCTTTACAGCTCAATTACACAGCATTC
50345N	ab/ac	CA:c;CG:a;TA:b	ab	19:41:14:3	2	357.87	sc2223	17790	17881	+	25886	TGCATGCCGTCAGCTAATATGCAATATGTAGATGAATCATGAAATAGGACCTGCTGTGAGGGACCTTGTGGAGTATATCAATCCGCCATAAC
19213P	aa/ab	A:b;G:a	ab	19:44:14:0	2	357.87	sc1701	17932	18023	-	31405	TGCAGGTCAAAAACGCTCTTGTGGTAGGCAAAATGGTGTTATGTGTGGGGGCCAAATCCCTTTTGGGAGAAAACGACACCTACACCTGAATT
27773P	aa/bb	A:b;G:a	ab	19:44:14:0	2	357.87	sc2146	3529	3620	-	26571	TGCAGGTTTGCCATGGATTTTATTCTTTCCTTACCTCACAGCAGCATTGGTTCTAGTTCAGAGACATGTATCCTTATGCATTTTGGTTTAAA
28762P	ab/aa	A:b;G:a	ab	19:44:14:0	2	357.87	sc2223	12918	13009	+	25886	TGCAGGAAATGAACCTTGGCCAAGAAAAAAACCCTATGAAAGAAAATTTTGTATCACTGGGACCCCCTAATATTTGGGTCCTGGGTCCGGAG
73552N	aa/bb	G:a;T:b	ab	19:43:14:1	2	357.87	sc2880	15978	16069	+	20992	TGCATCCACCCTGGGATGTCTATTCCCAGTGCTGTATTCTCATGTGAGAATTCTCATATGAGAATTCTCAGAAGAAATTAGAAAGTCCGATG
50344N	ab/aa	G:b;T:a	ab	19:43:14:1	2	357.87	sc2223	16422	16513	-	25886	TGCATTTTGAAAATTGCCGCTTGCTTTTTGTTTGGTGATGATGGGTGATAAAAGATAGCTATCATGATTATCCTTGACATTCCATTTTTCTT
50347N	ab/aa	G:b;T:a	ab	19:43:14:1	2	357.87	sc2223	18443	18534	-	25886	TGCATTTTGAAAATTGCCGCTTGCTTTTTTTTTGGTGATGATGGGTGATAAAAGATAGCTATCATGATTATCCTTGACATTCCATTTTTCTT
30200N	ab/ac	AT:b;CC:c;CT:a	ac	19:43:14:1	2	357.87	sc1701	22380	22471	-	31405	TGCATCAGATATAATAAATGATTCAATCGCCGATGTACCTTGACGCTCTGAAAGGGATAGAAGACCTGTGGATAGATTTACACCTTCAGCAA
30205N	ab/cd	AGC:a;GGC:c;GGT:b;GTC:d	bc	19:43:13:2	2	357.87	sc1701	4672	4763	+	31405	TGCATCAAAATCAATGCTTATTGGCCATCCCTTTTTGACGCCAAGTGGGATTATTTCTAGTTCAGCTTGATGTAAATGAGAGAACTCTGCGG
25820N	aa/bb	C:b;G:a	ab	18:44:15:0	2	359.17	sc1595	18208	18299	-	32594	TGCATCATACCAAATCACACATGATCAATCTTCTTGATTGCCCACTCCCAATTATGTAAGTATATGTAGATGGAACCACTCATCCATATACA
46408P	ab/ac	AA:c;GA:a;GC:b	ac	18:41:16:2	2	359.82	sc3041	258	349	+	20087	TGCAGATTCGTGATTAACTCCTTTCTTTGTGAATACCATCGTGTTGTCCAGGTACGCGGCGGTGTCTTCACCGATCCTCCCCAAGAATATAT
78932N	aa/bb	G:b;T:a	ab	18:43:16:0	2	359.82	sc3041	396	487	-	20087	TGCATATGGAAATCTACGTGTTGCAGAAGGAGACAAAGATAAGTTGGCATTCATCCGCAGCCAGGGCCAGTTTTCCCCCCCTCACGATGCCA
6287N	ab/aa	A:a;G:b	ab	19:43:14:1	2	361.9	sc1134	36246	36337	+	39134	TGCATTTGAAGTTAGATTTGGACCACATTCCAATTTACCTGCTCAAATCATTGATCAATTAGCACAATCTGCTAAAGTTGAATTGAGATATT
2897P	ab/aa	A:b;G:a	ab	19:43:14:1	2	361.9	sc1134	35039	35130	-	39134	TGCAGGAGGAATCAGGAGCTCGACCAGGGAATCCAGTTGCCGGTCGACGAATACCACTAGCCAGAGCGTCATTGAAACGAGGTGAGATAGGT
2895P	aa/bb	C:a;G:b	ab	19:44:14:0	2	361.9	sc1134	34117	34208	-	39134	TGCAGGATGAACTGGCGGGGAACGACGTTGAGTGGTGTTCTTTGAGCTGGCATCCGTGGTACTCTCCGGAAGTATGTTTCTAGCGGAAGATG
6293N	aa/bb	CC:b;TT:a	ab	19:43:15:0	2	362.55	sc1134	409	500	-	39134	TGCATACTTTTTCATATTTTTCTCTCTCTTCCTGGCTACTCAATACTTTTGCGTGTCAGTATGTATGGTTTCTGTCCAGAAAATGTTATCTT
87944N	aa/bb	C:b;T:a	ab	19:43:15:0	2	362.55	sc3345	12462	12553	-	18275	TGCATCAGTGGCTCTATTGAATTGAGAAACCGGACTTTTATCACCCGCCCACAAGGCTTATGACACCAGTTTAGAAGTACCTAGAACCGAAG
121067N	aa/bb	A:a;T:b	ab	19:43:15:0	2	362.55	sc4454	3489	3580	-	12877	TGCATTGACGGCTGTCAATCAACAAGTTGAATCAGCATGTCTCCGCAAGAGGGACTCACACCAGCTGGTAAACGGCACGTCCCAAACCAGAA
113797N	ab/aa	A:b;G:a	ab	19:43:15:0	2	362.55	sc4181	475	566	-	14040	TGCATTTTTTCAAACTCGAATGAGAGAAGCTGACATACCTTTGACGGCCGTATAGACTCCGTGGGGTCTATACAAATGGTGTGTCATGCTGA
87946N	ab/ac	AA:a;AG:b;GA:c	ac	19:42:15:1	2	362.55	sc3345	13551	13642	-	18275	TGCATCCCTCCTTGGGCAATCTAGCGGCAAATGGTCCGAACACAACAACAATGGTCTATCCTATCGCAAGGTCGGAAATCCGTGAGTGATCA
31800P	aa/ab	A:a;T:b	ab	19:43:15:0	2	362.55	sc246	30072	30163	-	68872	TGCAGTTTGTGGGAACTACACGGGCATGTTGGTAAATCAATAAACCCATGATTTATAACAAGTTCCTGAATTACTTACTGGTAAAGACATAG
67133P	aa/ab	C:b;T:a	ab	19:43:15:0	2	362.55	sc4454	595	686	+	12877	TGCAGTTGATTTTGGTTTTAAAACTACTGTCGTTCCCAAAAAGGTTGCCACATCGACCTATTTTTTATCGAGCTGGCGGTCCATGCGCGCTG
16446P	aa/bb	A:b;T:a	ab	19:43:15:0	2	362.55	sc16263	64	155	-	324	TGCAGCTGTACAACTGAACTATGGATTTACCACTTATGCAGATTCCATCCTCCTTCACTCTGGCTTTACTCTTTGAAAATCTTAGAGCATAT
31799P	aa/bb	G:a;T:b	ab	19:43:15:0	2	362.55	sc246	30160	30251	+	68872	TGCAGATTTCTGTCAACTTCACCATGCCTAACGCGACGTTATACCCTTCGGTTTACAGCAGGGATGGCCGAACCAGATAGACTTCGGTTTAC
31797P	ab/cc	ACG:c;GTG:a;GTT:b	ac	19:43:15:0	2	362.55	sc246	28677	28768	-	68872	TGCAGCAAGTGGAAGTGCGTGCCTTTTTCCCTTCTCTTTTAGCTTCTTCAGCATCTTCAAGTTCCATATCCGACTTCCTCCGAGTTTCCTTT
132312N	ab/aa	A:b;T:a	ab	19:42:16:0	2	363.2	sc49	102159	102250	+	106521	TGCATTGTGAACTTTAGAGCTTTCTCACTTATGTGTGCCAACTCAGTCAATCGAGACTTGAAAACCATCCACCAGGGTATTGCGGTCAAGGA
132344N	aa/bb	AC:b;TA:a	ab	18:41:17:1	2	363.85	sc49	71560	71651	-	106521	TGCATTGGTACCTACTGCTTTGGTAGAAATTTGGTAGAGGTCAAGCAAATTTGCTAGACCTCTGCCGAATTGGTATCTGCAAAACTAATGGA
132347N	aa/bb	A:b;T:a	ab	19:41:17:0	2	363.85	sc49	78560	78651	+	106521	TGCATCAGACGACCAGCGTCCTGCGCTCTTGAATGCTTCCAAGTTTGAACCAGCTTGTGCCATGGCAGTCGCACCTCCTGACCTTAAAGAAT
132352N	aa/bb	G:b;T:a	ab	19:41:17:0	2	363.85	sc49	95524	95615	-	106521	TGCATAATCGAGTCATCAAATTTAACTCTGATCTTGAATTTCTTTGCAGGTGGTGCTGCCACTGGAAACAAAAGTTGAGTAAGTATAATGAT
132343N	ab/ac	AC:c;AG:a;GG:b	ab	19:41:17:0	2	363.85	sc49	71648	71739	+	106521	TGCATGATTTGGACACGATTGGGGATTTTGAGCCTTGGTGAGGTAAAATTTTCTGTACCAAGGCCGTGTACAGAGACAATAGTGGATGCTCT
73826P	aa/ab	A:b;C:a	ab	19:41:17:0	2	363.85	sc49	67494	67585	+	106521	TGCAGATAGCATAAATGCAGCTTTGTCAACACCGACCAAAACCTCAAAAACCCAAGAGGTATTGGAGCCTATGAGGCAAGCAAGGCAGAATG
132336N	aa/ab	CA:a;TC:b	ab	19:41:16:1	2	364.5	sc49	47274	47365	+	106521	TGCATCCTTAGGGAATTCACACTGATTCTCATAATCATCATACTTTGGAGTCAGGTTTCTAGCAATAATTATAATCAATGTTTGGTTCTAGA
120266N	aa/bb	C:a;T:b	ab	19:42:16:0	2	364.5	sc442	1751	1842	+	57832	TGCATGATAGATGTTGCATGATACTTGATGGGTTTGATTAGCCGAAAGAGTTTTATGATTTGGACATACAGGCCGCAACGCAGATGTACAGC
132324N	aa/bb	C:b;T:a	ab	19:41:16:1	2	364.5	sc49	2343	2434	-	106521	TGCATTTCGAAACACAATATTGCCAGTGGATGCGTTTCACATCAAGTCTCATAAAGAAACACATGCAACCTGTCGTGAGAACAACCATCCTA
120284N	ab/aa	A:b;G:a	ab	19:42:16:0	2	364.5	sc442	762	853	+	57832	TGCATAGTGACACCGGAAGGCCAACTAGTCTTATCTTGGTTGCCGGACTCTGCTGAATTGGAACGAGCACGTTTGAATCGGGGTGGCAGTCC
21718P	aa/bb	C:b;T:a	ab	19:42:16:0	2	364.5	sc18398	113	204	-	283	TGCAGGTTTAAAATGATGGAGGAAGTGACTAAGAAGCCAAAGCATAAGTCCCCTAGTACTATTTGATATCGCAAAGAACGTACCATTCGCAA
73819P	aa/bb	A:b;G:a	ab	19:42:16:0	2	364.5	sc49	52341	52432	-	106521	TGCAGGTGCCTTTGACCTCCTGTCATATCCAAAAAAAATGAGTTGGAGTAGAGAGAGGAGTAGTGCAATGTTCAAGCTTGAGTGTCCAAAGA
73820P	aa/bb	A:b;G:a	ab	18:41:14:4	2	364.5	sc49	54458	54549	+	106521	TGCAGACATAACATGATCTGTAATAAAATTCAAAAAGTCAGTGTAACATTCAATCAAAGATCTTACAAAGTGAGTAAGAGCAGAAGACATAA
18091N	aa/ab	C:a;T:b	ab	19:41:15:2	2	379.62	sc1388	3668	3759	+	35414	TGCATTTTGATACAGCATTTATTTTCAAATTCTCTTGTGTAGTCTCTTGTGTAGTCTCTCGTGTAGTCTCCCTTTCTCCCCAGGTTGGATCC
18081N	aa/bb	C:b;T:a	ab	20:42:15:0	2	379.62	sc1388	10147	10238	-	35414	TGCATATCATTTATAATAGTGGCCCTCTCGTCACATTTCCTAGCTCGCCCATGTGCTTCCACATTGAGGTTGCCAAGGGCCTTTGGCGGATT
10724P	aa/ab	A:b;C:a	ab	20:42:15:0	2	379.62	sc1388	14433	14524	-	35414	TGCAGGCACAGCACCGGGATCTACCCCAGTGGCTACGTAGCCTCACCGCAGCGCTATCCTAGAGAGACAAATTTGCTATGAGATAGTGGCGC
33183N	aa/bb	A:b;G:a	ab	20:42:13:2	2	380.27	sc1777	19089	19180	-	30486	TGCATTTCACCTCAACAATCTGAAGGTAAATGAATCAGATGAGACTGCCATAACAGTAAAAACGGTCCAACGCTACCCGTCCAACGATCTGG
22557P	ab/aa	A:b;G:a	ab	17:46:14:0	2	382.35	sc1870	17189	17280	+	29545	TGCAGCTGAGAAAGGACCAGAAGCGAAACGAGAGGATTCATGGTCACCATCTAGACCGGATTTTTGCGTAGCTCCGATTAGCTTGTCTCGAG
49176N	aa/bb	C:a;T:b	ab	15:49:12:1	2	386.14	sc2184	23486	23577	-	26212	TGCATAGAGATTTTAAGACGAGATCGCATATGATTGGAGAATGAATGATTAAATCACATATGGCGGTTTCTGAGATTGAACCAAGTCAACTT
37193N	ab/aa	C:b;T:a	ab	16:48:12:1	2	386.14	sc1870	27935	28026	+	29545	TGCATCTGAAGGAGAAGAGAATAGAATAGTAGGAGAAGATTGATGATTTGAATCTGATTTGATGAATGGTTTAGGTATTAAATCAGTCGAGA
77856P	aa/ab	A:b;G:a	ab	15:47:11:4	2	386.92	sc5120	6650	6741	+	10453	TGCAGTTTGGAAGACATTTGCCATACATCGAGTGCTAGACTCCGAGTGTGAAGTTGTGACTTGAGCGTGGTCAAAGTGAAGTGTTGCAATGA
177781N	aa/bb	C:a;T:b	ab	15:49:12:1	2	386.92	sc842	62349	62440	+	74462	TGCATCCTGTGACACCAACCCCGCTGACAGAATTGATCCGACATTTGACTATACACCTGCGACATCTTGCCCTTCGTCTGCGACAATTCAAC
177782N	aa/bb	C:b;T:a	ab	15:49:12:1	2	386.92	sc842	62261	62352	-	74462	TGCATCGGGTGGTCGCGGCCAAATTTGGCCCGTCGCAGACATGACACGTGTAGTGCCCGGGGTAGCAACAGCGTGTTGCAGCCCCGAATGCG
177780N	cc/ab	CC:c;CT:a;TT:b	bc	15:50:12:0	2	386.92	sc842	58384	58475	-	74462	TGCATCCGCAGCTGAACTGACGAACATATGGTTTGGTGGTTTTGCATCGATGTGTCGTAACATGCACCCTCTTTTCTACAACCTGTTTCTAG
102489P	aa/ab	A:b;G:a	ab	15:50:12:0	2	386.92	sc842	57730	57821	+	74462	TGCAGTGTAAGAGATGGGTATGGACATGGTGACTGATTTGCTTGCGTCTGTGTGATGGGATATCGTCCTAGGCTGGAGTGGATGTGGACCAG
102490P	aa/bb	A:b;C:a	ab	15:50:12:0	2	386.92	sc842	57642	57733	-	74462	TGCAGTATTAAGCGCAATATTACGCACCACCGGCAATGTAAGAGCCTAAATTCTTATCTCCCCCGGTTATACCTCTCATCATCGTTCCTTGA
160267N	aa/bb	CT:a;TC:b	ab	15:49:11:2	2	386.92	sc6602	5704	5795	-	6216	TGCATGAGCGCGCTATTTCCATTCTTTGCTCTATTCCTTATCAGTTTCTCTAGTTTCAACTCAAGTTTCAATTCACGCTTACACTTCATTCA
32503P	aa/ab	C:b;T:a	ab	19:46:12:0	2	394.02	sc2505	18089	18180	-	27154	TGCAGTTTATTGATAAGATAATCTCAGCATGGACCAACTTAACTGAAATGCAATCTCTTCGGGAGCTCGAAAGCCCTACACCCTGGCTATGG
43140P	aa/ab	CT:b;TC:a	ab	19:46:12:0	2	394.02	sc2871	16700	16791	-	21061	TGCAGGTACGTGATTTTCATGGAGTCCAGTTTTCGAATTGTGCTCTTGTTCTAGAAGGTGTACAAGCTTTCAAGCTGATTCTTCAAGCTCGG
43139P	aa/bb	A:a;G:b	ab	19:46:12:0	2	394.02	sc2871	16788	16879	+	21061	TGCAGCTAGCATGAATGCAGCTTTGTCAAAGCCGACCAAAACCAAAGACCCAACAAGTATTTGAGCCTATGAGGCAAGCAAGGCAAAATGAC
72261N	aa/bb	A:a;G:b	ab	19:43:13:2	2	395.45	sc2832	17158	17249	-	21345	TGCATCCCTCCCCACAACTCTGCTTTCATCTGGAAGTCCAAACAGTAATTAGTCCACAACTGAAGAACATACCAATGAAAACCAAACACTCA
52725P	aa/bb	C:a;G:b	ab	19:44:14:0	2	395.45	sc3457	13736	13827	-	17568	TGCAGATTAAAGTTTGCAGCATATCTATCTGTATCAGATTTGCATTGGTAGCAAACTTTGAAGCCACACTCTGATACTCCAAATTTGTGAAA
32762N	aa/bb	GG:a;TA:b	ab	19:41:17:0	2	397.82	sc1765	28940	29031	-	30655	TGCATTTTGCAAATGTTATGATGTTCTTGGTATTAACGTTTCTGTTGGGTATGGCTACAGGAAGTTGAGTGTGTCGTTAACATTCAACATAA
145433N	aa/bb	A:b;T:a	ab	19:41:17:0	2	397.82	sc565	11830	11921	-	52993	TGCATCCAAAATAACCCAGGATCACGTTTCAAGTTTGTCCATTCACGCTTGGAAAGGCATTGGAATTGAGTCATGGTAGTGGTTCGAGGTCG
145434N	aa/bb	C:b;T:a	ab	19:41:17:0	2	397.82	sc565	17437	17528	+	52993	TGCATATGGAGAAAGATGAAATCGGATCCGCGACGATAAATGAAAAGATAATTGTCTTCTTGAGAAGTCTTGAAACCAAAGGTTTTTAATTT
32759N	aa/bb	A:a;G:b	ab	19:40:17:1	2	397.82	sc1765	26627	26718	+	30655	TGCATGATCATACACAAAATATAACTACTTCCTTGCTGCTGATTGCTTCCTACTATACTCATCCTGTGATGAAAGGTATCTGAGTCCAATTT
145444N	aa/bb	C:b;G:a	ab	19:40:17:1	2	397.82	sc565	43736	43827	+	52993	TGCATTTTCTCAATTTTTGCCGCTCACTTTAATGTAGTTTTCATCGTTCATCCGTAGAAGGTGAAGCTCACATCGACAAGAGTTCGAGGTCA
145446N	aa/bb	C:b;G:a	ab	19:40:17:1	2	397.82	sc565	48732	48823	+	52993	TGCATTTTCTCAATTTTTGCCGCTCACTTTAATGTAGTTTTCATCGTTCATCCGTAGAAGGTGAAGCTCACATCGACAAGAGTTCGAGGTCA
84440P	ab/aa	C:b;T:a	ab	19:41:17:0	2	397.82	sc565	10340	10431	+	52993	TGCAGTATACCGCCGTCTCCGGTCTACTGTTGGTTCCAAAAGTAGGTCTAAGTCTTTCCATCTACGAATGCCATCGGTTGCCTCAACCGCGA
145437N	ab/cc	AC:c;CC:a;CG:b	bc	19:40:17:1	2	397.82	sc565	18926	19017	+	52993	TGCATGAGCCACAACACACCGAACCCTCTCAATTAAACTCCTGTTATACCTTCCCGCAACGGAATTATGTTGAGGCGTATGCGCAGGACCCT
135024N	aa/bb	C:a;T:b	ab	20:40:17:0	2	398.46	sc5102	2449	2540	-	10537	TGCATACACCTCACTTACAGCCGTTCTCACAATTAACGGCAGAACTCTTCATTGGTGAGTTGCATCCGAATTTAATCTAAAGGCCAAAAACT
135025N	aa/bb	A:b;G:a	ab	20:40:17:0	2	398.46	sc5102	3720	3811	+	10537	TGCATCGATCGACCCCCTTGCGAACCGCATCCCGTCACCTCTCTTCGATCAAGCGTTCCCCAAGTATGGATGCCAAGTTCTTTCTAAGGGAA
135028N	aa/bb	A:b;T:a	ab	20:40:17:0	2	398.46	sc5102	5481	5572	-	10537	TGCATTGATCATCTTCAGTCTGTAATATATACTATTCACAAGTCTTGCTTATTTATATTTTCAAAATTGTTACCGAGTTGATCGTTTCGTAA
123823N	ab/aa	CA:b;TG:a	ab	20:39:16:2	2	399.11	sc4563	1045	1136	-	12452	TGCATATGGTAATCTTCGCGTGGCTGAAGGCTATGGGGATATACTGGCATTTATTTGCCGTCAGGGGCAATTTGCCCCATTGACAATGCCTT
73612N	ab/cc	GGT:a;TGT:b;TTC:c	bc	21:38:16:2	2	399.11	sc2885	24547	24638	-	25974	TGCATTACGTTAGGTGAGCGGTGACAGTTGAGTTGTAGTATTGCTGCTGTATCTTTTGATGTAATTAATTCGCGGAGACGTTGTTGTATCAT
65674N	ab/aa	C:b;T:a	ab	21:39:17:0	2	399.11	sc2628	19780	19871	+	22698	TGCATGTGACTGATCCATTTAGCACGTGTACCATTAATCCCTGATTCACCCTTGTACATTGTAATATCATAACCCATCCTTTTAGCACATGA
65678N	ab/aa	AC:a;GT:b	ab	21:39:17:0	2	399.11	sc2628	22318	22409	+	22698	TGCATTAGTCTTAAATCTATGTAGAGTTTCCTCCAGACTGAAATGTCCAGCAAGTACGTCATCATGACAAAGCTTCATGATTTGTTCTTTCA
108840N	ab/aa	AT:a;GC:b	ab	21:39:17:0	2	399.11	sc3944	8131	8222	+	15141	TGCATATACAAATTAGTTCAATGAGCTGTTCATCTTTTTCAGTCTTCTCTTTGATTAGGCAAATAATGTCTGAATCTTTAACACAGGATTCA
108841N	ab/aa	A:a;C:b	ab	21:39:17:0	2	399.11	sc3944	8043	8134	-	15141	TGCATTGAAATGCCGAATTCTAAACATATGAAAGGATATAGTGTGAAAGATGGGCTACTTTATTTCAAAAACAAAATCGTAGTTCCAAGAGA
123827N	ab/aa	G:a;T:b	ab	21:39:17:0	2	399.11	sc4563	5833	5924	-	12452	TGCATTGATCTTCCAACGGAATTGGACCTAAGCTTAAGTTGGATCCGTGATTCGCCTTGAAGGGTGATACACCAGTAGATGTGTGAGTGCTA
108845N	ab/cc	GA:a;GG:c;TG:b	ac	21:38:17:1	2	399.11	sc3944	9735	9826	-	15141	TGCATTAAAGACGTCATGGAACCTTTCAGAAAAGCTAGCGGCGGAACAAGTCAAGAATTCCCCTCAGAAATCAGCCGTGGAACTAGTTCCTG
175475N	ab/cc	GA:a;GG:c;TG:b	ac	21:38:17:1	2	399.11	sc8162	1110	1201	-	8158	TGCATTAAAGACGTCATGGAACCTTTCAGAAAAGCTAGCGGCGGAACAATTCAAGGATTCCCCTCAGAAATCAGCCGTGGAACTAGTTCCTG
73611N	ab/cc	GGT:a;TGT:b;TTC:c	bc	21:38:17:1	2	399.11	sc2885	22505	22596	-	25974	TGCATTACGTTAGGTGAGCGGTGACAGTTGAGTTGTAGTATTGCTGCTGTATCTTTTGATGTAATTAATTCGCGGAGACGTTGTTGTATCAT
52968P	ab/aa	C:a;T:b	ab	21:39:17:0	2	399.11	sc3477	9995	10086	-	24620	TGCAGTCTCTGAACGGAGGTCTACCTCTTCGGATGCGGATGTCGAAGTACCCTGATCACAGTATGAATTTTACCCCTTGTTCTGAAACAAGG
31268P	aa/bb	CC:b;TT:a	ab	19:38:18:2	2	399.76	sc2418	7920	8011	-	24263	TGCAGCCGAAAAACTGAGGAAGGTGTAGCGTACGCAAAGCACCAGACTATATATACAATAGGTCCCAAATGGTATTCATCATTAGTTTATTG
43543P	aa/bb	A:b;C:a	ab	21:37:18:1	2	399.76	sc2885	7199	7290	+	25974	TGCAGGAAGACACCCTATCAAGGAACGTCTCGATTCCGAATTTCTTGAGTTCATTCCCAAGTATGTACTTTGAACCCCCAAAAAACTGTCCA
56551N	aa/bb	A:a;G:b	ab	21:38:18:0	2	399.76	sc2418	4594	4685	+	24263	TGCATGTGGATGATGGTATGGCTTTTTCGAACAAAAAGTCTTTGATCAAACAATTCAAACATGACCTTAGTACTTATTACAAATTTCGCTGG
56552N	aa/bb	C:a;T:b	ab	21:38:18:0	2	399.76	sc2418	4506	4597	-	24263	TGCATTGGTATGTGGATAAATGAATTACCAGCTCGAAGGGAGCATAGAGAATTGTCGACAGGACAAACCTGGAAACCAAGCTTCTTGAGTTT
79265N	aa/bb	G:a;T:b	ab	21:38:18:0	2	399.76	sc3056	17710	17801	-	19978	TGCATTGACATGGTGCGCTTGGTAGGATCTGTACGTATGAAGGTTGCAACCACAGTCAGCAGCATATCAAATAGGTGTGAAAGGCCAATGAA
129980N	aa/bb	A:a;G:b	ab	21:38:18:0	2	399.76	sc4892	8552	8643	+	11267	TGCATCGAGTTCATAGCTTCATTTAATTCATCAAAGTCATCATGATTGGTGTCTTGAATTTTTGCATTTCGATGTTGAAAGGTTTTAGACTG
129981N	aa/bb	G:a;T:b	ab	21:38:18:0	2	399.76	sc4892	8464	8555	-	11267	TGCATATCTCTTCCAACAATGATGATCAACCCACAGTTTTTCACACAGACTATTTTTGTAGCAACAAAGCTGTACAAGCTAAAACTCCAAGT
79262N	aa/bb	G:a;T:b	ab	21:37:18:1	2	399.76	sc3056	15591	15682	-	19978	TGCATTGACATGGTGCGCTTGGTAGGATCTGTACGTATGAAGGTTGCAACCACAGTCAGCAGCATATCAAATAGGTGTGAAAGGCCAATGAA
31267P	aa/bb	C:a;T:b	ab	21:38:18:0	2	399.76	sc2418	8008	8099	+	24263	TGCAGCGTGGCAATTCATCCACCAAGGACGGCATCAACTTCAGAAAGCTCATGGGACCAAAGCTTTTCAATCCATTCATCATCACAGTCTAC
96017P	aa/bb	G:a;T:b	ab	21:38:18:0	2	399.76	sc723	46535	46626	-	47995	TGCAGGAAACTTCTCCTATATGCAAGAAATGGCACGAGTACATGCTGCTGAATGCATATCAAAAGCCTTTGCATATGATAAACAGAGATGGG
31266P	aa/bb	CC:b;TT:a	ab	21:38:17:1	2	399.76	sc2418	7764	7855	-	24263	TGCAGCCGAAAAACTGAGGAAGGTGTAGCGTACGCAAAGCACCAGACTATATATACAATAGGTCCCAAATGGTATTCATCATTAGTTTATTG
79259N	aa/bb	G:a;T:b	ab	19:37:18:3	2	399.76	sc3056	13498	13589	-	19978	TGCATTGACATGGTGCGCTTGGTAGGATCTGTACGTATGAAGGTTGCAACCACAGTCAGCAGCATATCAAATAGGTGTGAAAGGCCAATGAA
167437N	aa/bb	C:a;T:b	ab	23:36:18:0	2	402.49	sc723	41618	41709	+	47995	TGCATAGACAAAAGACTGAGGATCTCAAAACTGCTCTCAAATGTTCCAAATGTTGAGTTTTGAATGAGAACATCGGATTTGGGCATTTTCAG
167436N	aa/bb	CC:b;TT:a	ab	24:35:17:1	2	403.14	sc723	31151	31242	-	47995	TGCATCATCAACGTATTCAAAGCATCTGATTCTTTTATGCTATCAAATAATAAACGCAGTGAACTATCTAAAGCGCTTCGAACATCTTCGTC
167424N	ab/aa	A:b;T:a	ab	24:35:17:1	2	403.14	sc723	20325	20416	+	47995	TGCATTGGGTTCTCACACCCTTATCTGCAAGTTGATCACTTTGAGTCTTAATCAAAGAGTAATAGTGACTCTTTTCATCTGCTACACATGTA
1778N	ab/cc	GAT:c;GGT:a;TGC:b	ac	24:35:18:0	2	403.14	sc10320	691	782	+	2070	TGCATTTGATATGATGGTAGATATAGTTTTAAGTGTAGGGATGGGATCGGTAGCTGAGACCGTATGTTTGAGGTCGGACCAAATATATCCAA
167420N	ab/cc	ATCA:c;GCCA:a;GCGG:b	ac	24:34:18:1	2	403.14	sc723	15472	15563	+	47995	TGCATCTGGCATTCACTCACAACTACGATACTTACCAAGACACGGCACAATCTGACGACTTTTTTCGACAAAAACAATTTCGAGCTTGATGG
96003P	aa/bb	G:a;T:b	ab	24:35:18:0	2	403.14	sc723	2161	2252	-	47995	TGCAGGTCCATGAATTTCATGATGTCCAGTGTCCAATTCGTGCTTTTGTTCTAGGAGGTGGACAAGCTTGCAATCTGAGTCTTCAATCACAG
96012P	ab/aa	C:b;T:a	ab	24:35:18:0	2	403.14	sc723	33004	33095	+	47995	TGCAGGGCGTCTATGGTAATGTCTAATGGAATATGTCCCGAAACGCGGTCAAGTGCCTCATGAGTCCAGACCAGCTTCAAGCCAGATTGAAT
96018P	ab/aa	A:b;G:a	ab	24:35:18:0	2	403.14	sc723	6546	6637	+	47995	TGCAGTTAAAAATTTTGTGAGTGTCGATCTGCTAACCGGGATATGTGAATTGCAACTCGGAAAAAAGGGTCCTCGGGACCATCTGGGAACGT
22327N	aa/bb	A:b;G:a	ab	26:33:18:0	2	404.44	sc1490	25676	25767	-	34030	TGCATGAATTTCTAATCTCACTCGGTTTATCTCAGTCCTCGCATGATCCCTCACTGTACTTCAAGAAAAAGGAAGGTGAACTCATAGGTCTA
22328N	ab/cc	AA:c;AG:a;GG:b	ac	26:33:18:0	2	404.44	sc1490	26131	26222	+	34030	TGCATAGTCTTATTCCAGGCTCTAGGTGACTGTTTAAGGCCGTACAAGGATCGAATAATTTCACAGACCCAATCTGGATTATCAGGATCGAC
63017P	aa/bb	A:a;C:b	ab	26:33:18:0	2	407.04	sc4074	4921	5012	-	14550	TGCAGTTTGTACGTAATTCATTGCCCACGAAATAGACCAAGCCTGAGGTTTTACTCAACAACGCTTTGATATCCTTTTTAGACTTCTTACCA
63021P	aa/bb	GT:a;TC:b	ab	26:33:18:0	2	407.04	sc4074	6635	6726	+	14550	TGCAGGTGTAACGGTCTTGAAGGCTTCTGAAGGGGAAGAATTGCGTTTGGAAGGAGTGATCTATTTGAATCGAATATCCATACCATATCAGA
63013P	ab/aa	AC:a;GT:b	ab	26:33:18:0	2	407.04	sc4074	12183	12274	+	14550	TGCAGGGCCTGTGCGCCCATGCACACATCCTAACCTCCAAAAATGAGGCCTGTGAGGACCCCGGGTAGCCCCTGGAGAGATCCATTGTGTCA
63018P	ab/cc	AC:a;AT:c;GT:b	bc	26:33:18:0	2	407.04	sc4074	5208	5299	+	14550	TGCAGACAGGTGCCAATTCTGGGCACAGCCAATGATTGTACAGATAAGGGTATTAGCTTTATGGGACGAGGGGATCTAGGTCTATAGGACAC
81655N	aa/bb	G:a;T:b	ab	25:34:18:0	2	407.69	sc3158	7618	7709	+	19372	TGCATGGGTCAATTGGTGGAGGAAGGTGGGTCAGACATGTGCATTTACGATTGAGAAAGCTCGAGGTTAGAGGAGGCGAAATGTATAAAGAG
24594P	aa/bb	A:b;G:a	ab	25:34:18:0	2	407.69	sc1933	9765	9856	-	28609	TGCAGTTTGTTGGTCAACTGCACCTACGGAGGAAATTTCGCTAGGTACACGAAATCAACCCCTCCTCACAGAGGCATACCTTGTCGCGCCAC
98657P	aa/bb	C:b;T:a	ab	25:34:18:0	2	407.69	sc7827	2256	2347	+	4249	TGCAGGCGGTGCTTGCGTACTGTTGGCGTCGATACGTTGAAGGAGTGCATCTAGTTTCTCTTGAGTTTCATGTTGTAGTATAGATTCGGCAT
55001N	aa/bb	A:b;G:a	ab	25:35:17:0	2	408.34	sc2351	23576	23667	-	24685	TGCATTGCGCTGAAGTGTTGCATTGAGATACTCTCGGCGAGTCAATATCAAAAGGGACAGTATCAATATGTTGCTGAGGAGCGATGAGTGCT
93690N	aa/bb	G:b;T:a	ab	23:37:17:0	2	409.64	sc3543	8530	8621	-	17141	TGCATGATTCGTCAGTTTATTTAAATATGTATCAAACTAGAATGTTTGATAGAATTCAATACACTTTTTGATGTATTAGATCTTTGACCTCA
93687N	aa/bb	G:b;T:a	ab	23:34:19:1	2	410.94	sc3543	12290	12381	-	17141	TGCATAAAAGTGCTTACTGCGTGCCTTCATCCATTCACCTATCCATAGCTCACTCTCGTCCTGTTGATAGGTATCTGCCTATAAGTTAAGGG
93692N	aa/bb	G:b;T:a	ab	23:34:19:1	2	410.94	sc3543	9567	9658	-	17141	TGCATAAAAGTGCTTACTGCGTGCCTTCATCCATTCACCTATCCATAGCTCACTCTCGTCCTGTTGATAGGTATCTGCCTATAAGTTAAGGG
3939N	cc/ab	CA:a;CC:c;TA:b	bc	23:32:20:2	2	417.34	sc1098	23536	23627	-	39924	TGCATCAGAGTGTGCAACAAGCAGTGAGTTGAGCTTACAGGTAAAAGACCAAATTTTCACTTTTTGCATTCTGGAAATTTCCAGAAAGGTGA
3876N	aa/bb	C:b;G:a	ab	23:32:19:3	2	417.34	sc10962	269	360	-	900	TGCATAAGTTGCTGAAGGTTGATAACGTTCTGGTGGCCGCCTTTCACGTCCTGATCGTCTAGAACTACCATCGGCAGTTACATCTTGATTAC
1983P	aa/bb	C:a;T:b	ab	24:33:20:0	2	417.34	sc1098	34360	34451	-	39924	TGCAGTATCGATGAAGACTTCGATAATGCCCGATCAATCATCATTTTGTAATTTAGATAAAGATCTGATTGAAACATGGCTGGCTGATGGAA
3934N	aa/bb	C:a;G:b	ab	22:33:21:1	2	418.64	sc1098	19376	19467	+	39924	TGCATTTGCACAGGCTCAACTGTATGTTAAGTGGACAATCTGTTTATTTTGAAAAAAAAAATGAAGTGTTCTACATGCCCCTTTTTTTCTTC
1971P	aa/bb	C:b;T:a	ab	22:34:21:0	2	419.29	sc1098	19198	19289	+	39924	TGCAGGATCACAGGAAGCCTCAAGGCCGGCCTCTATGCATTGTGACCACAAAGATATGAACTTTTTAACCAAACTGGTATGGATTATCACAT
1972P	aa/bb	A:a;C:b	ab	22:34:21:0	2	419.29	sc1098	19110	19201	-	39924	TGCAGACAAAAGTTTGCAATTGAGCATACATACATCTCATAAAATCTTCCCACAACAAAATTCTAGAGGACCATGCCCGCTTCAAGGGATGA
3946N	ab/cc	AGG:a;GCG:c;GGA:b	bc	24:32:21:0	2	420.58	sc1098	6956	7047	-	39924	TGCATGGAAATCGATGGGAGATGGAGGCTTTGGAATCGATGATAAAGTTTTAATATTCATCCAGAGCTAAAGATATAAAACTTGACGGTCAA
3922N	aa/bb	A:a;T:b	ab	24:32:21:0	2	421.88	sc1098	40	131	-	39924	TGCATAACTATATACCTTTCAAAGTATCCAATCCAGTTCAGGCTAGGCCGCTGAGGCTCAAGTTGAATTGGTCTCAATTACCAGTCAGCATG
3941N	aa/bb	C:a;G:b	ab	23:31:21:2	2	421.88	sc1098	2954	3045	+	39924	TGCATCCCTCTTAATTCCATCATTCTCCTTGTTTCTTTTTTCAAACAATTATGGGATAGAAACTTAAATCTGGGATTTTTTCCCAGTTTCCC
3942N	aa/bb	A:a;G:b	ab	24:31:21:1	2	421.88	sc1098	2866	2957	-	39924	TGCATAGGTGTATGAAATCTCAAGTCCAGTGTGACAATTGGTGTGAGGACAGGGGCCTGGATATCAGAAAAGGAATCTGTAGATAAGTCAAA
1965P	aa/bb	C:a;T:b	ab	24:32:21:0	2	421.88	sc1098	1327	1418	+	39924	TGCAGTGTTGGCTATAGTAGTAGAAATAATCAGTTCAATGGCTCTTAACCAACAGGTTGTTCAGTCACTTTGAGCCCAGTTTCACAGTTAAC
1966P	aa/bb	A:a;G:b	ab	24:32:21:0	2	421.88	sc1098	1239	1330	-	39924	TGCAGCAGTTACTTTACTAGTATAGTATCCGCAATACCCGGTAAAGTATCAAAAATACGATACTTTAAAAGTTGATGAGTAGTAAAGTATTG
12841P	ab/aa	GCC:a;TAT:b	ab	24:32:21:0	2	421.88	sc1467	33254	33345	-	34270	TGCAGCTAGCACTGATGCAGCTTTGTGTAGAACATCAATGTGGCCACATGATACACTTCCGATGGAGTGACTACTTACAGAGGGTTTTACTA
49350N	ab/aa	CG:a;TC:b	ab	25:31:21:0	2	422.53	sc2196	19333	19424	+	26119	TGCATTTCTGGGTATTTCGGTCACTTACATCAATAAAAAGTGGACCTATAAAACACAACACCTGGCACTCAAGCTTGTGGCATGGTTTCATA
48641P	aa/bb	CTGC:a;TCAT:b	ab	23:34:20:0	2	424.48	sc3169	6168	6259	-	19297	TGCAGGCCAACGTGATCCTTTGCATAGTCGCCGCTCAGCCGCCACATCATGTTTGGCGCATTATGAAAAGCGCACATACTTTTGCCATCGTT
82121N	ab/aa	A:a;G:b	ab	22:32:20:3	2	424.48	sc3169	6705	6796	+	19297	TGCATTCATGAACGCTGGATTCAGGTTTATTCTTTGAAATTGTTTAGCATTTCTTAATTCTTCTTTATACTTGAAATATCAAGTACTTTTTT
82115N	aa/bb	CG:a;TA:b	ab	22:34:21:0	2	427.08	sc3169	15398	15489	-	19297	TGCATTTGCTCTAACAGCCTACCCAATGAGAATGCAAGTCTGTCCATTACTCCTGCCGCGACGCTAATTCTCATGGACTGACATATTCTTGC
82117N	aa/bb	CA:a;TG:b	ab	22:35:20:0	2	427.73	sc3169	17440	17531	-	19297	TGCATGATCAAGTTTAGATGTCTATCGATCCAGATGTGATCAATTATGTATTTAGACTGTTCCTTGGTTCTTCTTCAAGTCCTTTTCAAGAA
82119N	aa/bb	AC:b;GA:a	ab	22:35:20:0	2	427.73	sc3169	18330	18421	+	19297	TGCATGAATGTGTCAAGCCATTTGAAGACATAAAAATGACTCATCTACTGATGAAGGGGCTCGGTATGAGATGAACAAACATTTCATAATGA
36795N	ab/aa	A:b;G:a	ab	22:36:19:0	2	428.38	sc1863	5622	5713	-	29587	TGCATATCCCCCACTCAAAGCAGATTGGTAGGCAATCTGATATTGTTTCAGTATTGTTATTGAAATTGTTTTGAAATTGTTTTGAAATTGTT
52096N	ab/aa	A:a;T:b	ab	22:36:19:0	2	428.38	sc2280	7036	7127	-	25279	TGCATTCAATCTTGTTAGAATTGGTTAAGGATATATATTGAATTTCTGAAGGGTTTTCAGACTTTGATTGATTGATTGATTTGATTTAAGTG
78742P	ab/cc	CG:a;CT:c;TG:b	bc	22:36:19:0	2	428.38	sc5211	4660	4751	+	10148	TGCAGGGCCTTCCCCTTTACTATTCTCCCTAGCCACAGGAATTTGTGTGTTCTTGATCAATATTTGCTTAGGTACTGGTGTGAAGCTGCCAT
52094N	aa/bb	AA:a;CG:b	ab	22:35:19:1	2	428.38	sc2280	23164	23255	-	25279	TGCATTGCAACAAAACCTCAGCAATTCACATTGCAAAGGACAACTCCTCAAGCAAACATACAAGACATGCGGACAGAGAGTATTATTACATC
52095N	aa/bb	AA:a;CG:b	ab	22:35:19:1	2	428.38	sc2280	24512	24603	-	25279	TGCATTGCAACAAAACCTCAGCAATTCACATTGCAAAGGACAACTCCTCAAGCAAACATACAAGACATGCGGACAGAGAGTATTATTACATC
158005N	aa/bb	G:b;T:a	ab	22:35:19:1	2	428.38	sc6411	4326	4417	-	6619	TGCATCTAACATATCACCTGATTCACCAAATCGATTTTCTTTTTGACGTTGTTCTATAATCTTTAAATAAAAATTTCTCATTTCTACTTGTG
158007N	aa/bb	AT:a;GG:b	ab	22:35:19:1	2	428.38	sc6411	6234	6325	-	6619	TGCATGACCAACACTCAAGCTGAAATTTCTCTCAACCAGATCCTACACAGTGTAGGTTAGAGGGAAAGATGATTAGGCTTCCTTTTGACTCA
181728N	aa/bb	A:b;T:a	ab	22:35:19:1	2	428.38	sc899	50615	50706	+	55087	TGCATCATGCTCCATCTGACGACGCCATTATTGTTGAGAAGCGCAAACGAGCTCTTTCACCCTCTCTTTTGGAGGGTTTCTCCGCATCTCTA
36787N	ab/cc	AGA:a;AGG:b;GAG:c	bc	22:35:19:1	2	428.38	sc1863	11747	11838	+	29587	TGCATTCATTAAGGGGTTTCAAATTTAATTAATTTTTATGTGATTTTTACGAATTTGGGAAAGTTTTTTGTAAGAAATTTTCTCTGTAAAAA
158004N	aa/bb	C:a;T:b	ab	21:35:19:2	2	428.38	sc6411	4414	4505	+	6619	TGCATTAAATGGTCAAACTTATAAAGATGGAAGTCCATTAACCAATAAAGCAATGGCTCATATTATGATTGCACTTCTCATGGCTGGTCAAC
52330P	aa/bb	A:a;C:b	ab	22:36:19:0	2	430.98	sc3406	167	258	+	17906	TGCAGTGTGAGGATAGGCAAGATTATGAGCTAGAATTCTTTGATAATTGCCAATTTGCTTCAAGTGCAATTTCGCTTTACCAGATGATGTGC
115462N	ab/aa	C:a;T:b	ab	21:36:19:1	2	431.63	sc4207	8883	8974	+	13955	TGCATCACTCTTTCTTCAACATCATCACTTACGATTGATTTTGAATTTAATCTTTTCAAAACATTCCATTGAAATCAATTTAAGGTGATCCT
40808N	aa/bb	C:a;T:b	ab	22:39:15:1	2	434.36	sc1979	14284	14375	+	81438	TGCATGATCTATGATGCTACGTGTTATATTGCTGTTATTCACCGGCATCCGTGCCCTGCCGAATCTATTTACTGATCAATTTGTTGGACCGA
66265N	aa/bb	C:a;G:b	ab	22:38:15:2	2	434.36	sc2648	1205	1296	-	22565	TGCATCAAAACATTCAAAATTCAAGGAACTATGAAGGTGCATATTAAAACATACCATGGAGAAGCAACAGACATGTGAAGACTCAAAATGTG
66273N	aa/bb	A:a;C:b	ab	22:38:15:2	2	434.36	sc2648	1949	2040	+	22565	TGCATGTTATAATGATGTCGAGAGAATGTTTTGTTGCATGTTGGGCCGTCACATCAGATGTTTTTTGGAAGATGCACTTTTTTAATGTGTTG
66276N	aa/bb	A:b;G:a	ab	22:38:16:1	2	434.36	sc2648	4231	4322	-	22565	TGCATCAAGAGGCCTCAGCACACACAACCGGACGAGAAGGCGTATGTAGAGTACGCTACTGTGCTTGACAAAAGTGAACGATAATTGGGATC
66277N	aa/bb	C:b;T:a	ab	22:38:16:1	2	434.36	sc2648	5123	5214	+	22565	TGCATCATACCTTCCTAAGGCTCTTGACCGTCTGTCTAGGCTTACATGCCGTGACCGGTGCACCTGGTACCAAAGAAGTCGAGACTGCAAAC
66279N	aa/bb	C:b;T:a	ab	22:38:16:1	2	434.36	sc2648	7145	7236	+	22565	TGCATCATACCTTCCTAAGGCTCTTGACCGTCTGTCTAGGCTTACATGCCGTGACCGGTGCACCTGGTACCAAAGAAGTCGAGACTGCAAAC
98000N	aa/bb	G:a;T:b	ab	23:38:16:0	2	435.01	sc3663	16390	16481	-	16559	TGCATCAAACAGAATGCACTATCGTTCTCCTGAGGGGTCAACAAATCAGAAGCAAAAAAAGCAGGGAATAAAGGATGGAGATTGACATAAAG
56064P	aa/bb	A:a;T:b	ab	23:37:16:1	2	435.01	sc3663	7900	7991	-	16559	TGCAGCAGCTGTAATGACAACTACACCAAATACTATGAATAGCGCTTTAGGTTGTTTAGCAATTCATTTAGATTTTCAAGAAGAATTAAGAG
56066P	aa/bb	A:a;G:b	ab	21:37:15:4	2	435.01	sc3663	8425	8516	-	16559	TGCAGCAGTTTGTGCAATTAATTTAGGATTTGGATTTTGTATCTCAATTGAAGAATTTAATAATACACCAGAAGCTTTTCATATACTTCATG
98002N	aa/bb	A:a;G:b	ab	24:37:15:1	2	436.31	sc3663	7497	7588	+	16559	TGCATGACCATATTTTGGCCCATAAGTAAATTTTTCTTCTGATTTTAAAAACCTACTTGGTTTAAAACTTTCAGGTGAATCATAAATTTCTG
7072P	aa/bb	A:a;G:b	ab	23:39:15:0	2	444.16	sc1264	21664	21755	-	37220	TGCAGAGCGCGCGTAGCCTGTGAGGCAGGAAGGATCGGATCGGATCAGGAGCGAAATGGGAAAACCGAGCGTGAGGATGACATAAGAAAAAA
106647P	ab/aa	A:a;G:b	ab	21:40:16:0	2	447.55	sc956	27619	27710	-	42368	TGCAGCCACTCAAGAGTTATATCCGAGGTTTCTCAACGAACGTCAAATGGTGCACTTGCCCACTTTAGTAGTTGATTTTTTGGTAAGCTGAT
93756N	aa/bb	C:a;T:b	ab	20:39:17:1	2	448.85	sc3548	16817	16908	+	17112	TGCATCTATAAAAGCGTCAACCGGAAAGTTTTCTGGTTTCAGTAACCTTCCAAACGTCAGCTTTTCACCATCCGCTGGTTTCAAGTCTGGGC
122835N	ab/aa	G:a;T:b	ab	20:40:17:0	2	448.85	sc4499	4326	4417	+	12712	TGCATTTCAAGAGCATCAATAATATTTTCCCCTAATCCTAATCTAATCACGCTCGGGGTAGGCACAACATTCACACCCGAGCACCTCCATTT
122836N	ab/aa	CT:b;GC:a	ab	20:40:17:0	2	448.85	sc4499	4238	4329	-	12712	TGCATGATACTCGCATTATTGATATTATCCAGCTCCATGATCCTAAAATTGACACAACCAACCCAGCTTGTGCTTTAGTAGACAGTGGTGCT
122837N	ab/aa	AG:a;CA:b	ab	20:40:17:0	2	448.85	sc4499	8683	8774	+	12712	TGCATGGGCTGCAGATCCACCTGAAACTAGTTCAGTAGTACAGCTGCAGATGAAAATTGATCTTCCAAAATCTTCCAACGGCTTCTTTTTAA
122838N	ab/aa	A:b;G:a	ab	20:40:17:0	2	448.85	sc4499	8595	8686	-	12712	TGCATATCCGCCACTCAAACTGATTTTGAGGTCAATTTGATATTGAATTGAGATGGTTTTGAGGTGAATCGTACTCACTGGCCTGCCAGTGA
1841N	aa/bb	A:b;T:a	ab	20:41:16:0	2	449.49	sc1034	6667	6758	-	40953	TGCATTGACCAGGATTACCAAATTAGAGTCACGGCAACAGGACAACCACTGAGAAGGCTAGAACTTTGTTGAGACAGTCAAATCTTCCTTAT
149940N	aa/bb	A:b;C:a	ab	20:41:16:0	2	449.49	sc588	27600	27691	+	51896	TGCATCTCAATAAGGAATGCAAGGCGAGGAACCACACTAATGCTTCGAATTCGAGACCTATGCAACATCAGTGGAGTGCACCTGCATCAAAT
149941N	aa/bb	C:b;T:a	ab	20:41:16:0	2	449.49	sc588	27512	27603	-	51896	TGCATGGAGAAATGATGACCAGGATGAGAGCACAACGCATCGGGGGCATTACTGGTTCTATTGTTTCCTTTGGCACCCATCACACGTCTTTC
149943N	aa/bb	G:a;T:b	ab	20:41:16:0	2	449.49	sc588	28278	28369	-	51896	TGCATTCAATGCTCTGGAACATGTTGGAGATATGCCAATTGAAACTGAAGTTGAAAGACTGGGAGTATGTATGATTTGATCAATGCTTACTC
149950N	aa/bb	A:a;C:b	ab	20:41:16:0	2	449.49	sc588	44211	44302	-	51896	TGCATCATTTCGACCTGTGGTACTACCAGATTGACCGTGCGTTCAAATTGGAGCCGCCCTTAGACCACAGTAATCCAATGATCCTCAGGGGT
1838N	aa/bb	C:a;T:b	ab	20:40:16:1	2	449.49	sc1034	11034	11125	+	40953	TGCATATGTCAAATTCATCATATGCAGCTGCTTTGGATGAAGCTAGATGTGAATGGCATGTAAACAAAATCGGAATCTTGATGAGAAATGAT
60028N	aa/bb	AT:a;GA:b	ab	20:40:16:1	2	449.49	sc2514	9803	9894	+	24445	TGCATTCTTCAGGTATTCATTCATGGAGGTGGAATTGCCAGTTCATGGGCCGTGTGGTTGTCCAATGTACAAATCAAAGGGTTGATGTGTGG
839P	ab/aa	C:b;T:a	ab	20:41:16:0	2	449.49	sc1034	26631	26722	-	40953	TGCAGGCCATGAAGGCTGTAGGTCGGACACCGAAGCTCGGCATGAGTTGAGTGAGTAAGAAATGGGAAACCGAAGAATTTGTGACGTCATGT
841P	ab/aa	C:b;T:a	ab	20:41:16:0	2	449.49	sc1034	28627	28718	-	40953	TGCAGGCCATGAAGGCTGTAGGTCGGACACCGAAGCTCGGTATGAGTTGAGTGAGTAAGAAATGGGAAACCGAAGAATTTGTGACGTCATGT
149949N	aa/bb	C:a;T:b	ab	19:41:16:1	2	449.49	sc588	44299	44390	+	51896	TGCATATGGCAGGGCTGGATAGATGAACGCTTCCACACAAAACGCATTCCAAGAAGTCTCGGATGGGCACAAATGCTAGGTTCTCGTGCAAG
60026N	aa/bb	AT:a;GA:b	ab	19:40:16:2	2	449.49	sc2514	5831	5922	+	24445	TGCATTCTTCAGGTATTCATTCATGGAGGTGGAATTGCCAGTTCATGGGCCGTGTGGTTGTCCAATGTACAAATCAAAGGGTTGATGTGTGG
10872N	aa/bb	A:a;G:b	ab	20:38:19:0	2	451.44	sc12322	390	481	-	592	TGCATTAGCTTTTTGTTTATCTCTTCCACCGGTAGCATTAATTGAATTTTTTAATCATGGTTTGCGTGCGGATGTTAAGGAGTTAGCGGTTA
83663N	aa/bb	A:a;C:b	ab	20:38:19:0	2	451.44	sc3217	16803	16894	-	19020	TGCATGTTTCAGCGGATTTTAACTCAAAGGCTGACAGTCTTTCAAGACAATATGAGATCTTAACCCCTAAGGATTTGAACATTCTTTGTCAT
175412N	aa/bb	A:a;G:b	ab	20:37:19:1	2	451.44	sc8140	744	835	+	3814	TGCATTAGCTTTTTGTTTATCTCTTCCACCGGTAGCATTAATTGAATTTTTTAATCATGGTTTGCGTGCGGATGTTAAGGAGTTAGCGGTTA
34798N	aa/bb	A:b;G:a	ab	18:40:19:0	2	456.92	sc180	49269	49360	+	73941	TGCATAACAAAACTGCCCGCCAAACTGTATGCCTTTAGAGAGAGTTGACTGTATGATGTGCTGATTCCTGAATGATTTCTCGATAAGCTGGA
34787N	aa/bb	C:a;T:b	ab	16:38:21:2	2	459	sc180	22301	22392	+	73941	TGCATGGATAACGAGTGAGAGTCCATAACGCTTATCGTCAAGATTTAATGTTCGAGGTTTGTGAGATGAAGATATGTGATGAGTACAATAAC
34791N	aa/bb	C:a;T:b	ab	17:38:21:1	2	459	sc180	28594	28685	+	73941	TGCATGGATAACGAGTGAGAGTCCATAACGCTTATCGTCAAGATTTAATGTTCGAGGTTTGTGAGATGAAGATATGTGATGAGTACAATAAC
21157P	aa/bb	C:b;T:a	ab	17:38:22:0	2	459	sc180	20216	20307	-	73941	TGCAGTGAGTCCTCAGGTATATCGAACAGTTGAAAAGCAGCCAAGTATATACCCATTGACTGCTAAAATGTAATGCTCTTCAACTTGTTGCC
34806N	aa/bb	AG:a;GC:b	ab	16:37:23:1	2	459.65	sc180	6499	6590	+	73941	TGCATGTAACTCGTGAACAAACGGCATCAGAAACTATGACTATTAACAATCTCAGTACTCAAGTTGAAATGATGGCACTCAACACTACGGCG
34810N	aa/bb	C:b;G:a	ab	17:37:23:0	2	459.65	sc180	8364	8455	+	73941	TGCATTTAGAGGGATTATGCCTCTAAAAGGTATGCCTTTACCAAATTCAATCACTATCAACAAAAGACCGTATGAAATTTTTCACAATAGAA
139968N	aa/bb	AG:a;GT:b	ab	17:37:22:1	2	459.65	sc5322	6508	6599	+	9810	TGCATTCCATGTGTGTACATGATGATTACATGTGTGGAACCATGTGTAATCTCATGTTACACTTTTTTTTATCTTATTACTACATGTAATTG
168379N	aa/bb	A:a;G:b	ab	17:37:22:1	2	459.65	sc7352	127	218	-	4987	TGCATTGAAAGTTATATCTAGAAAAATCTCTAAGCTACAAACAGAGCATGAGAAGAAAAAATATATAGCACAAACTTTATATGAGGATGAAA
21163P	aa/bb	AA:a;GC:b	ab	17:37:23:0	2	459.65	sc180	3142	3233	-	73941	TGCAGAGGTGTAGGTTTTGATATTGTCTCATCTACATGCAAGCAAAGAGACTTGCTCGCAGGTAATTGTTTTGTTTCTGACAACTCCACATT
22065P	aa/bb	G:b;T:a	ab	17:37:23:0	2	459.65	sc1845	16643	16734	-	29772	TGCAGCTCGATTTTGTTCCCGTTTAAGTTGATTATTGAGAGTAGGAAAGGGTCTGTGCCAGTAATTTTCAATGCCAGTAGTTAGGAATATTG
22067P	aa/bb	A:a;G:b	ab	17:37:23:0	2	459.65	sc1845	2257	2348	+	29772	TGCAGCGGTCTCTCTGGCGTCTTTTGTGGAGGCCATGAAGAACAGCGACCACAAGCAAATCCAGATGGAGTGCTTTGCTCCACGTTGTGGTG
80716P	aa/bb	G:b;T:a	ab	17:37:23:0	2	459.65	sc5322	5465	5556	+	9810	TGCAGTTTGCTGAGGTGAAAGGTGTGAATCAACAGCTTCTCTTGCCAATTTGTCAATAAGGTGAGTTATTGAGCAAGTAAATAAGGCTATAA
21160P	aa/bb	C:a;G:b	ab	17:37:22:1	2	459.65	sc180	268	359	+	73941	TGCAGTACTGAGAAGGCCACAATTGGTTACCCGCAGTCTTATGATTTTGAGCTGTTGGTCCCTCCAAAAATTGTTTACATTGTAAGTCAGGT
21162P	aa/bb	C:a;G:b	ab	16:37:23:1	2	459.65	sc180	3230	3321	+	73941	TGCAGTACTGAGAAGGCCACAATTGGTTACCCGCAGTCTTATGATTTTGAGCTGTTGGTCCCTCCAAAAATTGTTTACATTGTAAGTCAGGT
77698N	aa/ab	C:a;G:b	ab	17:38:22:0	2	461.6	sc3023	5281	5372	-	20175	TGCATTGTAATCGGTCCTCGTCTGCCCACACCCTCCGATTCTTGCTCTTCGTCCTTTCTGCCCCTGAACTTGTGATCTTCAGTTGAACACGA
127668N	aa/ab	C:a;T:b	ab	17:38:22:0	2	461.6	sc4737	6484	6575	+	11792	TGCATTCATACCTATTCATACCAAGTTCATCTTTTCCCGCTACAGATAGCGGTAACTGTATGTCTTGCCCGGCAACAGACAAACAAAACCAC
[truncated: 11,416 more rows]
