# Supplementary material for: Genome analysis and avirulence gene cloning using a high-density RADseq linkage map of the flax rust fungus, Melampsora lini
Source: BMC Genomics. 2016 Aug 22;17(1):667. doi: 10.1186/s12864-016-3011-9 (PMC4994203; doi:10.1186/s12864-016-3011-9)
Supplement: Additional file 6: — Anchored scaffolds in the M. lini genome assembly. Table showing the numbers of markers, assignment to genetic linkage group and orientation information for each anchored scaffold in the M. lini genome assembly. (XLSX 255 kb) [file 12864_2016_3011_MOESM6_ESM.xlsx]

## Sheet: Anchoring_summary4
Additional file 6. Anchored scaffolds in the M. lini genome assembly.
1 Scaffold orientation is designated ‘plus’ when the scaffold coordinates for markers increases as map position in the linkage group increases, ‘minus’ when the scaffold coordinates for markers increases as map position in the linkage group decreases and ‘nd’ when scaffold orientation cannot be determined
Scaffold	Number of markers on scaffold	Number of linkage groups associated with scaffold	Linkage groups associated with scaffold	Number of recombinant marker pairs	Number of recombinant marker pairs in plus1 orientation	Number of recombinant marker pairs in minus1 orientation	Scaffold orientation1	Orientation qualifier
sc1	15	2	LG17, LG21	3	3	0	nd	Scaffold chimeric between linkage groups
sc2	14	1	LG18	0	0	0	nd	No recombinant marker pairs on scaffold
sc3	27	1	LG18	0	0	0	nd	No recombinant marker pairs on scaffold
sc4	15	1	LG10	0	0	0	nd	No recombinant marker pairs on scaffold
sc5	20	1	LG17	1	0	1	minus	Orientation given by single recombinant marker pair
sc6	23	1	LG2	4	0	4	minus	Orientation given by multiple recombinant marker pairs
sc7	9	1	LG8	1	0	1	minus	Orientation given by single recombinant marker pair
sc8	11	1	LG12	0	0	0	nd	No recombinant marker pairs on scaffold
sc9	7	1	LG7	0	0	0	nd	No recombinant marker pairs on scaffold
sc10	12	1	LG3	4	0	4	minus	Orientation given by multiple recombinant marker pairs
sc11	9	1	LG14	4	0	4	minus	Orientation given by multiple recombinant marker pairs
sc12	22	1	LG9	2	1	1	nd	Genetic order of markers does not match physical order
sc14	13	1	LG2	0	0	0	nd	No recombinant marker pairs on scaffold
sc15	9	2	LG8, LG20	2	2	0	nd	Scaffold chimeric between linkage groups
sc16	3	1	LG19	0	0	0	nd	No recombinant marker pairs on scaffold
sc17	3	2	LG16, LG17	0	0	0	nd	Scaffold chimeric between linkage groups
sc18	3	1	LG17	2	2	0	plus	Orientation given by multiple recombinant marker pairs
sc19	13	1	LG7	2	0	2	minus	Orientation given by multiple recombinant marker pairs
sc20	12	1	LG8	4	0	4	nd	Scaffold chimeric within linkage group
sc21	16	1	LG3	0	0	0	nd	No recombinant marker pairs on scaffold
sc22	8	2	LG2, LG24	1	1	0	nd	Scaffold chimeric between linkage groups
sc23	19	2	LG20, LG22	2	0	2	nd	Scaffold chimeric between linkage groups
sc24	13	1	LG8	2	1	1	nd	Genetic order of markers does not match physical order
sc25	24	1	LG2	0	0	0	nd	No recombinant marker pairs on scaffold
sc26	5	1	LG15	0	0	0	nd	No recombinant marker pairs on scaffold
sc27	7	1	LG19	1	1	0	plus	Orientation given by single recombinant marker pair
sc28	17	1	LG5	2	2	0	plus	Orientation given by multiple recombinant marker pairs
sc29	9	1	LG2	2	2	0	plus	Orientation given by multiple recombinant marker pairs
sc30	11	1	LG6	2	2	0	plus	Orientation given by multiple recombinant marker pairs
sc31	3	1	LG17	1	0	1	minus	Orientation given by single recombinant marker pair
sc32	13	1	LG9	6	0	6	minus	Orientation given by multiple recombinant marker pairs
sc33	6	1	LG4	1	1	0	plus	Orientation given by single recombinant marker pair
sc34	8	1	LG7	2	1	1	nd	Genetic order of markers does not match physical order
sc35	10	1	LG18	3	3	0	plus	Orientation given by multiple recombinant marker pairs
sc36	16	1	LG2	3	3	0	plus	Orientation given by multiple recombinant marker pairs
sc37	7	1	LG16	1	1	0	plus	Orientation given by single recombinant marker pair
sc38	12	1	LG18	6	5	1	nd	Genetic order of markers does not match physical order
sc39	6	1	LG10	0	0	0	nd	No recombinant marker pairs on scaffold
sc40	5	1	LG8	3	3	0	plus	Orientation given by multiple recombinant marker pairs
sc41	9	1	LG3	2	0	2	minus	Orientation given by multiple recombinant marker pairs
sc42	9	1	LG2	1	1	0	plus	Orientation given by single recombinant marker pair
sc43	26	1	LG6	0	0	0	nd	No recombinant marker pairs on scaffold
sc44	2	1	LG13	1	1	0	plus	Orientation given by single recombinant marker pair
sc45	6	1	LG17	1	1	0	plus	Orientation given by single recombinant marker pair
sc46	5	1	LG19	2	1	1	nd	Scaffold chimeric within linkage group
sc47	3	1	LG17	0	0	0	nd	No recombinant marker pairs on scaffold
sc48	28	1	LG11	0	0	0	nd	No recombinant marker pairs on scaffold
sc49	10	1	LG2	2	0	2	minus	Orientation given by multiple recombinant marker pairs
sc50	8	1	LG5	4	1	3	nd	Genetic order of markers does not match physical order
sc51	6	1	LG25	2	0	2	minus	Orientation given by multiple recombinant marker pairs
sc52	10	1	LG17	2	1	1	nd	Genetic order of markers does not match physical order
sc53	18	1	LG8	0	0	0	nd	No recombinant marker pairs on scaffold
sc54	7	2	LG10, LG17	4	1	3	nd	Scaffold chimeric between linkage groups
sc55	14	2	LG3, LG14	0	0	0	nd	Scaffold chimeric between linkage groups
sc56	10	1	LG13	1	1	0	plus	Orientation given by single recombinant marker pair
sc57	4	1	LG3	2	0	2	minus	Orientation given by multiple recombinant marker pairs
sc59	12	1	LG2	7	7	0	plus	Orientation given by multiple recombinant marker pairs
sc60	7	1	LG6	2	0	2	minus	Orientation given by multiple recombinant marker pairs
sc61	14	3	LG2, LG10, LG25	5	5	0	nd	Scaffold chimeric between linkage groups
sc62	21	1	LG7	5	0	5	nd	Scaffold chimeric within linkage group
sc63	5	1	LG4	1	1	0	plus	Orientation given by single recombinant marker pair
sc64	5	1	LG6	0	0	0	nd	No recombinant marker pairs on scaffold
sc65	7	2	LG1, LG14	1	1	0	nd	Scaffold chimeric between linkage groups
sc66	4	1	LG8	1	1	0	plus	Orientation given by single recombinant marker pair
sc67	8	1	LG8	1	1	0	plus	Orientation given by single recombinant marker pair
sc68	6	1	LG3	0	0	0	nd	No recombinant marker pairs on scaffold
sc69	9	1	LG7	0	0	0	nd	No recombinant marker pairs on scaffold
sc71	1	1	LG6	0	0	0	nd	<2 markers on scaffold
sc72	3	1	LG1	0	0	0	nd	No recombinant marker pairs on scaffold
sc73	13	2	LG3, LG10	0	0	0	nd	Scaffold chimeric between linkage groups
sc74	11	1	LG2	3	3	0	plus	Orientation given by multiple recombinant marker pairs
sc75	3	1	LG1	0	0	0	nd	No recombinant marker pairs on scaffold
sc76	7	1	LG2	2	2	0	plus	Orientation given by multiple recombinant marker pairs
sc77	8	1	LG25	2	0	2	minus	Orientation given by multiple recombinant marker pairs
sc78	10	1	LG11	0	0	0	nd	No recombinant marker pairs on scaffold
sc79	4	1	LG14	1	0	1	minus	Orientation given by single recombinant marker pair
sc80	1	1	LG3	0	0	0	nd	<2 markers on scaffold
sc81	9	1	LG7	5	0	5	minus	Orientation given by multiple recombinant marker pairs
sc82	17	2	LG7, LG12	2	0	2	nd	Scaffold chimeric between linkage groups
sc83	19	1	LG3	3	3	0	plus	Orientation given by multiple recombinant marker pairs
sc84	5	2	LG3, LG16	1	1	0	nd	Scaffold chimeric between linkage groups
sc85	1	1	LG1	0	0	0	nd	<2 markers on scaffold
sc86	3	1	LG8	1	1	0	plus	Orientation given by single recombinant marker pair
sc87	1	1	LG4	0	0	0	nd	<2 markers on scaffold
sc88	5	1	LG4	1	1	0	plus	Orientation given by single recombinant marker pair
sc90	8	2	LG7, LG19	0	0	0	nd	Scaffold chimeric between linkage groups
sc91	7	1	LG14	2	0	2	minus	Orientation given by multiple recombinant marker pairs
sc92	12	1	LG12	3	0	3	minus	Orientation given by multiple recombinant marker pairs
sc93	6	2	LG1, LG7	2	0	2	nd	Scaffold chimeric between linkage groups
sc95	2	1	LG1	1	1	0	plus	Orientation given by single recombinant marker pair
sc96	6	1	LG9	1	1	0	plus	Orientation given by single recombinant marker pair
sc97	1	1	LG3	0	0	0	nd	<2 markers on scaffold
sc98	11	1	LG1	3	3	0	plus	Orientation given by multiple recombinant marker pairs
sc99	9	1	LG8	0	0	0	nd	No recombinant marker pairs on scaffold
sc100	6	1	LG10	1	1	0	plus	Orientation given by single recombinant marker pair
sc101	7	1	LG7	2	2	0	plus	Orientation given by multiple recombinant marker pairs
sc102	11	1	LG9	3	3	0	plus	Orientation given by multiple recombinant marker pairs
sc103	6	1	LG5	2	0	2	minus	Orientation given by multiple recombinant marker pairs
sc104	8	1	LG4	2	2	0	plus	Orientation given by multiple recombinant marker pairs
sc105	1	1	LG18	0	0	0	nd	<2 markers on scaffold
sc106	4	1	LG15	2	0	2	minus	Orientation given by multiple recombinant marker pairs
sc107	4	2	LG8, LG15	0	0	0	nd	Scaffold chimeric between linkage groups
sc108	9	1	LG15	1	0	1	minus	Orientation given by single recombinant marker pair
sc109	12	1	LG1	2	1	1	nd	Genetic order of markers does not match physical order
sc110	6	2	LG18, LG21	1	0	1	nd	Scaffold chimeric between linkage groups
sc111	20	1	LG20	0	0	0	nd	No recombinant marker pairs on scaffold
sc112	3	1	LG9	1	0	1	minus	Orientation given by single recombinant marker pair
sc113	4	1	LG7	1	1	0	plus	Orientation given by single recombinant marker pair
sc115	10	1	LG3	1	1	0	plus	Orientation given by single recombinant marker pair
sc116	15	1	LG1	0	0	0	nd	No recombinant marker pairs on scaffold
sc117	10	1	LG8	2	0	2	minus	Orientation given by multiple recombinant marker pairs
sc118	6	2	LG10, LG15	0	0	0	nd	Scaffold chimeric between linkage groups
sc119	4	1	LG5	0	0	0	nd	No recombinant marker pairs on scaffold
sc120	4	1	LG13	2	2	0	plus	Orientation given by multiple recombinant marker pairs
sc121	5	1	LG24	2	1	1	nd	Genetic order of markers does not match physical order
sc122	2	1	LG21	1	0	1	minus	Orientation given by single recombinant marker pair
sc123	7	1	LG2	0	0	0	nd	No recombinant marker pairs on scaffold
sc124	10	1	LG12	1	0	1	minus	Orientation given by single recombinant marker pair
sc125	13	2	LG3, LG8	3	0	3	nd	Scaffold chimeric between linkage groups
sc126	5	1	LG8	3	0	3	minus	Orientation given by multiple recombinant marker pairs
sc127	7	1	LG23	3	3	0	plus	Orientation given by multiple recombinant marker pairs
sc128	6	1	LG16	3	0	3	minus	Orientation given by multiple recombinant marker pairs
sc129	9	1	LG5	0	0	0	nd	No recombinant marker pairs on scaffold
sc130	4	1	LG1	0	0	0	nd	No recombinant marker pairs on scaffold
sc131	7	1	LG4	1	1	0	plus	Orientation given by single recombinant marker pair
sc132	10	2	LG4, LG7	2	2	0	nd	Scaffold chimeric between linkage groups
sc133	4	1	LG2	3	3	0	plus	Orientation given by multiple recombinant marker pairs
sc134	15	1	LG12	0	0	0	nd	No recombinant marker pairs on scaffold
sc135	6	1	LG2	1	1	0	plus	Orientation given by single recombinant marker pair
sc136	13	1	LG6	1	1	0	plus	Orientation given by single recombinant marker pair
sc137	5	1	LG20	1	1	0	plus	Orientation given by single recombinant marker pair
sc138	4	1	LG9	0	0	0	nd	No recombinant marker pairs on scaffold
sc139	10	1	LG1	0	0	0	nd	No recombinant marker pairs on scaffold
sc140	5	1	LG4	3	0	3	minus	Orientation given by multiple recombinant marker pairs
sc141	5	1	LG4	0	0	0	nd	No recombinant marker pairs on scaffold
sc142	10	1	LG23	1	1	0	plus	Orientation given by single recombinant marker pair
sc143	4	1	LG12	1	1	0	plus	Orientation given by single recombinant marker pair
sc144	1	1	LG18	0	0	0	nd	<2 markers on scaffold
sc145	9	1	LG8	6	1	5	nd	Genetic order of markers does not match physical order
sc146	4	1	LG9	2	0	2	minus	Orientation given by multiple recombinant marker pairs
sc147	5	1	LG3	1	1	0	plus	Orientation given by single recombinant marker pair
sc148	15	1	LG7	2	1	1	nd	Genetic order of markers does not match physical order
sc149	7	1	LG1	0	0	0	nd	No recombinant marker pairs on scaffold
sc150	1	1	LG12	0	0	0	nd	<2 markers on scaffold
sc151	5	1	LG3	0	0	0	nd	No recombinant marker pairs on scaffold
sc152	3	2	LG10, LG13	0	0	0	nd	Scaffold chimeric between linkage groups
sc153	2	1	LG15	0	0	0	nd	No recombinant marker pairs on scaffold
sc154	4	1	LG24	0	0	0	nd	No recombinant marker pairs on scaffold
sc155	6	1	LG6	0	0	0	nd	No recombinant marker pairs on scaffold
sc156	1	1	LG26	0	0	0	nd	<2 markers on scaffold
sc157	7	1	LG12	1	0	1	minus	Orientation given by single recombinant marker pair
sc158	5	1	LG20	2	0	2	minus	Orientation given by multiple recombinant marker pairs
sc159	3	2	LG3, LG4	1	0	1	nd	Scaffold chimeric between linkage groups
sc160	6	1	LG1	1	1	0	plus	Orientation given by single recombinant marker pair
sc161	6	1	LG12	1	1	0	plus	Orientation given by single recombinant marker pair
sc162	4	1	LG4	2	0	2	minus	Orientation given by multiple recombinant marker pairs
sc163	7	1	LG21	0	0	0	nd	No recombinant marker pairs on scaffold
sc164	7	1	LG1	5	5	0	plus	Orientation given by multiple recombinant marker pairs
sc165	7	1	LG1	0	0	0	nd	No recombinant marker pairs on scaffold
sc166	1	1	LG1	0	0	0	nd	<2 markers on scaffold
sc167	5	1	LG23	0	0	0	nd	No recombinant marker pairs on scaffold
sc168	3	1	LG20	1	1	0	plus	Orientation given by single recombinant marker pair
sc169	9	1	LG3	0	0	0	nd	No recombinant marker pairs on scaffold
sc170	1	1	LG15	0	0	0	nd	<2 markers on scaffold
sc171	10	1	LG5	2	0	2	minus	Orientation given by multiple recombinant marker pairs
sc172	28	2	LG3, LG4	1	1	0	nd	Scaffold chimeric between linkage groups
sc173	6	1	LG8	4	4	0	plus	Orientation given by multiple recombinant marker pairs
sc174	11	1	LG6	2	0	2	minus	Orientation given by multiple recombinant marker pairs
sc175	9	2	LG2, LG19	0	0	0	nd	Scaffold chimeric between linkage groups
sc176	1	1	LG14	0	0	0	nd	<2 markers on scaffold
sc177	6	2	LG2, LG3	1	1	0	nd	Scaffold chimeric between linkage groups
sc178	2	1	LG11	0	0	0	nd	No recombinant marker pairs on scaffold
sc179	2	1	LG14	0	0	0	nd	No recombinant marker pairs on scaffold
sc180	9	1	LG2	2	0	2	minus	Orientation given by multiple recombinant marker pairs
sc181	6	2	LG2, LG15	1	1	0	nd	Scaffold chimeric between linkage groups
sc182	8	1	LG20	2	1	1	nd	Genetic order of markers does not match physical order
sc183	8	2	LG4, LG9	2	0	2	nd	Scaffold chimeric between linkage groups
sc184	7	1	LG3	2	0	2	minus	Orientation given by multiple recombinant marker pairs
sc185	5	1	LG15	3	0	3	minus	Orientation given by multiple recombinant marker pairs
sc186	10	1	LG17	3	3	0	plus	Orientation given by multiple recombinant marker pairs
sc187	10	1	LG2	0	0	0	nd	No recombinant marker pairs on scaffold
sc188	7	1	LG2	0	0	0	nd	No recombinant marker pairs on scaffold
sc189	8	1	LG1	3	2	1	nd	Genetic order of markers does not match physical order
sc190	9	1	LG6	0	0	0	nd	No recombinant marker pairs on scaffold
sc191	1	1	LG20	0	0	0	nd	<2 markers on scaffold
sc193	7	1	LG2	0	0	0	nd	No recombinant marker pairs on scaffold
sc194	6	1	LG1	2	2	0	plus	Orientation given by multiple recombinant marker pairs
sc195	9	2	LG10, LG12	2	2	0	nd	Scaffold chimeric between linkage groups
sc196	4	1	LG12	0	0	0	nd	No recombinant marker pairs on scaffold
sc197	10	2	LG9, LG18	0	0	0	nd	Scaffold chimeric between linkage groups
sc198	6	1	LG3	1	0	1	minus	Orientation given by single recombinant marker pair
sc199	2	1	LG13	0	0	0	nd	No recombinant marker pairs on scaffold
sc200	3	1	LG1	1	1	0	plus	Orientation given by single recombinant marker pair
sc201	5	1	LG7	1	0	1	minus	Orientation given by single recombinant marker pair
sc202	7	1	LG15	2	0	2	minus	Orientation given by multiple recombinant marker pairs
sc203	7	1	LG2	0	0	0	nd	No recombinant marker pairs on scaffold
sc204	5	1	LG3	2	0	2	minus	Orientation given by multiple recombinant marker pairs
sc205	1	1	LG7	0	0	0	nd	<2 markers on scaffold
sc206	5	2	LG1, LG3	2	0	2	nd	Scaffold chimeric between linkage groups
sc207	9	1	LG7	2	0	2	minus	Orientation given by multiple recombinant marker pairs
sc208	5	1	LG6	0	0	0	nd	No recombinant marker pairs on scaffold
sc209	2	1	LG12	1	1	0	plus	Orientation given by single recombinant marker pair
sc211	4	1	LG10	0	0	0	nd	No recombinant marker pairs on scaffold
sc212	7	1	LG6	2	0	2	minus	Orientation given by multiple recombinant marker pairs
sc213	12	1	LG16	1	0	1	minus	Orientation given by single recombinant marker pair
sc214	1	1	LG4	0	0	0	nd	<2 markers on scaffold
sc215	6	1	LG18	1	1	0	plus	Orientation given by single recombinant marker pair
sc216	7	1	LG12	1	1	0	plus	Orientation given by single recombinant marker pair
sc217	5	1	LG21	0	0	0	nd	No recombinant marker pairs on scaffold
sc218	10	1	LG21	1	0	1	minus	Orientation given by single recombinant marker pair
sc219	3	1	LG10	0	0	0	nd	No recombinant marker pairs on scaffold
sc220	8	1	LG3	1	0	1	minus	Orientation given by single recombinant marker pair
sc221	1	1	LG6	0	0	0	nd	<2 markers on scaffold
sc222	4	1	LG10	1	0	1	minus	Orientation given by single recombinant marker pair
sc223	6	1	LG5	1	1	0	plus	Orientation given by single recombinant marker pair
sc224	1	1	LG15	0	0	0	nd	<2 markers on scaffold
sc225	7	1	LG4	0	0	0	nd	No recombinant marker pairs on scaffold
sc226	4	1	LG5	0	0	0	nd	No recombinant marker pairs on scaffold
sc227	3	1	LG8	1	1	0	plus	Orientation given by single recombinant marker pair
sc228	4	1	LG20	0	0	0	nd	No recombinant marker pairs on scaffold
sc229	8	1	LG6	2	0	2	minus	Orientation given by multiple recombinant marker pairs
sc230	10	1	LG13	4	4	0	plus	Orientation given by multiple recombinant marker pairs
sc231	9	1	LG16	2	1	1	nd	Genetic order of markers does not match physical order
sc232	6	1	LG5	2	2	0	plus	Orientation given by multiple recombinant marker pairs
sc233	9	2	LG11, LG25	1	1	0	nd	Scaffold chimeric between linkage groups
sc234	4	1	LG6	0	0	0	nd	No recombinant marker pairs on scaffold
sc235	5	1	LG6	1	1	0	plus	Orientation given by single recombinant marker pair
sc236	4	1	LG4	0	0	0	nd	No recombinant marker pairs on scaffold
sc237	3	1	LG2	1	1	0	plus	Orientation given by single recombinant marker pair
sc238	9	1	LG6	1	1	0	plus	Orientation given by single recombinant marker pair
sc239	7	2	LG1, LG7	2	0	2	nd	Scaffold chimeric between linkage groups
sc240	7	2	LG3, LG4	1	0	1	nd	Scaffold chimeric between linkage groups
sc241	10	1	LG2	0	0	0	nd	No recombinant marker pairs on scaffold
sc242	4	1	LG6	0	0	0	nd	No recombinant marker pairs on scaffold
sc243	4	1	LG20	2	0	2	minus	Orientation given by multiple recombinant marker pairs
sc244	6	1	LG3	3	0	3	minus	Orientation given by multiple recombinant marker pairs
sc246	8	2	LG2, LG9	3	2	1	nd	Scaffold chimeric between linkage groups
sc247	9	1	LG3	1	0	1	minus	Orientation given by single recombinant marker pair
sc248	8	1	LG1	1	1	0	plus	Orientation given by single recombinant marker pair
sc249	9	1	LG10	2	2	0	plus	Orientation given by multiple recombinant marker pairs
sc250	4	2	LG16, LG20	1	0	1	nd	Scaffold chimeric between linkage groups
sc251	5	1	LG9	1	1	0	plus	Orientation given by single recombinant marker pair
sc252	3	1	LG13	0	0	0	nd	No recombinant marker pairs on scaffold
sc253	3	1	LG26	0	0	0	nd	No recombinant marker pairs on scaffold
sc254	13	1	LG19	0	0	0	nd	No recombinant marker pairs on scaffold
sc255	4	1	LG14	1	0	1	minus	Orientation given by single recombinant marker pair
sc256	5	1	LG2	2	2	0	plus	Orientation given by multiple recombinant marker pairs
sc257	4	1	LG10	0	0	0	nd	No recombinant marker pairs on scaffold
sc258	9	2	LG2, LG5	1	1	0	nd	Scaffold chimeric between linkage groups
sc259	5	1	LG9	1	1	0	plus	Orientation given by single recombinant marker pair
sc261	9	1	LG1	0	0	0	nd	No recombinant marker pairs on scaffold
sc262	6	1	LG12	0	0	0	nd	No recombinant marker pairs on scaffold
sc263	12	1	LG12	0	0	0	nd	No recombinant marker pairs on scaffold
sc264	6	1	LG10	3	3	0	plus	Orientation given by multiple recombinant marker pairs
sc265	2	2	LG6, LG15	0	0	0	nd	Scaffold chimeric between linkage groups
sc266	2	1	LG10	1	0	1	minus	Orientation given by single recombinant marker pair
sc267	11	2	LG8, LG13	2	0	2	nd	Scaffold chimeric between linkage groups
sc269	3	2	LG7, LG14	0	0	0	nd	Scaffold chimeric between linkage groups
sc270	13	3	LG3, LG13, LG17	0	0	0	nd	Scaffold chimeric between linkage groups
sc271	12	1	LG6	4	0	4	minus	Orientation given by multiple recombinant marker pairs
sc272	5	2	LG1, LG6	1	1	0	nd	Scaffold chimeric between linkage groups
sc273	7	1	LG11	0	0	0	nd	No recombinant marker pairs on scaffold
sc274	4	3	LG1, LG9, LG19	0	0	0	nd	Scaffold chimeric between linkage groups
sc275	4	1	LG16	0	0	0	nd	No recombinant marker pairs on scaffold
sc276	3	1	LG5	1	0	1	minus	Orientation given by single recombinant marker pair
sc277	4	2	LG2, LG9	1	0	1	nd	Scaffold chimeric between linkage groups
sc278	2	1	LG9	0	0	0	nd	No recombinant marker pairs on scaffold
sc279	9	1	LG11	2	2	0	plus	Orientation given by multiple recombinant marker pairs
sc280	6	1	LG4	1	0	1	minus	Orientation given by single recombinant marker pair
sc281	4	1	LG10	2	2	0	plus	Orientation given by multiple recombinant marker pairs
sc282	1	1	LG3	0	0	0	nd	<2 markers on scaffold
sc283	4	1	LG4	2	2	0	plus	Orientation given by multiple recombinant marker pairs
sc284	8	1	LG4	2	0	2	minus	Orientation given by multiple recombinant marker pairs
sc285	1	1	LG12	0	0	0	nd	<2 markers on scaffold
sc286	5	1	LG13	2	2	0	plus	Orientation given by multiple recombinant marker pairs
sc287	1	1	LG9	0	0	0	nd	<2 markers on scaffold
sc288	1	1	LG3	0	0	0	nd	<2 markers on scaffold
sc289	6	1	LG15	1	0	1	minus	Orientation given by single recombinant marker pair
sc290	6	1	LG3	1	0	1	minus	Orientation given by single recombinant marker pair
sc292	5	1	LG8	0	0	0	nd	No recombinant marker pairs on scaffold
sc293	1	1	LG4	0	0	0	nd	<2 markers on scaffold
sc294	7	1	LG4	1	0	1	minus	Orientation given by single recombinant marker pair
sc295	2	1	LG8	0	0	0	nd	No recombinant marker pairs on scaffold
sc296	3	2	LG5, LG13	0	0	0	nd	Scaffold chimeric between linkage groups
sc297	5	1	LG15	0	0	0	nd	No recombinant marker pairs on scaffold
sc298	3	1	LG26	0	0	0	nd	No recombinant marker pairs on scaffold
sc299	4	1	LG4	1	1	0	plus	Orientation given by single recombinant marker pair
sc301	3	1	LG9	0	0	0	nd	No recombinant marker pairs on scaffold
sc302	2	1	LG4	1	1	0	plus	Orientation given by single recombinant marker pair
sc303	6	1	LG9	1	1	0	plus	Orientation given by single recombinant marker pair
sc304	7	1	LG11	0	0	0	nd	No recombinant marker pairs on scaffold
sc305	9	1	LG2	3	3	0	plus	Orientation given by multiple recombinant marker pairs
sc306	9	1	LG25	0	0	0	nd	No recombinant marker pairs on scaffold
sc307	2	1	LG24	0	0	0	nd	No recombinant marker pairs on scaffold
sc308	11	1	LG8	1	0	1	minus	Orientation given by single recombinant marker pair
sc309	3	1	LG15	1	1	0	plus	Orientation given by single recombinant marker pair
sc310	3	1	LG20	0	0	0	nd	No recombinant marker pairs on scaffold
sc311	4	1	LG1	1	1	0	plus	Orientation given by single recombinant marker pair
sc312	2	1	LG5	0	0	0	nd	No recombinant marker pairs on scaffold
sc313	3	1	LG19	2	2	0	plus	Orientation given by multiple recombinant marker pairs
sc314	5	1	LG22	1	0	1	minus	Orientation given by single recombinant marker pair
sc315	4	2	LG4, LG14	1	0	1	nd	Scaffold chimeric between linkage groups
sc316	5	1	LG5	0	0	0	nd	No recombinant marker pairs on scaffold
sc317	10	1	LG9	1	0	1	minus	Orientation given by single recombinant marker pair
sc318	9	1	LG8	2	0	2	minus	Orientation given by multiple recombinant marker pairs
sc319	6	1	LG4	0	0	0	nd	No recombinant marker pairs on scaffold
sc320	7	1	LG9	3	0	3	minus	Orientation given by multiple recombinant marker pairs
sc322	6	1	LG2	1	1	0	plus	Orientation given by single recombinant marker pair
sc323	2	1	LG5	0	0	0	nd	No recombinant marker pairs on scaffold
sc324	8	1	LG2	0	0	0	nd	No recombinant marker pairs on scaffold
sc325	2	1	LG1	0	0	0	nd	No recombinant marker pairs on scaffold
sc326	1	1	LG1	0	0	0	nd	<2 markers on scaffold
sc327	6	2	LG10, LG18	2	1	1	nd	Scaffold chimeric between linkage groups
sc328	1	1	LG7	0	0	0	nd	<2 markers on scaffold
sc329	1	1	LG8	0	0	0	nd	<2 markers on scaffold
sc330	8	2	LG1, LG11	0	0	0	nd	Scaffold chimeric between linkage groups
sc331	7	1	LG10	0	0	0	nd	No recombinant marker pairs on scaffold
sc332	2	1	LG2	0	0	0	nd	No recombinant marker pairs on scaffold
sc333	11	1	LG24	1	1	0	plus	Orientation given by single recombinant marker pair
sc334	4	1	LG5	0	0	0	nd	No recombinant marker pairs on scaffold
sc335	5	2	LG9, LG12	2	2	0	nd	Scaffold chimeric between linkage groups
sc336	3	1	LG14	0	0	0	nd	No recombinant marker pairs on scaffold
sc337	4	1	LG3	1	0	1	minus	Orientation given by single recombinant marker pair
sc338	6	1	LG2	1	0	1	minus	Orientation given by single recombinant marker pair
sc339	10	1	LG8	2	1	1	nd	Genetic order of markers does not match physical order
sc340	4	2	LG3, LG12	1	1	0	nd	Scaffold chimeric between linkage groups
sc341	5	2	LG5, LG13	1	0	1	nd	Scaffold chimeric between linkage groups
sc342	2	1	LG14	0	0	0	nd	No recombinant marker pairs on scaffold
sc343	5	1	LG2	2	0	2	minus	Orientation given by multiple recombinant marker pairs
sc344	7	1	LG10	1	1	0	plus	Orientation given by single recombinant marker pair
sc345	3	1	LG9	2	2	0	plus	Orientation given by multiple recombinant marker pairs
sc346	5	1	LG8	1	0	1	minus	Orientation given by single recombinant marker pair
sc347	6	1	LG10	1	0	1	minus	Orientation given by single recombinant marker pair
sc348	3	2	LG5, LG15	0	0	0	nd	Scaffold chimeric between linkage groups
sc349	3	1	LG11	0	0	0	nd	No recombinant marker pairs on scaffold
sc350	5	1	LG8	2	2	0	plus	Orientation given by multiple recombinant marker pairs
sc351	7	1	LG3	0	0	0	nd	No recombinant marker pairs on scaffold
sc352	6	1	LG6	1	0	1	minus	Orientation given by single recombinant marker pair
sc353	10	1	LG7	0	0	0	nd	No recombinant marker pairs on scaffold
sc354	11	1	LG6	0	0	0	nd	No recombinant marker pairs on scaffold
sc355	21	1	LG5	0	0	0	nd	No recombinant marker pairs on scaffold
sc356	13	1	LG9	0	0	0	nd	No recombinant marker pairs on scaffold
sc357	1	1	LG8	0	0	0	nd	<2 markers on scaffold
sc358	3	1	LG4	1	0	1	minus	Orientation given by single recombinant marker pair
sc359	5	1	LG5	1	0	1	minus	Orientation given by single recombinant marker pair
sc360	1	1	LG5	0	0	0	nd	<2 markers on scaffold
sc361	6	1	LG16	1	0	1	minus	Orientation given by single recombinant marker pair
sc362	3	1	LG12	0	0	0	nd	No recombinant marker pairs on scaffold
sc363	4	1	LG5	0	0	0	nd	No recombinant marker pairs on scaffold
sc364	4	1	LG13	0	0	0	nd	No recombinant marker pairs on scaffold
sc365	5	1	LG5	1	1	0	plus	Orientation given by single recombinant marker pair
sc366	5	1	LG3	3	1	2	nd	Genetic order of markers does not match physical order
sc367	2	1	LG9	1	0	1	minus	Orientation given by single recombinant marker pair
sc368	5	1	LG13	1	0	1	minus	Orientation given by single recombinant marker pair
sc369	1	1	LG16	0	0	0	nd	<2 markers on scaffold
sc370	7	1	LG6	1	1	0	plus	Orientation given by single recombinant marker pair
sc371	2	1	LG8	1	1	0	plus	Orientation given by single recombinant marker pair
sc372	9	1	LG20	2	1	1	nd	Genetic order of markers does not match physical order
sc373	11	1	LG4	2	2	0	plus	Orientation given by multiple recombinant marker pairs
sc374	9	1	LG16	0	0	0	nd	No recombinant marker pairs on scaffold
sc375	8	1	LG16	7	6	1	nd	Genetic order of markers does not match physical order
sc376	3	1	LG22	1	1	0	plus	Orientation given by single recombinant marker pair
sc377	11	1	LG23	4	4	0	plus	Orientation given by multiple recombinant marker pairs
sc378	6	1	LG20	1	0	1	minus	Orientation given by single recombinant marker pair
sc379	4	2	LG7, LG12	1	0	1	nd	Scaffold chimeric between linkage groups
sc380	6	1	LG6	2	0	2	minus	Orientation given by multiple recombinant marker pairs
sc381	10	1	LG13	0	0	0	nd	No recombinant marker pairs on scaffold
sc382	9	1	LG18	4	0	4	minus	Orientation given by multiple recombinant marker pairs
sc383	7	1	LG1	5	3	2	nd	Genetic order of markers does not match physical order
sc384	3	1	LG6	1	0	1	minus	Orientation given by single recombinant marker pair
sc385	7	1	LG1	0	0	0	nd	No recombinant marker pairs on scaffold
sc386	3	2	LG9, LG11	0	0	0	nd	Scaffold chimeric between linkage groups
sc387	3	1	LG4	1	1	0	plus	Orientation given by single recombinant marker pair
sc388	9	1	LG14	0	0	0	nd	No recombinant marker pairs on scaffold
sc389	3	1	LG3	1	1	0	plus	Orientation given by single recombinant marker pair
sc390	5	1	LG9	0	0	0	nd	No recombinant marker pairs on scaffold
sc391	10	1	LG13	1	0	1	minus	Orientation given by single recombinant marker pair
sc392	3	1	LG6	1	1	0	plus	Orientation given by single recombinant marker pair
sc393	11	1	LG3	0	0	0	nd	No recombinant marker pairs on scaffold
sc394	6	1	LG24	0	0	0	nd	No recombinant marker pairs on scaffold
sc395	7	1	LG11	2	0	2	minus	Orientation given by multiple recombinant marker pairs
sc396	12	1	LG1	1	0	1	minus	Orientation given by single recombinant marker pair
sc397	1	1	LG12	0	0	0	nd	<2 markers on scaffold
sc398	5	1	LG7	1	1	0	plus	Orientation given by single recombinant marker pair
sc399	1	1	LG13	0	0	0	nd	<2 markers on scaffold
sc400	7	1	LG8	0	0	0	nd	No recombinant marker pairs on scaffold
sc401	3	1	LG17	0	0	0	nd	No recombinant marker pairs on scaffold
sc402	5	1	LG17	1	1	0	plus	Orientation given by single recombinant marker pair
sc403	5	1	LG11	0	0	0	nd	No recombinant marker pairs on scaffold
sc404	6	1	LG17	1	1	0	plus	Orientation given by single recombinant marker pair
sc405	11	1	LG3	1	1	0	plus	Orientation given by single recombinant marker pair
sc406	12	1	LG13	0	0	0	nd	No recombinant marker pairs on scaffold
sc407	6	1	LG6	3	2	1	nd	Genetic order of markers does not match physical order
sc408	5	1	LG4	1	0	1	minus	Orientation given by single recombinant marker pair
sc409	4	1	LG11	2	2	0	plus	Orientation given by multiple recombinant marker pairs
sc410	1	1	LG17	0	0	0	nd	<2 markers on scaffold
sc411	4	1	LG9	1	1	0	plus	Orientation given by single recombinant marker pair
sc412	12	1	LG12	2	0	2	minus	Orientation given by multiple recombinant marker pairs
sc413	4	1	LG4	0	0	0	nd	No recombinant marker pairs on scaffold
sc414	5	1	LG8	0	0	0	nd	No recombinant marker pairs on scaffold
sc416	9	3	LG2, LG4, LG16	2	0	2	nd	Scaffold chimeric between linkage groups
sc417	7	2	LG16, LG26	0	0	0	nd	Scaffold chimeric between linkage groups
sc418	8	1	LG8	1	0	1	minus	Orientation given by single recombinant marker pair
sc419	2	1	LG11	0	0	0	nd	No recombinant marker pairs on scaffold
sc420	2	1	LG16	0	0	0	nd	No recombinant marker pairs on scaffold
sc421	2	1	LG3	0	0	0	nd	No recombinant marker pairs on scaffold
sc422	3	1	LG6	1	1	0	plus	Orientation given by single recombinant marker pair
sc423	3	1	LG12	1	0	1	minus	Orientation given by single recombinant marker pair
sc424	4	1	LG8	0	0	0	nd	No recombinant marker pairs on scaffold
sc425	6	1	LG12	0	0	0	nd	No recombinant marker pairs on scaffold
sc426	7	1	LG2	5	5	0	plus	Orientation given by multiple recombinant marker pairs
sc427	4	1	LG11	0	0	0	nd	No recombinant marker pairs on scaffold
sc428	5	1	LG9	0	0	0	nd	No recombinant marker pairs on scaffold
sc429	2	2	LG2, LG8	0	0	0	nd	Scaffold chimeric between linkage groups
sc430	5	1	LG1	0	0	0	nd	No recombinant marker pairs on scaffold
sc431	8	1	LG13	1	0	1	minus	Orientation given by single recombinant marker pair
sc432	10	1	LG6	3	3	0	plus	Orientation given by multiple recombinant marker pairs
sc433	14	1	LG7	1	1	0	plus	Orientation given by single recombinant marker pair
sc434	6	1	LG14	2	0	2	minus	Orientation given by multiple recombinant marker pairs
sc435	7	2	LG7, LG11	1	0	1	nd	Scaffold chimeric between linkage groups
sc436	3	1	LG5	2	0	2	minus	Orientation given by multiple recombinant marker pairs
sc437	19	3	LG15, LG19, LG26	1	1	0	nd	Scaffold chimeric between linkage groups
sc439	3	1	LG1	1	0	1	minus	Orientation given by single recombinant marker pair
sc440	6	1	LG6	0	0	0	nd	No recombinant marker pairs on scaffold
sc441	9	1	LG2	3	0	3	minus	Orientation given by multiple recombinant marker pairs
sc442	2	1	LG2	0	0	0	nd	No recombinant marker pairs on scaffold
sc443	4	1	LG7	1	0	1	minus	Orientation given by single recombinant marker pair
sc444	1	1	LG22	0	0	0	nd	<2 markers on scaffold
sc445	5	2	LG5, LG9	0	0	0	nd	Scaffold chimeric between linkage groups
sc446	1	1	LG7	0	0	0	nd	<2 markers on scaffold
sc447	6	1	LG11	1	0	1	minus	Orientation given by single recombinant marker pair
sc448	2	1	LG4	0	0	0	nd	No recombinant marker pairs on scaffold
sc449	6	1	LG6	1	0	1	minus	Orientation given by single recombinant marker pair
sc450	4	1	LG13	0	0	0	nd	No recombinant marker pairs on scaffold
sc451	6	1	LG6	3	3	0	plus	Orientation given by multiple recombinant marker pairs
sc452	6	1	LG6	1	0	1	minus	Orientation given by single recombinant marker pair
sc453	4	1	LG19	0	0	0	nd	No recombinant marker pairs on scaffold
sc454	2	1	LG10	0	0	0	nd	No recombinant marker pairs on scaffold
sc457	6	2	LG19, LG21	0	0	0	nd	Scaffold chimeric between linkage groups
sc458	6	1	LG18	0	0	0	nd	No recombinant marker pairs on scaffold
sc459	4	1	LG6	2	0	2	minus	Orientation given by multiple recombinant marker pairs
sc460	5	1	LG4	0	0	0	nd	No recombinant marker pairs on scaffold
sc463	3	1	LG1	0	0	0	nd	No recombinant marker pairs on scaffold
sc464	6	1	LG10	0	0	0	nd	No recombinant marker pairs on scaffold
sc465	10	1	LG11	2	0	2	minus	Orientation given by multiple recombinant marker pairs
sc466	6	1	LG14	2	0	2	minus	Orientation given by multiple recombinant marker pairs
sc467	5	1	LG6	0	0	0	nd	No recombinant marker pairs on scaffold
sc468	7	1	LG17	1	0	1	minus	Orientation given by single recombinant marker pair
sc469	9	1	LG1	2	2	0	plus	Orientation given by multiple recombinant marker pairs
sc470	3	1	LG10	0	0	0	nd	No recombinant marker pairs on scaffold
sc471	4	1	LG1	0	0	0	nd	No recombinant marker pairs on scaffold
sc472	3	1	LG13	1	0	1	minus	Orientation given by single recombinant marker pair
sc473	1	1	LG3	0	0	0	nd	<2 markers on scaffold
sc474	3	1	LG8	0	0	0	nd	No recombinant marker pairs on scaffold
sc475	3	1	LG4	0	0	0	nd	No recombinant marker pairs on scaffold
sc476	7	1	LG4	5	0	5	minus	Orientation given by multiple recombinant marker pairs
sc477	1	1	LG6	0	0	0	nd	<2 markers on scaffold
sc478	2	1	LG18	0	0	0	nd	No recombinant marker pairs on scaffold
sc479	9	1	LG12	2	0	2	minus	Orientation given by multiple recombinant marker pairs
sc480	5	2	LG3, LG14	0	0	0	nd	Scaffold chimeric between linkage groups
sc481	3	1	LG17	0	0	0	nd	No recombinant marker pairs on scaffold
sc482	4	1	LG3	0	0	0	nd	No recombinant marker pairs on scaffold
sc483	3	1	LG22	0	0	0	nd	No recombinant marker pairs on scaffold
sc484	1	1	LG20	0	0	0	nd	<2 markers on scaffold
sc485	4	1	LG1	1	0	1	minus	Orientation given by single recombinant marker pair
sc486	5	1	LG3	2	2	0	plus	Orientation given by multiple recombinant marker pairs
sc487	10	1	LG6	0	0	0	nd	No recombinant marker pairs on scaffold
sc489	9	1	LG3	2	0	2	minus	Orientation given by multiple recombinant marker pairs
sc490	4	1	LG1	0	0	0	nd	No recombinant marker pairs on scaffold
sc491	4	1	LG17	0	0	0	nd	No recombinant marker pairs on scaffold
sc492	5	1	LG4	2	2	0	plus	Orientation given by multiple recombinant marker pairs
sc493	5	1	LG6	1	1	0	plus	Orientation given by single recombinant marker pair
sc495	9	2	LG7, LG9	1	1	0	nd	Scaffold chimeric between linkage groups
sc496	3	1	LG1	0	0	0	nd	No recombinant marker pairs on scaffold
sc497	13	1	LG4	2	0	2	minus	Orientation given by multiple recombinant marker pairs
sc498	5	1	LG11	3	3	0	plus	Orientation given by multiple recombinant marker pairs
sc499	3	1	LG14	1	1	0	plus	Orientation given by single recombinant marker pair
sc502	7	1	LG10	1	1	0	plus	Orientation given by single recombinant marker pair
sc503	4	1	LG7	0	0	0	nd	No recombinant marker pairs on scaffold
sc504	1	1	LG1	0	0	0	nd	<2 markers on scaffold
sc505	5	1	LG14	1	1	0	plus	Orientation given by single recombinant marker pair
sc506	8	1	LG4	2	2	0	plus	Orientation given by multiple recombinant marker pairs
sc507	5	1	LG4	0	0	0	nd	No recombinant marker pairs on scaffold
sc508	8	1	LG2	1	0	1	minus	Orientation given by single recombinant marker pair
sc509	8	1	LG4	1	0	1	nd	Scaffold chimeric within linkage group
sc511	4	3	LG16, LG19, LG22	0	0	0	nd	Scaffold chimeric between linkage groups
sc512	3	1	LG9	1	0	1	minus	Orientation given by single recombinant marker pair
sc513	5	1	LG2	0	0	0	nd	No recombinant marker pairs on scaffold
sc514	5	1	LG14	0	0	0	nd	No recombinant marker pairs on scaffold
sc515	8	1	LG4	0	0	0	nd	No recombinant marker pairs on scaffold
sc517	2	1	LG13	0	0	0	nd	No recombinant marker pairs on scaffold
sc518	10	1	LG13	0	0	0	nd	No recombinant marker pairs on scaffold
sc519	4	1	LG1	0	0	0	nd	No recombinant marker pairs on scaffold
sc520	3	1	LG17	2	0	2	minus	Orientation given by multiple recombinant marker pairs
sc521	4	1	LG17	0	0	0	nd	No recombinant marker pairs on scaffold
sc522	3	1	LG3	0	0	0	nd	No recombinant marker pairs on scaffold
sc523	4	1	LG17	1	1	0	plus	Orientation given by single recombinant marker pair
sc524	3	2	LG2, LG12	0	0	0	nd	Scaffold chimeric between linkage groups
sc525	2	2	LG10, LG19	0	0	0	nd	Scaffold chimeric between linkage groups
sc526	3	1	LG6	0	0	0	nd	No recombinant marker pairs on scaffold
sc527	5	2	LG1, LG4	1	0	1	nd	Scaffold chimeric between linkage groups
sc528	2	1	LG15	1	1	0	plus	Orientation given by single recombinant marker pair
sc529	9	1	LG2	1	1	0	plus	Orientation given by single recombinant marker pair
sc530	1	1	LG3	0	0	0	nd	<2 markers on scaffold
sc531	3	1	LG10	0	0	0	nd	No recombinant marker pairs on scaffold
sc532	2	1	LG17	0	0	0	nd	No recombinant marker pairs on scaffold
sc533	1	1	LG8	0	0	0	nd	<2 markers on scaffold
sc534	5	1	LG11	1	1	0	plus	Orientation given by single recombinant marker pair
sc535	2	1	LG6	1	0	1	minus	Orientation given by single recombinant marker pair
sc536	6	1	LG21	1	0	1	minus	Orientation given by single recombinant marker pair
sc537	6	1	LG5	0	0	0	nd	No recombinant marker pairs on scaffold
sc538	6	1	LG11	2	2	0	plus	Orientation given by multiple recombinant marker pairs
sc539	4	1	LG9	1	1	0	plus	Orientation given by single recombinant marker pair
sc540	9	2	LG4, LG13	0	0	0	nd	Scaffold chimeric between linkage groups
sc541	4	1	LG2	2	2	0	plus	Orientation given by multiple recombinant marker pairs
sc543	6	1	LG2	0	0	0	nd	No recombinant marker pairs on scaffold
sc544	6	1	LG4	1	1	0	plus	Orientation given by single recombinant marker pair
sc545	12	1	LG4	0	0	0	nd	No recombinant marker pairs on scaffold
sc546	1	1	LG9	0	0	0	nd	<2 markers on scaffold
sc547	7	2	LG9, LG12	2	2	0	nd	Scaffold chimeric between linkage groups
sc548	1	1	LG10	0	0	0	nd	<2 markers on scaffold
sc549	5	1	LG3	1	0	1	minus	Orientation given by single recombinant marker pair
sc550	1	1	LG11	0	0	0	nd	<2 markers on scaffold
sc551	1	1	LG7	0	0	0	nd	<2 markers on scaffold
sc552	1	1	LG10	0	0	0	nd	<2 markers on scaffold
sc553	2	1	LG1	0	0	0	nd	No recombinant marker pairs on scaffold
sc554	1	1	LG1	0	0	0	nd	<2 markers on scaffold
sc555	3	1	LG3	0	0	0	nd	No recombinant marker pairs on scaffold
sc556	1	1	LG17	0	0	0	nd	<2 markers on scaffold
sc557	7	1	LG15	1	0	1	minus	Orientation given by single recombinant marker pair
sc558	5	1	LG11	0	0	0	nd	No recombinant marker pairs on scaffold
sc559	9	1	LG9	0	0	0	nd	No recombinant marker pairs on scaffold
sc560	14	1	LG13	0	0	0	nd	No recombinant marker pairs on scaffold
sc561	4	1	LG1	1	1	0	plus	Orientation given by single recombinant marker pair
sc562	3	1	LG16	0	0	0	nd	No recombinant marker pairs on scaffold
sc563	4	1	LG12	1	1	0	plus	Orientation given by single recombinant marker pair
sc564	5	1	LG1	2	1	1	nd	Genetic order of markers does not match physical order
sc565	6	1	LG2	0	0	0	nd	No recombinant marker pairs on scaffold
sc566	2	1	LG6	0	0	0	nd	No recombinant marker pairs on scaffold
sc568	2	1	LG9	0	0	0	nd	No recombinant marker pairs on scaffold
sc569	2	1	LG20	0	0	0	nd	No recombinant marker pairs on scaffold
sc570	5	1	LG18	1	1	0	plus	Orientation given by single recombinant marker pair
sc571	3	1	LG1	0	0	0	nd	No recombinant marker pairs on scaffold
sc572	2	1	LG15	0	0	0	nd	No recombinant marker pairs on scaffold
sc573	3	1	LG3	2	2	0	plus	Orientation given by multiple recombinant marker pairs
sc575	6	1	LG17	1	0	1	minus	Orientation given by single recombinant marker pair
sc576	3	1	LG13	1	1	0	plus	Orientation given by single recombinant marker pair
sc577	4	1	LG1	0	0	0	nd	No recombinant marker pairs on scaffold
sc578	3	1	LG16	2	2	0	plus	Orientation given by multiple recombinant marker pairs
sc579	2	1	LG4	0	0	0	nd	No recombinant marker pairs on scaffold
sc580	3	1	LG22	0	0	0	nd	No recombinant marker pairs on scaffold
sc581	2	1	LG9	0	0	0	nd	No recombinant marker pairs on scaffold
sc582	2	1	LG5	1	1	0	plus	Orientation given by single recombinant marker pair
sc583	2	1	LG5	0	0	0	nd	No recombinant marker pairs on scaffold
sc584	2	1	LG26	0	0	0	nd	No recombinant marker pairs on scaffold
sc585	6	1	LG1	0	0	0	nd	No recombinant marker pairs on scaffold
sc586	2	1	LG1	0	0	0	nd	No recombinant marker pairs on scaffold
sc587	2	1	LG15	1	1	0	plus	Orientation given by single recombinant marker pair
sc588	5	1	LG2	0	0	0	nd	No recombinant marker pairs on scaffold
sc589	6	1	LG10	0	0	0	nd	No recombinant marker pairs on scaffold
sc590	5	1	LG2	2	2	0	plus	Orientation given by multiple recombinant marker pairs
sc591	2	1	LG7	1	0	1	minus	Orientation given by single recombinant marker pair
sc592	3	1	LG6	0	0	0	nd	No recombinant marker pairs on scaffold
sc593	3	1	LG7	1	1	0	plus	Orientation given by single recombinant marker pair
sc594	4	1	LG15	0	0	0	nd	No recombinant marker pairs on scaffold
sc595	9	1	LG2	3	3	0	plus	Orientation given by multiple recombinant marker pairs
sc596	4	1	LG1	2	2	0	plus	Orientation given by multiple recombinant marker pairs
sc597	2	1	LG7	1	1	0	plus	Orientation given by single recombinant marker pair
sc598	5	1	LG21	0	0	0	nd	No recombinant marker pairs on scaffold
sc599	3	1	LG2	0	0	0	nd	No recombinant marker pairs on scaffold
sc600	4	1	LG5	0	0	0	nd	No recombinant marker pairs on scaffold
sc601	4	1	LG9	1	1	0	plus	Orientation given by single recombinant marker pair
sc602	2	1	LG3	1	1	0	plus	Orientation given by single recombinant marker pair
sc603	6	1	LG7	0	0	0	nd	No recombinant marker pairs on scaffold
sc604	10	1	LG2	1	1	0	plus	Orientation given by single recombinant marker pair
sc605	8	1	LG16	3	3	0	plus	Orientation given by multiple recombinant marker pairs
sc606	4	1	LG19	0	0	0	nd	No recombinant marker pairs on scaffold
sc607	6	1	LG11	1	0	1	minus	Orientation given by single recombinant marker pair
sc608	1	1	LG4	0	0	0	nd	<2 markers on scaffold
sc610	1	1	LG7	0	0	0	nd	<2 markers on scaffold
sc611	6	1	LG6	0	0	0	nd	No recombinant marker pairs on scaffold
sc612	1	1	LG4	0	0	0	nd	<2 markers on scaffold
sc613	1	1	LG15	0	0	0	nd	<2 markers on scaffold
sc614	4	1	LG6	0	0	0	nd	No recombinant marker pairs on scaffold
sc615	1	1	LG12	0	0	0	nd	<2 markers on scaffold
sc616	2	1	LG2	1	0	1	minus	Orientation given by single recombinant marker pair
sc618	4	1	LG7	2	0	2	minus	Orientation given by multiple recombinant marker pairs
sc620	7	1	LG4	5	5	0	nd	Scaffold chimeric within linkage group
sc621	2	1	LG5	0	0	0	nd	No recombinant marker pairs on scaffold
sc622	6	1	LG13	2	2	0	plus	Orientation given by multiple recombinant marker pairs
sc623	7	1	LG11	3	3	0	plus	Orientation given by multiple recombinant marker pairs
sc625	4	1	LG11	1	1	0	plus	Orientation given by single recombinant marker pair
sc626	3	1	LG13	0	0	0	nd	No recombinant marker pairs on scaffold
sc627	3	1	LG22	1	1	0	plus	Orientation given by single recombinant marker pair
sc628	5	1	LG14	0	0	0	nd	No recombinant marker pairs on scaffold
sc629	2	1	LG23	1	1	0	plus	Orientation given by single recombinant marker pair
sc630	2	1	LG21	0	0	0	nd	No recombinant marker pairs on scaffold
sc631	5	1	LG7	2	0	2	minus	Orientation given by multiple recombinant marker pairs
sc632	8	1	LG5	3	0	3	minus	Orientation given by multiple recombinant marker pairs
sc633	7	2	LG9, LG10	0	0	0	nd	Scaffold chimeric between linkage groups
sc634	2	1	LG1	0	0	0	nd	No recombinant marker pairs on scaffold
sc635	2	1	LG18	1	0	1	minus	Orientation given by single recombinant marker pair
sc636	2	1	LG2	0	0	0	nd	No recombinant marker pairs on scaffold
sc638	8	1	LG4	0	0	0	nd	No recombinant marker pairs on scaffold
sc639	3	2	LG15, LG18	0	0	0	nd	Scaffold chimeric between linkage groups
sc641	6	1	LG15	3	0	3	minus	Orientation given by multiple recombinant marker pairs
sc642	5	1	LG19	1	1	0	plus	Orientation given by single recombinant marker pair
sc643	2	1	LG14	0	0	0	nd	No recombinant marker pairs on scaffold
sc644	7	1	LG13	1	0	1	minus	Orientation given by single recombinant marker pair
sc645	3	2	LG1, LG16	0	0	0	nd	Scaffold chimeric between linkage groups
sc646	7	1	LG20	0	0	0	nd	No recombinant marker pairs on scaffold
sc647	1	1	LG12	0	0	0	nd	<2 markers on scaffold
sc648	2	1	LG13	1	0	1	minus	Orientation given by single recombinant marker pair
sc649	2	1	LG12	0	0	0	nd	No recombinant marker pairs on scaffold
sc650	4	1	LG3	2	2	0	plus	Orientation given by multiple recombinant marker pairs
sc651	2	1	LG1	0	0	0	nd	No recombinant marker pairs on scaffold
sc652	1	1	LG12	0	0	0	nd	<2 markers on scaffold
sc653	1	1	LG17	0	0	0	nd	<2 markers on scaffold
sc654	2	1	LG3	0	0	0	nd	No recombinant marker pairs on scaffold
sc655	3	1	LG10	0	0	0	nd	No recombinant marker pairs on scaffold
sc656	2	1	LG7	1	1	0	plus	Orientation given by single recombinant marker pair
sc657	3	1	LG13	0	0	0	nd	No recombinant marker pairs on scaffold
sc658	2	1	LG2	1	1	0	plus	Orientation given by single recombinant marker pair
sc659	4	1	LG15	0	0	0	nd	No recombinant marker pairs on scaffold
sc660	3	1	LG4	1	1	0	plus	Orientation given by single recombinant marker pair
sc661	2	1	LG1	0	0	0	nd	No recombinant marker pairs on scaffold
sc662	3	2	LG6, LG8	0	0	0	nd	Scaffold chimeric between linkage groups
sc663	3	1	LG9	1	0	1	minus	Orientation given by single recombinant marker pair
sc664	1	1	LG5	0	0	0	nd	<2 markers on scaffold
sc666	7	1	LG6	2	2	0	plus	Orientation given by multiple recombinant marker pairs
sc667	2	1	LG7	0	0	0	nd	No recombinant marker pairs on scaffold
sc668	3	1	LG10	0	0	0	nd	No recombinant marker pairs on scaffold
sc669	5	1	LG13	4	1	3	nd	Genetic order of markers does not match physical order
sc670	3	1	LG4	1	1	0	plus	Orientation given by single recombinant marker pair
sc672	2	1	LG12	1	1	0	plus	Orientation given by single recombinant marker pair
sc673	4	1	LG9	2	2	0	plus	Orientation given by multiple recombinant marker pairs
sc674	1	1	LG18	0	0	0	nd	<2 markers on scaffold
sc675	10	1	LG9	0	0	0	nd	No recombinant marker pairs on scaffold
sc676	6	1	LG19	0	0	0	nd	No recombinant marker pairs on scaffold
sc677	13	1	LG15	0	0	0	nd	No recombinant marker pairs on scaffold
sc678	4	1	LG9	2	2	0	plus	Orientation given by multiple recombinant marker pairs
sc679	4	1	LG25	0	0	0	nd	No recombinant marker pairs on scaffold
sc680	6	2	LG1, LG11	2	2	0	nd	Scaffold chimeric between linkage groups
sc682	4	1	LG12	1	0	1	minus	Orientation given by single recombinant marker pair
sc683	2	1	LG8	0	0	0	nd	No recombinant marker pairs on scaffold
sc684	8	2	LG6, LG9	1	0	1	nd	Scaffold chimeric between linkage groups
sc685	6	1	LG13	0	0	0	nd	No recombinant marker pairs on scaffold
sc686	4	1	LG15	1	0	1	minus	Orientation given by single recombinant marker pair
sc687	5	1	LG10	0	0	0	nd	No recombinant marker pairs on scaffold
sc688	1	1	LG18	0	0	0	nd	<2 markers on scaffold
sc689	14	1	LG13	0	0	0	nd	No recombinant marker pairs on scaffold
sc691	3	1	LG16	0	0	0	nd	No recombinant marker pairs on scaffold
sc692	5	1	LG3	0	0	0	nd	No recombinant marker pairs on scaffold
sc693	2	1	LG8	0	0	0	nd	No recombinant marker pairs on scaffold
sc694	4	1	LG1	1	1	0	plus	Orientation given by single recombinant marker pair
sc695	6	1	LG11	1	1	0	plus	Orientation given by single recombinant marker pair
sc696	2	1	LG6	0	0	0	nd	No recombinant marker pairs on scaffold
sc699	1	1	LG2	0	0	0	nd	<2 markers on scaffold
sc700	6	1	LG12	2	2	0	plus	Orientation given by multiple recombinant marker pairs
sc701	7	1	LG8	1	0	1	minus	Orientation given by single recombinant marker pair
sc703	3	1	LG12	1	1	0	plus	Orientation given by single recombinant marker pair
sc704	2	1	LG18	0	0	0	nd	No recombinant marker pairs on scaffold
sc705	4	1	LG14	0	0	0	nd	No recombinant marker pairs on scaffold
sc706	1	1	LG16	0	0	0	nd	<2 markers on scaffold
sc708	6	1	LG4	0	0	0	nd	No recombinant marker pairs on scaffold
sc709	3	1	LG9	0	0	0	nd	No recombinant marker pairs on scaffold
sc710	4	1	LG14	2	0	2	minus	Orientation given by multiple recombinant marker pairs
sc711	4	1	LG7	0	0	0	nd	No recombinant marker pairs on scaffold
sc712	2	1	LG18	0	0	0	nd	No recombinant marker pairs on scaffold
sc713	3	1	LG16	1	0	1	minus	Orientation given by single recombinant marker pair
sc714	5	1	LG2	2	2	0	plus	Orientation given by multiple recombinant marker pairs
sc716	3	1	LG20	1	1	0	plus	Orientation given by single recombinant marker pair
sc717	3	1	LG14	1	1	0	plus	Orientation given by single recombinant marker pair
sc718	7	1	LG20	0	0	0	nd	No recombinant marker pairs on scaffold
sc719	1	1	LG14	0	0	0	nd	<2 markers on scaffold
sc721	1	1	LG13	0	0	0	nd	<2 markers on scaffold
sc723	8	1	LG2	2	0	2	minus	Orientation given by multiple recombinant marker pairs
sc724	1	1	LG5	0	0	0	nd	<2 markers on scaffold
sc726	3	1	LG10	0	0	0	nd	No recombinant marker pairs on scaffold
sc727	4	1	LG3	0	0	0	nd	No recombinant marker pairs on scaffold
sc728	1	1	LG11	0	0	0	nd	<2 markers on scaffold
sc729	5	1	LG9	2	1	1	nd	Genetic order of markers does not match physical order
sc730	2	1	LG4	0	0	0	nd	No recombinant marker pairs on scaffold
sc731	1	1	LG2	0	0	0	nd	<2 markers on scaffold
sc732	2	1	LG13	0	0	0	nd	No recombinant marker pairs on scaffold
sc733	2	1	LG1	1	0	1	minus	Orientation given by single recombinant marker pair
sc734	6	1	LG11	0	0	0	nd	No recombinant marker pairs on scaffold
sc735	1	1	LG15	0	0	0	nd	<2 markers on scaffold
sc736	7	1	LG14	0	0	0	nd	No recombinant marker pairs on scaffold
sc737	4	1	LG9	1	1	0	plus	Orientation given by single recombinant marker pair
sc738	2	1	LG8	0	0	0	nd	No recombinant marker pairs on scaffold
sc739	10	1	LG10	0	0	0	nd	No recombinant marker pairs on scaffold
sc740	4	1	LG21	0	0	0	nd	No recombinant marker pairs on scaffold
sc741	13	1	LG13	0	0	0	nd	No recombinant marker pairs on scaffold
sc742	4	1	LG6	0	0	0	nd	No recombinant marker pairs on scaffold
sc743	7	1	LG3	0	0	0	nd	No recombinant marker pairs on scaffold
sc744	2	1	LG4	0	0	0	nd	No recombinant marker pairs on scaffold
sc745	2	1	LG15	1	1	0	plus	Orientation given by single recombinant marker pair
sc746	5	1	LG4	1	0	1	minus	Orientation given by single recombinant marker pair
sc747	3	1	LG15	1	0	1	minus	Orientation given by single recombinant marker pair
sc748	5	1	LG15	0	0	0	nd	No recombinant marker pairs on scaffold
sc749	1	1	LG3	0	0	0	nd	<2 markers on scaffold
sc750	3	1	LG15	1	0	1	minus	Orientation given by single recombinant marker pair
sc751	6	1	LG6	0	0	0	nd	No recombinant marker pairs on scaffold
sc752	1	1	LG21	0	0	0	nd	<2 markers on scaffold
sc754	5	1	LG2	2	0	2	minus	Orientation given by multiple recombinant marker pairs
sc755	2	1	LG3	0	0	0	nd	No recombinant marker pairs on scaffold
sc756	1	1	LG13	0	0	0	nd	<2 markers on scaffold
sc757	7	1	LG15	0	0	0	nd	No recombinant marker pairs on scaffold
sc758	6	1	LG9	0	0	0	nd	No recombinant marker pairs on scaffold
sc759	3	1	LG7	1	0	1	nd	Scaffold chimeric within linkage group
sc760	13	1	LG6	3	0	3	minus	Orientation given by multiple recombinant marker pairs
sc761	5	1	LG3	1	1	0	plus	Orientation given by single recombinant marker pair
sc762	2	1	LG18	1	1	0	plus	Orientation given by single recombinant marker pair
sc763	2	1	LG8	0	0	0	nd	No recombinant marker pairs on scaffold
sc765	4	1	LG6	3	0	3	minus	Orientation given by multiple recombinant marker pairs
sc766	4	1	LG4	0	0	0	nd	No recombinant marker pairs on scaffold
sc767	7	1	LG10	3	2	1	nd	Genetic order of markers does not match physical order
sc769	2	1	LG7	0	0	0	nd	No recombinant marker pairs on scaffold
sc770	5	1	LG13	1	1	0	plus	Orientation given by single recombinant marker pair
sc771	5	1	LG6	0	0	0	nd	No recombinant marker pairs on scaffold
sc773	5	2	LG11, LG27	0	0	0	nd	Scaffold chimeric between linkage groups
sc774	2	1	LG5	0	0	0	nd	No recombinant marker pairs on scaffold
sc775	4	1	LG1	1	1	0	plus	Orientation given by single recombinant marker pair
sc776	3	1	LG20	1	0	1	nd	Scaffold chimeric within linkage group
sc777	9	1	LG1	0	0	0	nd	No recombinant marker pairs on scaffold
sc779	6	1	LG8	0	0	0	nd	No recombinant marker pairs on scaffold
sc780	2	1	LG7	0	0	0	nd	No recombinant marker pairs on scaffold
sc781	2	1	LG7	0	0	0	nd	No recombinant marker pairs on scaffold
sc782	2	1	LG1	0	0	0	nd	No recombinant marker pairs on scaffold
sc783	4	1	LG9	0	0	0	nd	No recombinant marker pairs on scaffold
sc784	4	1	LG9	2	2	0	plus	Orientation given by multiple recombinant marker pairs
sc786	2	1	LG17	0	0	0	nd	No recombinant marker pairs on scaffold
sc787	4	1	LG13	0	0	0	nd	No recombinant marker pairs on scaffold
sc788	7	1	LG3	2	2	0	plus	Orientation given by multiple recombinant marker pairs
sc789	6	1	LG2	0	0	0	nd	No recombinant marker pairs on scaffold
sc790	2	1	LG3	0	0	0	nd	No recombinant marker pairs on scaffold
sc792	8	1	LG1	0	0	0	nd	No recombinant marker pairs on scaffold
sc793	4	1	LG11	2	1	1	nd	Genetic order of markers does not match physical order
sc795	6	1	LG20	1	1	0	plus	Orientation given by single recombinant marker pair
sc796	1	1	LG25	0	0	0	nd	<2 markers on scaffold
sc797	4	1	LG11	1	0	1	minus	Orientation given by single recombinant marker pair
sc798	5	1	LG1	0	0	0	nd	No recombinant marker pairs on scaffold
sc799	2	1	LG16	0	0	0	nd	No recombinant marker pairs on scaffold
sc800	6	1	LG6	0	0	0	nd	No recombinant marker pairs on scaffold
sc801	1	1	LG11	0	0	0	nd	<2 markers on scaffold
sc802	2	1	LG5	0	0	0	nd	No recombinant marker pairs on scaffold
sc803	1	1	LG11	0	0	0	nd	<2 markers on scaffold
sc804	2	1	LG3	1	0	1	minus	Orientation given by single recombinant marker pair
sc805	2	1	LG5	0	0	0	nd	No recombinant marker pairs on scaffold
sc806	6	1	LG22	0	0	0	nd	No recombinant marker pairs on scaffold
sc807	3	1	LG15	1	0	1	minus	Orientation given by single recombinant marker pair
sc808	1	1	LG8	0	0	0	nd	<2 markers on scaffold
sc809	5	1	LG2	2	0	2	minus	Orientation given by multiple recombinant marker pairs
sc810	1	1	LG17	0	0	0	nd	<2 markers on scaffold
sc811	14	1	LG15	1	0	1	minus	Orientation given by single recombinant marker pair
sc812	8	1	LG12	0	0	0	nd	No recombinant marker pairs on scaffold
sc813	1	1	LG14	0	0	0	nd	<2 markers on scaffold
sc815	5	1	LG4	0	0	0	nd	No recombinant marker pairs on scaffold
sc817	9	1	LG4	0	0	0	nd	No recombinant marker pairs on scaffold
sc818	4	1	LG17	2	2	0	plus	Orientation given by multiple recombinant marker pairs
sc819	3	1	LG20	0	0	0	nd	No recombinant marker pairs on scaffold
sc820	9	1	LG2	0	0	0	nd	No recombinant marker pairs on scaffold
sc821	13	1	LG3	0	0	0	nd	No recombinant marker pairs on scaffold
sc822	9	2	LG17, LG19	3	2	1	nd	Scaffold chimeric between linkage groups
sc823	1	1	LG3	0	0	0	nd	<2 markers on scaffold
sc824	5	1	LG6	2	1	1	nd	Genetic order of markers does not match physical order
sc826	3	1	LG13	1	1	0	plus	Orientation given by single recombinant marker pair
sc827	4	1	LG25	0	0	0	nd	No recombinant marker pairs on scaffold
sc829	5	1	LG15	0	0	0	nd	No recombinant marker pairs on scaffold
sc831	6	1	LG21	2	2	0	plus	Orientation given by multiple recombinant marker pairs
sc832	1	1	LG15	0	0	0	nd	<2 markers on scaffold
sc833	7	1	LG4	0	0	0	nd	No recombinant marker pairs on scaffold
sc834	2	1	LG21	0	0	0	nd	No recombinant marker pairs on scaffold
sc835	6	1	LG14	0	0	0	nd	No recombinant marker pairs on scaffold
sc836	7	2	LG14, LG17	1	1	0	nd	Scaffold chimeric between linkage groups
sc837	2	1	LG12	0	0	0	nd	No recombinant marker pairs on scaffold
sc838	8	1	LG3	3	2	1	nd	Genetic order of markers does not match physical order
sc840	8	1	LG3	0	0	0	nd	No recombinant marker pairs on scaffold
sc841	5	2	LG2, LG4	1	0	1	nd	Scaffold chimeric between linkage groups
sc842	6	2	LG2, LG3	0	0	0	nd	Scaffold chimeric between linkage groups
sc844	3	1	LG3	0	0	0	nd	No recombinant marker pairs on scaffold
sc845	2	1	LG3	0	0	0	nd	No recombinant marker pairs on scaffold
sc846	8	1	LG15	1	0	1	minus	Orientation given by single recombinant marker pair
sc847	6	2	LG12, LG23	2	1	1	nd	Scaffold chimeric between linkage groups
sc848	6	1	LG16	1	1	0	plus	Orientation given by single recombinant marker pair
sc849	2	1	LG7	0	0	0	nd	No recombinant marker pairs on scaffold
sc850	2	1	LG8	0	0	0	nd	No recombinant marker pairs on scaffold
sc851	8	1	LG2	2	0	2	minus	Orientation given by multiple recombinant marker pairs
sc853	3	1	LG15	0	0	0	nd	No recombinant marker pairs on scaffold
sc854	4	1	LG13	3	3	0	plus	Orientation given by multiple recombinant marker pairs
sc855	4	1	LG4	1	0	1	minus	Orientation given by single recombinant marker pair
sc856	5	1	LG12	1	1	0	plus	Orientation given by single recombinant marker pair
sc857	4	1	LG4	0	0	0	nd	No recombinant marker pairs on scaffold
sc858	6	2	LG1, LG3	0	0	0	nd	Scaffold chimeric between linkage groups
sc859	4	1	LG9	0	0	0	nd	No recombinant marker pairs on scaffold
sc860	3	1	LG12	1	0	1	minus	Orientation given by single recombinant marker pair
sc861	5	2	LG5, LG20	2	2	0	nd	Scaffold chimeric between linkage groups
sc862	3	1	LG15	0	0	0	nd	No recombinant marker pairs on scaffold
sc863	2	1	LG14	0	0	0	nd	No recombinant marker pairs on scaffold
sc864	3	1	LG22	0	0	0	nd	No recombinant marker pairs on scaffold
sc865	3	1	LG4	0	0	0	nd	No recombinant marker pairs on scaffold
sc866	3	1	LG5	0	0	0	nd	No recombinant marker pairs on scaffold
sc867	4	1	LG1	1	1	0	plus	Orientation given by single recombinant marker pair
sc868	8	1	LG9	0	0	0	nd	No recombinant marker pairs on scaffold
sc869	3	1	LG6	0	0	0	nd	No recombinant marker pairs on scaffold
sc870	1	1	LG4	0	0	0	nd	<2 markers on scaffold
sc871	7	1	LG11	0	0	0	nd	No recombinant marker pairs on scaffold
sc872	2	1	LG17	0	0	0	nd	No recombinant marker pairs on scaffold
sc873	1	1	LG6	0	0	0	nd	<2 markers on scaffold
sc874	1	1	LG12	0	0	0	nd	<2 markers on scaffold
sc875	3	1	LG5	0	0	0	nd	No recombinant marker pairs on scaffold
sc876	2	1	LG1	1	1	0	plus	Orientation given by single recombinant marker pair
sc877	6	1	LG6	0	0	0	nd	No recombinant marker pairs on scaffold
sc878	1	1	LG9	0	0	0	nd	<2 markers on scaffold
sc880	3	1	LG5	1	1	0	plus	Orientation given by single recombinant marker pair
sc881	2	1	LG2	1	1	0	plus	Orientation given by single recombinant marker pair
sc882	6	1	LG7	3	3	0	plus	Orientation given by multiple recombinant marker pairs
sc883	6	1	LG23	0	0	0	nd	No recombinant marker pairs on scaffold
sc885	7	1	LG12	0	0	0	nd	No recombinant marker pairs on scaffold
sc886	2	2	LG14, LG15	0	0	0	nd	Scaffold chimeric between linkage groups
sc887	5	2	LG3, LG16	0	0	0	nd	Scaffold chimeric between linkage groups
sc888	1	1	LG3	0	0	0	nd	<2 markers on scaffold
sc889	1	1	LG1	0	0	0	nd	<2 markers on scaffold
sc890	1	1	LG6	0	0	0	nd	<2 markers on scaffold
sc892	4	1	LG1	1	1	0	plus	Orientation given by single recombinant marker pair
sc893	4	1	LG8	2	0	2	minus	Orientation given by multiple recombinant marker pairs
sc895	12	1	LG8	0	0	0	nd	No recombinant marker pairs on scaffold
sc897	1	1	LG10	0	0	0	nd	<2 markers on scaffold
sc898	5	1	LG18	0	0	0	nd	No recombinant marker pairs on scaffold
sc899	4	2	LG2, LG6	1	1	0	nd	Scaffold chimeric between and within linkage groups
sc900	3	1	LG8	0	0	0	nd	No recombinant marker pairs on scaffold
sc901	2	1	LG2	0	0	0	nd	No recombinant marker pairs on scaffold
sc902	3	1	LG1	1	1	0	plus	Orientation given by single recombinant marker pair
sc904	2	1	LG9	0	0	0	nd	No recombinant marker pairs on scaffold
sc905	2	1	LG16	1	1	0	plus	Orientation given by single recombinant marker pair
sc906	9	1	LG7	0	0	0	nd	No recombinant marker pairs on scaffold
sc907	4	1	LG9	0	0	0	nd	No recombinant marker pairs on scaffold
sc908	5	1	LG3	3	0	3	minus	Orientation given by multiple recombinant marker pairs
sc910	2	1	LG5	1	1	0	plus	Orientation given by single recombinant marker pair
sc911	3	1	LG5	0	0	0	nd	No recombinant marker pairs on scaffold
sc912	2	1	LG3	0	0	0	nd	No recombinant marker pairs on scaffold
sc913	11	1	LG19	1	1	0	plus	Orientation given by single recombinant marker pair
sc916	9	1	LG4	1	1	0	plus	Orientation given by single recombinant marker pair
sc917	2	1	LG11	1	1	0	plus	Orientation given by single recombinant marker pair
sc918	2	1	LG11	0	0	0	nd	No recombinant marker pairs on scaffold
sc919	5	1	LG2	0	0	0	nd	No recombinant marker pairs on scaffold
sc920	7	1	LG18	1	0	1	minus	Orientation given by single recombinant marker pair
sc921	6	1	LG14	3	2	1	nd	Genetic order of markers does not match physical order
sc922	4	1	LG4	0	0	0	nd	No recombinant marker pairs on scaffold
sc923	1	1	LG8	0	0	0	nd	<2 markers on scaffold
sc924	2	1	LG15	0	0	0	nd	No recombinant marker pairs on scaffold
sc925	8	1	LG15	0	0	0	nd	No recombinant marker pairs on scaffold
sc926	2	1	LG3	0	0	0	nd	No recombinant marker pairs on scaffold
sc927	3	1	LG15	1	0	1	minus	Orientation given by single recombinant marker pair
sc928	3	1	LG3	2	0	2	minus	Orientation given by multiple recombinant marker pairs
sc929	4	1	LG2	0	0	0	nd	No recombinant marker pairs on scaffold
sc930	4	1	LG5	1	0	1	minus	Orientation given by single recombinant marker pair
sc931	2	1	LG13	0	0	0	nd	No recombinant marker pairs on scaffold
sc932	2	1	LG4	0	0	0	nd	No recombinant marker pairs on scaffold
sc933	3	1	LG4	0	0	0	nd	No recombinant marker pairs on scaffold
sc934	5	1	LG6	3	3	0	plus	Orientation given by multiple recombinant marker pairs
sc935	4	1	LG10	2	2	0	plus	Orientation given by multiple recombinant marker pairs
sc936	1	1	LG4	0	0	0	nd	<2 markers on scaffold
sc937	3	1	LG1	0	0	0	nd	No recombinant marker pairs on scaffold
sc938	7	1	LG2	0	0	0	nd	No recombinant marker pairs on scaffold
sc940	4	1	LG1	0	0	0	nd	No recombinant marker pairs on scaffold
sc941	2	1	LG1	0	0	0	nd	No recombinant marker pairs on scaffold
sc942	7	1	LG5	0	0	0	nd	No recombinant marker pairs on scaffold
sc943	3	1	LG18	1	0	1	minus	Orientation given by single recombinant marker pair
sc944	6	2	LG4, LG6	1	0	1	nd	Scaffold chimeric between linkage groups
sc945	1	1	LG4	0	0	0	nd	<2 markers on scaffold
sc946	1	1	LG17	0	0	0	nd	<2 markers on scaffold
sc947	9	1	LG20	5	2	3	nd	Genetic order of markers does not match physical order
sc948	3	1	LG12	0	0	0	nd	No recombinant marker pairs on scaffold
sc950	9	1	LG15	0	0	0	nd	No recombinant marker pairs on scaffold
sc951	4	1	LG26	0	0	0	nd	No recombinant marker pairs on scaffold
sc952	1	1	LG6	0	0	0	nd	<2 markers on scaffold
sc954	2	2	LG6, LG20	0	0	0	nd	Scaffold chimeric between linkage groups
sc955	3	1	LG12	1	1	0	plus	Orientation given by single recombinant marker pair
sc956	1	1	LG2	0	0	0	nd	<2 markers on scaffold
sc957	2	1	LG15	0	0	0	nd	No recombinant marker pairs on scaffold
sc958	4	1	LG3	1	1	0	plus	Orientation given by single recombinant marker pair
sc959	3	1	LG15	1	0	1	minus	Orientation given by single recombinant marker pair
sc960	1	1	LG5	0	0	0	nd	<2 markers on scaffold
sc961	1	1	LG21	0	0	0	nd	<2 markers on scaffold
sc962	4	1	LG1	0	0	0	nd	No recombinant marker pairs on scaffold
sc964	9	2	LG3, LG9	1	1	0	nd	Scaffold chimeric between linkage groups
sc965	2	1	LG20	0	0	0	nd	No recombinant marker pairs on scaffold
sc966	1	1	LG4	0	0	0	nd	<2 markers on scaffold
sc967	4	1	LG7	0	0	0	nd	No recombinant marker pairs on scaffold
sc969	4	1	LG16	0	0	0	nd	No recombinant marker pairs on scaffold
sc970	6	1	LG3	4	4	0	plus	Orientation given by multiple recombinant marker pairs
sc971	6	1	LG5	1	1	0	plus	Orientation given by single recombinant marker pair
sc972	3	1	LG6	0	0	0	nd	No recombinant marker pairs on scaffold
sc974	3	1	LG7	1	1	0	plus	Orientation given by single recombinant marker pair
sc975	2	1	LG15	0	0	0	nd	No recombinant marker pairs on scaffold
sc976	1	1	LG13	0	0	0	nd	<2 markers on scaffold
sc977	6	1	LG2	2	1	1	nd	Genetic order of markers does not match physical order
sc978	3	1	LG4	0	0	0	nd	No recombinant marker pairs on scaffold
sc979	2	1	LG3	0	0	0	nd	No recombinant marker pairs on scaffold
sc980	2	1	LG19	0	0	0	nd	No recombinant marker pairs on scaffold
sc981	1	1	LG27	0	0	0	nd	<2 markers on scaffold
sc982	2	1	LG6	1	0	1	minus	Orientation given by single recombinant marker pair
sc983	5	1	LG1	0	0	0	nd	No recombinant marker pairs on scaffold
sc984	4	1	LG11	0	0	0	nd	No recombinant marker pairs on scaffold
sc985	1	1	LG7	0	0	0	nd	<2 markers on scaffold
sc987	2	1	LG23	1	0	1	minus	Orientation given by single recombinant marker pair
sc988	4	1	LG2	0	0	0	nd	No recombinant marker pairs on scaffold
sc989	1	1	LG4	0	0	0	nd	<2 markers on scaffold
sc990	6	1	LG8	2	0	2	minus	Orientation given by multiple recombinant marker pairs
sc992	2	1	LG9	0	0	0	nd	No recombinant marker pairs on scaffold
sc993	5	1	LG22	0	0	0	nd	No recombinant marker pairs on scaffold
sc994	3	1	LG23	0	0	0	nd	No recombinant marker pairs on scaffold
sc995	1	1	LG2	0	0	0	nd	<2 markers on scaffold
sc996	5	1	LG5	0	0	0	nd	No recombinant marker pairs on scaffold
sc997	2	1	LG10	0	0	0	nd	No recombinant marker pairs on scaffold
sc998	4	1	LG1	0	0	0	nd	No recombinant marker pairs on scaffold
sc999	3	1	LG5	0	0	0	nd	No recombinant marker pairs on scaffold
sc1000	5	1	LG1	0	0	0	nd	No recombinant marker pairs on scaffold
sc1001	1	1	LG7	0	0	0	nd	<2 markers on scaffold
sc1002	5	1	LG15	0	0	0	nd	No recombinant marker pairs on scaffold
sc1003	4	1	LG4	0	0	0	nd	No recombinant marker pairs on scaffold
sc1004	4	1	LG19	1	0	1	minus	Orientation given by single recombinant marker pair
sc1005	6	1	LG9	2	0	2	minus	Orientation given by multiple recombinant marker pairs
sc1006	4	1	LG17	0	0	0	nd	No recombinant marker pairs on scaffold
sc1007	4	1	LG16	0	0	0	nd	No recombinant marker pairs on scaffold
sc1008	1	1	LG10	0	0	0	nd	<2 markers on scaffold
sc1009	2	1	LG19	0	0	0	nd	No recombinant marker pairs on scaffold
sc1010	12	1	LG9	0	0	0	nd	No recombinant marker pairs on scaffold
sc1011	1	1	LG15	0	0	0	nd	<2 markers on scaffold
sc1012	3	1	LG1	0	0	0	nd	No recombinant marker pairs on scaffold
sc1013	5	1	LG13	0	0	0	nd	No recombinant marker pairs on scaffold
sc1017	9	1	LG8	4	4	0	plus	Orientation given by multiple recombinant marker pairs
sc1018	8	1	LG6	1	0	1	minus	Orientation given by single recombinant marker pair
sc1019	4	1	LG11	0	0	0	nd	No recombinant marker pairs on scaffold
sc1020	7	1	LG5	0	0	0	nd	No recombinant marker pairs on scaffold
sc1021	7	1	LG4	1	1	0	plus	Orientation given by single recombinant marker pair
sc1022	1	1	LG5	0	0	0	nd	<2 markers on scaffold
sc1025	7	1	LG3	0	0	0	nd	No recombinant marker pairs on scaffold
sc1026	1	1	LG7	0	0	0	nd	<2 markers on scaffold
sc1028	2	1	LG14	0	0	0	nd	No recombinant marker pairs on scaffold
sc1029	5	1	LG18	2	1	1	nd	Genetic order of markers does not match physical order
sc1030	2	1	LG8	1	0	1	minus	Orientation given by single recombinant marker pair
sc1033	2	1	LG13	0	0	0	nd	No recombinant marker pairs on scaffold
sc1034	4	1	LG2	0	0	0	nd	No recombinant marker pairs on scaffold
sc1035	2	1	LG11	0	0	0	nd	No recombinant marker pairs on scaffold
sc1036	4	1	LG10	0	0	0	nd	No recombinant marker pairs on scaffold
sc1037	3	1	LG1	0	0	0	nd	No recombinant marker pairs on scaffold
sc1038	2	1	LG14	0	0	0	nd	No recombinant marker pairs on scaffold
sc1039	1	1	LG15	0	0	0	nd	<2 markers on scaffold
sc1040	2	1	LG11	0	0	0	nd	No recombinant marker pairs on scaffold
sc1041	3	2	LG1, LG2	0	0	0	nd	Scaffold chimeric between linkage groups
sc1042	5	1	LG3	1	0	1	minus	Orientation given by single recombinant marker pair
sc1043	2	1	LG8	0	0	0	nd	No recombinant marker pairs on scaffold
sc1044	3	1	LG5	0	0	0	nd	No recombinant marker pairs on scaffold
sc1045	2	1	LG19	1	0	1	minus	Orientation given by single recombinant marker pair
sc1046	8	1	LG8	1	1	0	plus	Orientation given by single recombinant marker pair
sc1047	2	1	LG13	0	0	0	nd	No recombinant marker pairs on scaffold
sc1048	5	1	LG17	0	0	0	nd	No recombinant marker pairs on scaffold
sc1049	3	1	LG15	0	0	0	nd	No recombinant marker pairs on scaffold
sc1050	5	1	LG11	3	3	0	plus	Orientation given by multiple recombinant marker pairs
sc1051	4	1	LG12	0	0	0	nd	No recombinant marker pairs on scaffold
sc1052	7	1	LG4	0	0	0	nd	No recombinant marker pairs on scaffold
sc1053	3	1	LG7	1	1	0	plus	Orientation given by single recombinant marker pair
sc1054	8	1	LG3	0	0	0	nd	No recombinant marker pairs on scaffold
sc1055	1	1	LG1	0	0	0	nd	<2 markers on scaffold
sc1058	1	1	LG5	0	0	0	nd	<2 markers on scaffold
sc1059	1	1	LG17	0	0	0	nd	<2 markers on scaffold
sc1060	2	1	LG21	0	0	0	nd	No recombinant marker pairs on scaffold
sc1063	3	1	LG10	0	0	0	nd	No recombinant marker pairs on scaffold
sc1064	3	1	LG4	1	1	0	plus	Orientation given by single recombinant marker pair
sc1065	3	1	LG16	0	0	0	nd	No recombinant marker pairs on scaffold
sc1066	1	1	LG5	0	0	0	nd	<2 markers on scaffold
sc1067	2	1	LG8	1	0	1	minus	Orientation given by single recombinant marker pair
sc1068	4	1	LG4	0	0	0	nd	No recombinant marker pairs on scaffold
sc1069	7	1	LG5	0	0	0	nd	No recombinant marker pairs on scaffold
sc1070	5	1	LG12	0	0	0	nd	No recombinant marker pairs on scaffold
sc1071	2	1	LG2	0	0	0	nd	No recombinant marker pairs on scaffold
sc1072	4	1	LG9	1	1	0	plus	Orientation given by single recombinant marker pair
sc1073	1	1	LG9	0	0	0	nd	<2 markers on scaffold
sc1074	4	1	LG13	1	0	1	minus	Orientation given by single recombinant marker pair
sc1075	1	1	LG5	0	0	0	nd	<2 markers on scaffold
sc1076	2	1	LG12	0	0	0	nd	No recombinant marker pairs on scaffold
sc1078	5	1	LG7	2	0	2	minus	Orientation given by multiple recombinant marker pairs
sc1079	2	1	LG1	0	0	0	nd	No recombinant marker pairs on scaffold
sc1080	5	1	LG24	1	0	1	minus	Orientation given by single recombinant marker pair
sc1081	3	1	LG2	1	1	0	plus	Orientation given by single recombinant marker pair
sc1082	1	1	LG12	0	0	0	nd	<2 markers on scaffold
sc1083	5	1	LG15	0	0	0	nd	No recombinant marker pairs on scaffold
sc1084	3	1	LG13	0	0	0	nd	No recombinant marker pairs on scaffold
sc1085	5	1	LG20	0	0	0	nd	No recombinant marker pairs on scaffold
sc1086	4	1	LG2	0	0	0	nd	No recombinant marker pairs on scaffold
sc1087	4	1	LG14	1	1	0	plus	Orientation given by single recombinant marker pair
sc1088	5	1	LG10	0	0	0	nd	No recombinant marker pairs on scaffold
sc1089	6	1	LG5	0	0	0	nd	No recombinant marker pairs on scaffold
sc1090	2	1	LG1	1	0	1	minus	Orientation given by single recombinant marker pair
sc1091	4	1	LG6	2	2	0	plus	Orientation given by multiple recombinant marker pairs
sc1092	5	1	LG15	1	1	0	plus	Orientation given by single recombinant marker pair
sc1093	26	1	LG7	4	2	2	nd	Genetic order of markers does not match physical order
sc1094	4	1	LG12	0	0	0	nd	No recombinant marker pairs on scaffold
sc1095	1	1	LG12	0	0	0	nd	<2 markers on scaffold
sc1096	3	1	LG9	0	0	0	nd	No recombinant marker pairs on scaffold
sc1097	1	1	LG9	0	0	0	nd	<2 markers on scaffold
sc1098	11	1	LG2	4	0	4	minus	Orientation given by multiple recombinant marker pairs
sc1099	2	1	LG11	0	0	0	nd	No recombinant marker pairs on scaffold
sc1101	7	1	LG2	0	0	0	nd	No recombinant marker pairs on scaffold
sc1102	8	1	LG5	0	0	0	nd	No recombinant marker pairs on scaffold
sc1103	3	1	LG21	1	0	1	minus	Orientation given by single recombinant marker pair
sc1106	3	1	LG7	1	1	0	plus	Orientation given by single recombinant marker pair
sc1107	1	1	LG13	0	0	0	nd	<2 markers on scaffold
sc1108	8	1	LG12	0	0	0	nd	No recombinant marker pairs on scaffold
sc1109	1	1	LG2	0	0	0	nd	<2 markers on scaffold
sc1110	5	1	LG4	0	0	0	nd	No recombinant marker pairs on scaffold
sc1111	1	1	LG15	0	0	0	nd	<2 markers on scaffold
sc1112	7	1	LG9	0	0	0	nd	No recombinant marker pairs on scaffold
sc1114	4	1	LG27	0	0	0	nd	No recombinant marker pairs on scaffold
sc1117	12	2	LG10, LG12	3	0	3	nd	Scaffold chimeric between linkage groups
sc1118	1	1	LG11	0	0	0	nd	<2 markers on scaffold
sc1119	6	1	LG5	3	3	0	plus	Orientation given by multiple recombinant marker pairs
sc1120	16	1	LG9	0	0	0	nd	No recombinant marker pairs on scaffold
sc1121	2	1	LG7	1	1	0	plus	Orientation given by single recombinant marker pair
sc1122	1	1	LG19	0	0	0	nd	<2 markers on scaffold
sc1123	3	2	LG3, LG8	0	0	0	nd	Scaffold chimeric between linkage groups
sc1124	5	1	LG3	0	0	0	nd	No recombinant marker pairs on scaffold
sc1125	8	1	LG16	3	3	0	plus	Orientation given by multiple recombinant marker pairs
sc1126	4	1	LG23	0	0	0	nd	No recombinant marker pairs on scaffold
sc1127	3	1	LG8	1	0	1	minus	Orientation given by single recombinant marker pair
sc1128	2	1	LG1	0	0	0	nd	No recombinant marker pairs on scaffold
sc1130	2	1	LG13	0	0	0	nd	No recombinant marker pairs on scaffold
sc1131	2	1	LG14	0	0	0	nd	No recombinant marker pairs on scaffold
sc1132	4	1	LG3	0	0	0	nd	No recombinant marker pairs on scaffold
sc1133	4	1	LG6	0	0	0	nd	No recombinant marker pairs on scaffold
sc1134	4	1	LG2	1	0	1	minus	Orientation given by single recombinant marker pair
sc1135	3	1	LG1	0	0	0	nd	No recombinant marker pairs on scaffold
sc1136	3	1	LG2	1	1	0	plus	Orientation given by single recombinant marker pair
sc1137	1	1	LG5	0	0	0	nd	<2 markers on scaffold
sc1138	2	1	LG10	0	0	0	nd	No recombinant marker pairs on scaffold
sc1139	7	2	LG9, LG13	0	0	0	nd	Scaffold chimeric between linkage groups
sc1140	6	1	LG22	0	0	0	nd	No recombinant marker pairs on scaffold
sc1141	2	1	LG16	0	0	0	nd	No recombinant marker pairs on scaffold
sc1143	4	1	LG4	0	0	0	nd	No recombinant marker pairs on scaffold
sc1144	5	1	LG17	0	0	0	nd	No recombinant marker pairs on scaffold
sc1145	1	1	LG19	0	0	0	nd	<2 markers on scaffold
sc1146	4	1	LG5	2	1	1	nd	Genetic order of markers does not match physical order
sc1147	1	1	LG14	0	0	0	nd	<2 markers on scaffold
sc1148	1	1	LG11	0	0	0	nd	<2 markers on scaffold
sc1150	5	1	LG12	0	0	0	nd	No recombinant marker pairs on scaffold
sc1151	1	1	LG17	0	0	0	nd	<2 markers on scaffold
sc1152	4	1	LG13	0	0	0	nd	No recombinant marker pairs on scaffold
sc1153	2	1	LG3	0	0	0	nd	No recombinant marker pairs on scaffold
sc1154	2	1	LG16	0	0	0	nd	No recombinant marker pairs on scaffold
sc1155	7	1	LG16	0	0	0	nd	No recombinant marker pairs on scaffold
sc1156	6	2	LG5, LG8	2	0	2	nd	Scaffold chimeric between linkage groups
sc1157	3	1	LG9	0	0	0	nd	No recombinant marker pairs on scaffold
sc1158	3	1	LG6	0	0	0	nd	No recombinant marker pairs on scaffold
sc1160	4	1	LG17	0	0	0	nd	No recombinant marker pairs on scaffold
sc1161	4	1	LG7	1	1	0	plus	Orientation given by single recombinant marker pair
sc1162	5	1	LG17	0	0	0	nd	No recombinant marker pairs on scaffold
sc1163	1	1	LG4	0	0	0	nd	<2 markers on scaffold
sc1164	2	1	LG1	1	0	1	minus	Orientation given by single recombinant marker pair
sc1165	1	1	LG9	0	0	0	nd	<2 markers on scaffold
sc1166	9	1	LG8	0	0	0	nd	No recombinant marker pairs on scaffold
sc1167	1	1	LG11	0	0	0	nd	<2 markers on scaffold
sc1169	5	1	LG6	0	0	0	nd	No recombinant marker pairs on scaffold
sc1170	4	1	LG7	1	0	1	minus	Orientation given by single recombinant marker pair
sc1171	3	1	LG8	0	0	0	nd	No recombinant marker pairs on scaffold
sc1172	2	1	LG15	0	0	0	nd	No recombinant marker pairs on scaffold
sc1175	1	1	LG7	0	0	0	nd	<2 markers on scaffold
sc1177	1	1	LG7	0	0	0	nd	<2 markers on scaffold
sc1179	2	1	LG5	1	0	1	minus	Orientation given by single recombinant marker pair
sc1180	6	1	LG12	0	0	0	nd	No recombinant marker pairs on scaffold
sc1181	2	1	LG4	1	0	1	minus	Orientation given by single recombinant marker pair
sc1182	6	1	LG7	1	1	0	plus	Orientation given by single recombinant marker pair
sc1183	4	2	LG1, LG3	0	0	0	nd	Scaffold chimeric between linkage groups
sc1184	4	1	LG2	1	0	1	minus	Orientation given by single recombinant marker pair
sc1185	1	1	LG17	0	0	0	nd	<2 markers on scaffold
sc1187	3	1	LG1	0	0	0	nd	No recombinant marker pairs on scaffold
sc1188	4	1	LG3	0	0	0	nd	No recombinant marker pairs on scaffold
sc1189	5	1	LG1	0	0	0	nd	No recombinant marker pairs on scaffold
sc1190	3	1	LG1	1	1	0	plus	Orientation given by single recombinant marker pair
sc1191	1	1	LG17	0	0	0	nd	<2 markers on scaffold
sc1192	4	2	LG11, LG13	0	0	0	nd	Scaffold chimeric between linkage groups
sc1193	3	1	LG17	0	0	0	nd	No recombinant marker pairs on scaffold
sc1194	5	1	LG1	0	0	0	nd	No recombinant marker pairs on scaffold
sc1195	4	1	LG4	0	0	0	nd	No recombinant marker pairs on scaffold
sc1196	2	1	LG11	0	0	0	nd	No recombinant marker pairs on scaffold
sc1197	1	1	LG1	0	0	0	nd	<2 markers on scaffold
sc1198	8	1	LG8	2	0	2	minus	Orientation given by multiple recombinant marker pairs
sc1201	5	1	LG19	2	1	1	nd	Genetic order of markers does not match physical order
sc1202	4	1	LG4	0	0	0	nd	No recombinant marker pairs on scaffold
sc1204	5	1	LG11	0	0	0	nd	No recombinant marker pairs on scaffold
sc1205	9	1	LG1	0	0	0	nd	No recombinant marker pairs on scaffold
sc1206	3	2	LG4, LG7	0	0	0	nd	Scaffold chimeric between linkage groups
sc1207	2	1	LG7	0	0	0	nd	No recombinant marker pairs on scaffold
sc1208	4	1	LG20	0	0	0	nd	No recombinant marker pairs on scaffold
sc1209	1	1	LG5	0	0	0	nd	<2 markers on scaffold
sc1210	2	1	LG19	1	0	1	minus	Orientation given by single recombinant marker pair
sc1212	2	1	LG20	0	0	0	nd	No recombinant marker pairs on scaffold
sc1213	4	1	LG15	1	0	1	minus	Orientation given by single recombinant marker pair
sc1214	5	1	LG11	0	0	0	nd	No recombinant marker pairs on scaffold
sc1216	10	1	LG15	1	0	1	minus	Orientation given by single recombinant marker pair
sc1217	1	1	LG5	0	0	0	nd	<2 markers on scaffold
sc1218	7	1	LG5	4	4	0	plus	Orientation given by multiple recombinant marker pairs
sc1219	3	1	LG3	0	0	0	nd	No recombinant marker pairs on scaffold
sc1220	3	1	LG3	0	0	0	nd	No recombinant marker pairs on scaffold
sc1221	2	1	LG10	1	1	0	plus	Orientation given by single recombinant marker pair
sc1222	5	1	LG1	0	0	0	nd	No recombinant marker pairs on scaffold
sc1223	3	1	LG1	1	1	0	plus	Orientation given by single recombinant marker pair
sc1224	4	1	LG14	0	0	0	nd	No recombinant marker pairs on scaffold
sc1226	3	1	LG8	0	0	0	nd	No recombinant marker pairs on scaffold
sc1227	2	1	LG1	0	0	0	nd	No recombinant marker pairs on scaffold
sc1229	4	1	LG3	1	1	0	plus	Orientation given by single recombinant marker pair
sc1231	3	1	LG2	1	1	0	plus	Orientation given by single recombinant marker pair
sc1233	2	1	LG16	0	0	0	nd	No recombinant marker pairs on scaffold
sc1234	3	1	LG3	0	0	0	nd	No recombinant marker pairs on scaffold
sc1236	10	1	LG14	2	1	1	nd	Genetic order of markers does not match physical order
sc1237	3	1	LG13	1	0	1	minus	Orientation given by single recombinant marker pair
sc1239	2	1	LG14	0	0	0	nd	No recombinant marker pairs on scaffold
sc1240	4	1	LG4	1	0	1	minus	Orientation given by single recombinant marker pair
sc1241	6	1	LG15	0	0	0	nd	No recombinant marker pairs on scaffold
sc1243	5	1	LG13	0	0	0	nd	No recombinant marker pairs on scaffold
sc1244	3	1	LG21	0	0	0	nd	No recombinant marker pairs on scaffold
sc1245	3	1	LG3	0	0	0	nd	No recombinant marker pairs on scaffold
sc1247	7	1	LG10	0	0	0	nd	No recombinant marker pairs on scaffold
sc1248	12	1	LG8	0	0	0	nd	No recombinant marker pairs on scaffold
sc1249	2	1	LG4	0	0	0	nd	No recombinant marker pairs on scaffold
sc1250	12	1	LG5	2	0	2	minus	Orientation given by multiple recombinant marker pairs
sc1251	3	1	LG5	0	0	0	nd	No recombinant marker pairs on scaffold
sc1252	2	1	LG25	0	0	0	nd	No recombinant marker pairs on scaffold
sc1253	3	1	LG3	0	0	0	nd	No recombinant marker pairs on scaffold
sc1254	9	2	LG7, LG17	0	0	0	nd	Scaffold chimeric between linkage groups
sc1255	6	1	LG20	0	0	0	nd	No recombinant marker pairs on scaffold
sc1256	3	1	LG1	0	0	0	nd	No recombinant marker pairs on scaffold
sc1258	1	1	LG15	0	0	0	nd	<2 markers on scaffold
sc1259	4	1	LG10	0	0	0	nd	No recombinant marker pairs on scaffold
sc1260	1	1	LG9	0	0	0	nd	<2 markers on scaffold
sc1263	12	1	LG19	0	0	0	nd	No recombinant marker pairs on scaffold
sc1264	1	1	LG2	0	0	0	nd	<2 markers on scaffold
sc1265	5	1	LG12	2	2	0	plus	Orientation given by multiple recombinant marker pairs
sc1266	2	1	LG2	0	0	0	nd	No recombinant marker pairs on scaffold
sc1267	1	1	LG9	0	0	0	nd	<2 markers on scaffold
sc1269	1	1	LG7	0	0	0	nd	<2 markers on scaffold
sc1270	3	1	LG14	0	0	0	nd	No recombinant marker pairs on scaffold
sc1271	6	1	LG7	0	0	0	nd	No recombinant marker pairs on scaffold
sc1272	2	1	LG10	0	0	0	nd	No recombinant marker pairs on scaffold
sc1273	2	1	LG17	1	1	0	plus	Orientation given by single recombinant marker pair
sc1274	2	1	LG1	0	0	0	nd	No recombinant marker pairs on scaffold
sc1275	8	1	LG7	0	0	0	nd	No recombinant marker pairs on scaffold
sc1276	1	1	LG16	0	0	0	nd	<2 markers on scaffold
sc1277	2	1	LG14	0	0	0	nd	No recombinant marker pairs on scaffold
sc1278	4	1	LG4	0	0	0	nd	No recombinant marker pairs on scaffold
sc1280	2	1	LG18	0	0	0	nd	No recombinant marker pairs on scaffold
sc1281	5	1	LG9	0	0	0	nd	No recombinant marker pairs on scaffold
sc1282	8	1	LG15	0	0	0	nd	No recombinant marker pairs on scaffold
sc1283	1	1	LG5	0	0	0	nd	<2 markers on scaffold
sc1284	2	1	LG15	0	0	0	nd	No recombinant marker pairs on scaffold
sc1285	2	1	LG13	0	0	0	nd	No recombinant marker pairs on scaffold
sc1286	3	1	LG7	0	0	0	nd	No recombinant marker pairs on scaffold
sc1288	1	1	LG9	0	0	0	nd	<2 markers on scaffold
sc1289	5	1	LG13	0	0	0	nd	No recombinant marker pairs on scaffold
sc1290	4	1	LG9	0	0	0	nd	No recombinant marker pairs on scaffold
sc1291	1	1	LG11	0	0	0	nd	<2 markers on scaffold
sc1292	3	1	LG13	0	0	0	nd	No recombinant marker pairs on scaffold
sc1294	2	1	LG5	0	0	0	nd	No recombinant marker pairs on scaffold
sc1296	6	1	LG16	0	0	0	nd	No recombinant marker pairs on scaffold
sc1297	3	1	LG7	2	0	2	minus	Orientation given by multiple recombinant marker pairs
sc1300	3	1	LG16	1	0	1	minus	Orientation given by single recombinant marker pair
sc1301	1	1	LG2	0	0	0	nd	<2 markers on scaffold
sc1302	3	1	LG15	0	0	0	nd	No recombinant marker pairs on scaffold
sc1303	3	1	LG26	0	0	0	nd	No recombinant marker pairs on scaffold
sc1304	5	1	LG15	0	0	0	nd	No recombinant marker pairs on scaffold
sc1306	1	1	LG14	0	0	0	nd	<2 markers on scaffold
sc1307	5	1	LG14	0	0	0	nd	No recombinant marker pairs on scaffold
sc1308	3	1	LG4	0	0	0	nd	No recombinant marker pairs on scaffold
sc1309	2	1	LG17	0	0	0	nd	No recombinant marker pairs on scaffold
sc1310	1	1	LG3	0	0	0	nd	<2 markers on scaffold
sc1313	4	1	LG6	0	0	0	nd	No recombinant marker pairs on scaffold
sc1314	2	1	LG11	1	0	1	minus	Orientation given by single recombinant marker pair
sc1316	2	1	LG15	0	0	0	nd	No recombinant marker pairs on scaffold
sc1317	2	1	LG1	0	0	0	nd	No recombinant marker pairs on scaffold
sc1318	2	1	LG5	1	1	0	plus	Orientation given by single recombinant marker pair
sc1319	1	1	LG1	0	0	0	nd	<2 markers on scaffold
sc1321	1	1	LG2	0	0	0	nd	<2 markers on scaffold
sc1322	1	1	LG17	0	0	0	nd	<2 markers on scaffold
sc1324	2	1	LG7	0	0	0	nd	No recombinant marker pairs on scaffold
sc1325	3	1	LG6	0	0	0	nd	No recombinant marker pairs on scaffold
sc1326	5	1	LG6	0	0	0	nd	No recombinant marker pairs on scaffold
sc1327	3	1	LG1	0	0	0	nd	No recombinant marker pairs on scaffold
sc1328	5	1	LG14	0	0	0	nd	No recombinant marker pairs on scaffold
sc1329	2	1	LG8	0	0	0	nd	No recombinant marker pairs on scaffold
sc1331	1	1	LG11	0	0	0	nd	<2 markers on scaffold
sc1332	5	2	LG11, LG17	0	0	0	nd	Scaffold chimeric between linkage groups
sc1334	10	1	LG13	0	0	0	nd	No recombinant marker pairs on scaffold
sc1335	6	1	LG9	0	0	0	nd	No recombinant marker pairs on scaffold
sc1336	1	1	LG9	0	0	0	nd	<2 markers on scaffold
sc1337	3	1	LG10	1	0	1	minus	Orientation given by single recombinant marker pair
sc1338	3	1	LG5	0	0	0	nd	No recombinant marker pairs on scaffold
sc1340	4	1	LG1	0	0	0	nd	No recombinant marker pairs on scaffold
sc1341	1	1	LG3	0	0	0	nd	<2 markers on scaffold
sc1342	8	1	LG20	0	0	0	nd	No recombinant marker pairs on scaffold
sc1343	3	1	LG18	1	0	1	minus	Orientation given by single recombinant marker pair
sc1344	1	1	LG16	0	0	0	nd	<2 markers on scaffold
sc1345	3	1	LG23	0	0	0	nd	No recombinant marker pairs on scaffold
sc1346	5	1	LG13	0	0	0	nd	No recombinant marker pairs on scaffold
sc1348	2	1	LG8	1	1	0	plus	Orientation given by single recombinant marker pair
sc1349	2	1	LG17	0	0	0	nd	No recombinant marker pairs on scaffold
sc1350	1	1	LG22	0	0	0	nd	<2 markers on scaffold
sc1351	10	1	LG5	0	0	0	nd	No recombinant marker pairs on scaffold
sc1352	2	1	LG13	1	0	1	minus	Orientation given by single recombinant marker pair
sc1353	2	1	LG16	0	0	0	nd	No recombinant marker pairs on scaffold
sc1354	7	2	LG3, LG14	1	1	0	nd	Scaffold chimeric between linkage groups
sc1355	1	1	LG22	0	0	0	nd	<2 markers on scaffold
sc1356	1	1	LG1	0	0	0	nd	<2 markers on scaffold
sc1357	5	1	LG1	0	0	0	nd	No recombinant marker pairs on scaffold
sc1358	1	1	LG1	0	0	0	nd	<2 markers on scaffold
sc1360	5	1	LG14	2	2	0	plus	Orientation given by multiple recombinant marker pairs
sc1361	1	1	LG27	0	0	0	nd	<2 markers on scaffold
sc1362	2	1	LG6	1	0	1	minus	Orientation given by single recombinant marker pair
sc1363	5	1	LG6	0	0	0	nd	No recombinant marker pairs on scaffold
sc1364	3	2	LG12, LG15	0	0	0	nd	Scaffold chimeric between linkage groups
sc1365	1	1	LG5	0	0	0	nd	<2 markers on scaffold
sc1366	4	1	LG12	1	0	1	minus	Orientation given by single recombinant marker pair
sc1368	6	1	LG4	0	0	0	nd	No recombinant marker pairs on scaffold
sc1369	7	1	LG25	1	1	0	plus	Orientation given by single recombinant marker pair
sc1370	6	1	LG3	0	0	0	nd	No recombinant marker pairs on scaffold
sc1371	2	1	LG3	1	0	1	minus	Orientation given by single recombinant marker pair
sc1372	2	1	LG8	0	0	0	nd	No recombinant marker pairs on scaffold
sc1373	1	1	LG13	0	0	0	nd	<2 markers on scaffold
sc1374	2	1	LG14	0	0	0	nd	No recombinant marker pairs on scaffold
sc1376	3	1	LG6	0	0	0	nd	No recombinant marker pairs on scaffold
sc1377	4	1	LG3	1	0	1	minus	Orientation given by single recombinant marker pair
sc1378	3	1	LG22	0	0	0	nd	No recombinant marker pairs on scaffold
sc1379	2	1	LG4	0	0	0	nd	No recombinant marker pairs on scaffold
sc1380	4	1	LG4	0	0	0	nd	No recombinant marker pairs on scaffold
sc1381	2	1	LG1	0	0	0	nd	No recombinant marker pairs on scaffold
sc1382	4	1	LG15	0	0	0	nd	No recombinant marker pairs on scaffold
sc1385	3	1	LG11	0	0	0	nd	No recombinant marker pairs on scaffold
sc1386	17	1	LG9	2	2	0	plus	Orientation given by multiple recombinant marker pairs
sc1387	7	1	LG3	0	0	0	nd	No recombinant marker pairs on scaffold
sc1388	3	1	LG2	0	0	0	nd	No recombinant marker pairs on scaffold
sc1389	1	1	LG1	0	0	0	nd	<2 markers on scaffold
sc1390	1	1	LG1	0	0	0	nd	<2 markers on scaffold
sc1391	2	1	LG26	0	0	0	nd	No recombinant marker pairs on scaffold
sc1392	1	1	LG7	0	0	0	nd	<2 markers on scaffold
sc1393	1	1	LG6	0	0	0	nd	<2 markers on scaffold
sc1394	1	1	LG26	0	0	0	nd	<2 markers on scaffold
sc1395	1	1	LG5	0	0	0	nd	<2 markers on scaffold
sc1397	3	1	LG1	0	0	0	nd	No recombinant marker pairs on scaffold
sc1398	4	1	LG16	1	1	0	plus	Orientation given by single recombinant marker pair
sc1399	2	1	LG19	1	1	0	plus	Orientation given by single recombinant marker pair
sc1400	1	1	LG6	0	0	0	nd	<2 markers on scaffold
sc1401	1	1	LG16	0	0	0	nd	<2 markers on scaffold
sc1402	1	1	LG16	0	0	0	nd	<2 markers on scaffold
sc1403	4	1	LG13	0	0	0	nd	No recombinant marker pairs on scaffold
sc1404	4	1	LG8	1	1	0	plus	Orientation given by single recombinant marker pair
sc1405	4	1	LG2	1	1	0	plus	Orientation given by single recombinant marker pair
sc1406	4	1	LG1	0	0	0	nd	No recombinant marker pairs on scaffold
sc1407	7	1	LG3	2	2	0	plus	Orientation given by multiple recombinant marker pairs
sc1408	6	1	LG21	0	0	0	nd	No recombinant marker pairs on scaffold
sc1411	9	1	LG9	0	0	0	nd	No recombinant marker pairs on scaffold
sc1412	1	1	LG14	0	0	0	nd	<2 markers on scaffold
sc1413	5	1	LG12	2	2	0	plus	Orientation given by multiple recombinant marker pairs
sc1414	1	1	LG5	0	0	0	nd	<2 markers on scaffold
sc1415	2	1	LG21	1	1	0	plus	Orientation given by single recombinant marker pair
sc1416	4	1	LG17	0	0	0	nd	No recombinant marker pairs on scaffold
sc1418	1	1	LG5	0	0	0	nd	<2 markers on scaffold
sc1419	1	1	LG3	0	0	0	nd	<2 markers on scaffold
sc1420	1	1	LG3	0	0	0	nd	<2 markers on scaffold
sc1421	2	1	LG2	0	0	0	nd	No recombinant marker pairs on scaffold
sc1422	2	1	LG15	0	0	0	nd	No recombinant marker pairs on scaffold
sc1423	1	1	LG15	0	0	0	nd	<2 markers on scaffold
sc1424	1	1	LG9	0	0	0	nd	<2 markers on scaffold
sc1426	3	1	LG11	0	0	0	nd	No recombinant marker pairs on scaffold
sc1428	3	1	LG9	0	0	0	nd	No recombinant marker pairs on scaffold
sc1429	1	1	LG14	0	0	0	nd	<2 markers on scaffold
sc1430	5	1	LG15	0	0	0	nd	No recombinant marker pairs on scaffold
sc1432	2	1	LG5	0	0	0	nd	No recombinant marker pairs on scaffold
sc1433	3	1	LG13	1	0	1	minus	Orientation given by single recombinant marker pair
sc1434	1	1	LG6	0	0	0	nd	<2 markers on scaffold
sc1435	2	1	LG11	0	0	0	nd	No recombinant marker pairs on scaffold
sc1437	3	2	LG9, LG11	0	0	0	nd	Scaffold chimeric between linkage groups
sc1438	7	1	LG6	0	0	0	nd	No recombinant marker pairs on scaffold
sc1439	2	1	LG9	0	0	0	nd	No recombinant marker pairs on scaffold
sc1440	3	1	LG14	0	0	0	nd	No recombinant marker pairs on scaffold
sc1441	4	1	LG9	0	0	0	nd	No recombinant marker pairs on scaffold
sc1442	4	2	LG13, LG15	0	0	0	nd	Scaffold chimeric between linkage groups
sc1443	4	1	LG12	1	1	0	plus	Orientation given by single recombinant marker pair
sc1444	3	1	LG1	0	0	0	nd	No recombinant marker pairs on scaffold
sc1445	2	1	LG6	1	0	1	minus	Orientation given by single recombinant marker pair
sc1446	2	1	LG14	1	0	1	minus	Orientation given by single recombinant marker pair
sc1447	1	1	LG24	0	0	0	nd	<2 markers on scaffold
sc1448	2	1	LG9	0	0	0	nd	No recombinant marker pairs on scaffold
sc1449	2	1	LG6	0	0	0	nd	No recombinant marker pairs on scaffold
sc1450	1	1	LG5	0	0	0	nd	<2 markers on scaffold
sc1452	2	1	LG11	0	0	0	nd	No recombinant marker pairs on scaffold
sc1453	1	1	LG20	0	0	0	nd	<2 markers on scaffold
sc1454	2	1	LG21	0	0	0	nd	No recombinant marker pairs on scaffold
sc1455	2	1	LG1	1	0	1	minus	Orientation given by single recombinant marker pair
sc1457	3	1	LG17	0	0	0	nd	No recombinant marker pairs on scaffold
sc1458	5	1	LG4	0	0	0	nd	No recombinant marker pairs on scaffold
sc1459	6	1	LG16	0	0	0	nd	No recombinant marker pairs on scaffold
sc1460	5	1	LG5	0	0	0	nd	No recombinant marker pairs on scaffold
sc1461	1	1	LG5	0	0	0	nd	<2 markers on scaffold
sc1462	3	1	LG1	1	1	0	plus	Orientation given by single recombinant marker pair
sc1464	4	1	LG5	0	0	0	nd	No recombinant marker pairs on scaffold
sc1466	3	1	LG4	0	0	0	nd	No recombinant marker pairs on scaffold
sc1467	1	1	LG2	0	0	0	nd	<2 markers on scaffold
sc1468	3	1	LG2	0	0	0	nd	No recombinant marker pairs on scaffold
sc1469	5	1	LG1	0	0	0	nd	No recombinant marker pairs on scaffold
sc1472	9	1	LG4	1	1	0	plus	Orientation given by single recombinant marker pair
sc1473	2	1	LG13	0	0	0	nd	No recombinant marker pairs on scaffold
sc1474	1	1	LG13	0	0	0	nd	<2 markers on scaffold
sc1476	1	1	LG16	0	0	0	nd	<2 markers on scaffold
sc1477	1	1	LG14	0	0	0	nd	<2 markers on scaffold
sc1478	6	1	LG2	1	0	1	minus	Orientation given by single recombinant marker pair
sc1479	2	1	LG15	0	0	0	nd	No recombinant marker pairs on scaffold
sc1482	2	2	LG1, LG8	0	0	0	nd	Scaffold chimeric between linkage groups
sc1483	2	1	LG4	0	0	0	nd	No recombinant marker pairs on scaffold
sc1484	8	1	LG15	0	0	0	nd	No recombinant marker pairs on scaffold
sc1487	3	1	LG13	0	0	0	nd	No recombinant marker pairs on scaffold
sc1489	3	1	LG14	0	0	0	nd	No recombinant marker pairs on scaffold
sc1490	2	1	LG2	0	0	0	nd	No recombinant marker pairs on scaffold
sc1491	7	1	LG10	2	0	2	minus	Orientation given by multiple recombinant marker pairs
sc1492	1	1	LG4	0	0	0	nd	<2 markers on scaffold
sc1494	2	1	LG11	0	0	0	nd	No recombinant marker pairs on scaffold
sc1495	1	1	LG11	0	0	0	nd	<2 markers on scaffold
sc1496	3	1	LG10	0	0	0	nd	No recombinant marker pairs on scaffold
sc1497	2	1	LG8	1	0	1	minus	Orientation given by single recombinant marker pair
sc1498	9	1	LG5	0	0	0	nd	No recombinant marker pairs on scaffold
sc1501	5	1	LG13	1	0	1	minus	Orientation given by single recombinant marker pair
sc1502	5	2	LG2, LG5	1	0	1	nd	Scaffold chimeric between linkage groups
sc1504	4	1	LG24	1	1	0	plus	Orientation given by single recombinant marker pair
sc1505	2	1	LG12	0	0	0	nd	No recombinant marker pairs on scaffold
sc1506	1	1	LG10	0	0	0	nd	<2 markers on scaffold
sc1507	1	1	LG1	0	0	0	nd	<2 markers on scaffold
sc1509	10	1	LG5	0	0	0	nd	No recombinant marker pairs on scaffold
sc1510	1	1	LG1	0	0	0	nd	<2 markers on scaffold
sc1513	2	1	LG6	0	0	0	nd	No recombinant marker pairs on scaffold
sc1514	3	2	LG1, LG8	0	0	0	nd	Scaffold chimeric between linkage groups
sc1515	1	1	LG3	0	0	0	nd	<2 markers on scaffold
sc1516	1	1	LG17	0	0	0	nd	<2 markers on scaffold
sc1518	14	1	LG4	0	0	0	nd	No recombinant marker pairs on scaffold
sc1519	2	1	LG12	0	0	0	nd	No recombinant marker pairs on scaffold
sc1520	8	1	LG16	2	1	1	nd	Genetic order of markers does not match physical order
sc1521	1	1	LG7	0	0	0	nd	<2 markers on scaffold
sc1522	4	1	LG17	0	0	0	nd	No recombinant marker pairs on scaffold
sc1523	4	1	LG25	2	0	2	minus	Orientation given by multiple recombinant marker pairs
sc1524	1	1	LG26	0	0	0	nd	<2 markers on scaffold
sc1525	6	1	LG8	0	0	0	nd	No recombinant marker pairs on scaffold
sc1527	3	1	LG6	0	0	0	nd	No recombinant marker pairs on scaffold
sc1530	5	1	LG19	0	0	0	nd	No recombinant marker pairs on scaffold
sc1531	2	1	LG3	0	0	0	nd	No recombinant marker pairs on scaffold
sc1532	3	1	LG1	2	2	0	plus	Orientation given by multiple recombinant marker pairs
sc1533	3	1	LG6	2	0	2	minus	Orientation given by multiple recombinant marker pairs
sc1536	6	1	LG2	2	2	0	plus	Orientation given by multiple recombinant marker pairs
sc1537	9	1	LG15	0	0	0	nd	No recombinant marker pairs on scaffold
sc1538	3	1	LG10	1	0	1	minus	Orientation given by single recombinant marker pair
sc1539	1	1	LG4	0	0	0	nd	<2 markers on scaffold
sc1540	3	1	LG16	0	0	0	nd	No recombinant marker pairs on scaffold
sc1542	1	1	LG4	0	0	0	nd	<2 markers on scaffold
sc1543	5	1	LG6	2	2	0	plus	Orientation given by multiple recombinant marker pairs
sc1544	2	1	LG22	0	0	0	nd	No recombinant marker pairs on scaffold
sc1545	3	1	LG9	0	0	0	nd	No recombinant marker pairs on scaffold
sc1546	2	1	LG6	0	0	0	nd	No recombinant marker pairs on scaffold
sc1547	2	1	LG3	0	0	0	nd	No recombinant marker pairs on scaffold
sc1548	1	1	LG3	0	0	0	nd	<2 markers on scaffold
sc1549	3	1	LG6	0	0	0	nd	No recombinant marker pairs on scaffold
sc1550	2	1	LG7	0	0	0	nd	No recombinant marker pairs on scaffold
sc1552	4	1	LG4	0	0	0	nd	No recombinant marker pairs on scaffold
sc1553	4	1	LG11	2	2	0	plus	Orientation given by multiple recombinant marker pairs
sc1554	1	1	LG9	0	0	0	nd	<2 markers on scaffold
sc1555	1	1	LG14	0	0	0	nd	<2 markers on scaffold
sc1556	2	1	LG1	0	0	0	nd	No recombinant marker pairs on scaffold
sc1557	2	1	LG2	0	0	0	nd	No recombinant marker pairs on scaffold
sc1558	5	1	LG1	2	0	2	minus	Orientation given by multiple recombinant marker pairs
sc1559	2	1	LG1	0	0	0	nd	No recombinant marker pairs on scaffold
sc1560	7	2	LG3, LG8	2	2	0	nd	Scaffold chimeric between linkage groups
sc1561	1	1	LG18	0	0	0	nd	<2 markers on scaffold
sc1562	1	1	LG15	0	0	0	nd	<2 markers on scaffold
sc1564	5	1	LG8	0	0	0	nd	No recombinant marker pairs on scaffold
sc1565	4	1	LG8	0	0	0	nd	No recombinant marker pairs on scaffold
sc1566	3	1	LG5	2	1	1	nd	Genetic order of markers does not match physical order
sc1567	2	1	LG5	1	0	1	minus	Orientation given by single recombinant marker pair
sc1568	3	1	LG13	2	1	1	nd	Genetic order of markers does not match physical order
sc1569	5	1	LG7	1	1	0	plus	Orientation given by single recombinant marker pair
sc1571	2	1	LG1	0	0	0	nd	No recombinant marker pairs on scaffold
sc1572	7	1	LG15	0	0	0	nd	No recombinant marker pairs on scaffold
sc1573	1	1	LG20	0	0	0	nd	<2 markers on scaffold
sc1574	2	1	LG6	0	0	0	nd	No recombinant marker pairs on scaffold
sc1575	2	1	LG6	0	0	0	nd	No recombinant marker pairs on scaffold
sc1576	5	1	LG14	2	2	0	plus	Orientation given by multiple recombinant marker pairs
sc1577	6	1	LG21	0	0	0	nd	No recombinant marker pairs on scaffold
sc1578	7	1	LG3	0	0	0	nd	No recombinant marker pairs on scaffold
sc1579	1	1	LG19	0	0	0	nd	<2 markers on scaffold
sc1580	3	1	LG14	0	0	0	nd	No recombinant marker pairs on scaffold
sc1581	5	1	LG20	0	0	0	nd	No recombinant marker pairs on scaffold
sc1582	1	1	LG14	0	0	0	nd	<2 markers on scaffold
sc1583	3	1	LG15	1	0	1	minus	Orientation given by single recombinant marker pair
sc1584	1	1	LG11	0	0	0	nd	<2 markers on scaffold
sc1585	1	1	LG3	0	0	0	nd	<2 markers on scaffold
sc1586	4	1	LG4	0	0	0	nd	No recombinant marker pairs on scaffold
sc1587	2	1	LG11	1	1	0	plus	Orientation given by single recombinant marker pair
sc1588	1	1	LG10	0	0	0	nd	<2 markers on scaffold
sc1589	2	1	LG4	0	0	0	nd	No recombinant marker pairs on scaffold
sc1591	3	1	LG2	1	0	1	minus	Orientation given by single recombinant marker pair
sc1592	1	1	LG3	0	0	0	nd	<2 markers on scaffold
sc1593	1	1	LG3	0	0	0	nd	<2 markers on scaffold
sc1594	10	1	LG10	0	0	0	nd	No recombinant marker pairs on scaffold
sc1595	5	2	LG2, LG21	2	2	0	nd	Scaffold chimeric between linkage groups
sc1596	1	1	LG8	0	0	0	nd	<2 markers on scaffold
sc1597	2	1	LG7	1	0	1	minus	Orientation given by single recombinant marker pair
sc1601	1	1	LG5	0	0	0	nd	<2 markers on scaffold
sc1602	5	1	LG5	0	0	0	nd	No recombinant marker pairs on scaffold
sc1604	4	1	LG15	1	1	0	plus	Orientation given by single recombinant marker pair
sc1605	6	1	LG18	0	0	0	nd	No recombinant marker pairs on scaffold
sc1606	1	1	LG4	0	0	0	nd	<2 markers on scaffold
sc1607	2	1	LG12	0	0	0	nd	No recombinant marker pairs on scaffold
sc1608	3	1	LG6	2	2	0	plus	Orientation given by multiple recombinant marker pairs
sc1609	4	1	LG13	0	0	0	nd	No recombinant marker pairs on scaffold
sc1610	3	1	LG6	1	1	0	plus	Orientation given by single recombinant marker pair
sc1611	4	1	LG4	1	0	1	minus	Orientation given by single recombinant marker pair
sc1612	1	1	LG3	0	0	0	nd	<2 markers on scaffold
sc1613	2	1	LG20	1	1	0	plus	Orientation given by single recombinant marker pair
sc1615	1	1	LG1	0	0	0	nd	<2 markers on scaffold
sc1616	1	1	LG1	0	0	0	nd	<2 markers on scaffold
sc1618	1	1	LG16	0	0	0	nd	<2 markers on scaffold
sc1619	1	1	LG9	0	0	0	nd	<2 markers on scaffold
sc1620	1	1	LG5	0	0	0	nd	<2 markers on scaffold
sc1623	9	1	LG8	0	0	0	nd	No recombinant marker pairs on scaffold
sc1624	2	1	LG14	0	0	0	nd	No recombinant marker pairs on scaffold
sc1625	4	2	LG2, LG15	0	0	0	nd	Scaffold chimeric between linkage groups
sc1626	2	1	LG6	0	0	0	nd	No recombinant marker pairs on scaffold
sc1627	5	1	LG5	1	1	0	plus	Orientation given by single recombinant marker pair
sc1628	1	1	LG14	0	0	0	nd	<2 markers on scaffold
sc1629	3	1	LG8	0	0	0	nd	No recombinant marker pairs on scaffold
sc1630	6	1	LG13	0	0	0	nd	No recombinant marker pairs on scaffold
sc1633	3	1	LG1	0	0	0	nd	No recombinant marker pairs on scaffold
sc1634	4	1	LG13	0	0	0	nd	No recombinant marker pairs on scaffold
sc1635	1	1	LG2	0	0	0	nd	<2 markers on scaffold
sc1636	1	1	LG9	0	0	0	nd	<2 markers on scaffold
sc1637	2	1	LG20	0	0	0	nd	No recombinant marker pairs on scaffold
sc1639	4	1	LG2	1	0	1	minus	Orientation given by single recombinant marker pair
sc1640	2	1	LG1	0	0	0	nd	No recombinant marker pairs on scaffold
sc1641	7	1	LG5	1	1	0	plus	Orientation given by single recombinant marker pair
sc1642	5	1	LG7	0	0	0	nd	No recombinant marker pairs on scaffold
sc1645	2	1	LG18	0	0	0	nd	No recombinant marker pairs on scaffold
sc1646	5	1	LG14	0	0	0	nd	No recombinant marker pairs on scaffold
sc1649	2	1	LG6	0	0	0	nd	No recombinant marker pairs on scaffold
sc1650	1	1	LG7	0	0	0	nd	<2 markers on scaffold
sc1651	1	1	LG6	0	0	0	nd	<2 markers on scaffold
sc1652	2	1	LG16	0	0	0	nd	No recombinant marker pairs on scaffold
sc1653	4	1	LG3	1	0	1	minus	Orientation given by single recombinant marker pair
sc1654	1	1	LG10	0	0	0	nd	<2 markers on scaffold
sc1655	1	1	LG16	0	0	0	nd	<2 markers on scaffold
sc1656	1	1	LG10	0	0	0	nd	<2 markers on scaffold
sc1657	5	1	LG9	0	0	0	nd	No recombinant marker pairs on scaffold
sc1659	2	1	LG13	1	1	0	plus	Orientation given by single recombinant marker pair
sc1660	4	1	LG6	0	0	0	nd	No recombinant marker pairs on scaffold
sc1661	4	1	LG19	0	0	0	nd	No recombinant marker pairs on scaffold
sc1662	7	1	LG18	0	0	0	nd	No recombinant marker pairs on scaffold
sc1663	1	1	LG19	0	0	0	nd	<2 markers on scaffold
sc1664	5	1	LG6	1	1	0	plus	Orientation given by single recombinant marker pair
sc1666	7	1	LG15	0	0	0	nd	No recombinant marker pairs on scaffold
sc1669	2	1	LG11	0	0	0	nd	No recombinant marker pairs on scaffold
sc1670	6	1	LG1	0	0	0	nd	No recombinant marker pairs on scaffold
sc1672	1	1	LG7	0	0	0	nd	<2 markers on scaffold
sc1673	4	1	LG9	0	0	0	nd	No recombinant marker pairs on scaffold
sc1674	6	1	LG11	0	0	0	nd	No recombinant marker pairs on scaffold
sc1676	4	1	LG5	1	1	0	plus	Orientation given by single recombinant marker pair
sc1677	3	1	LG5	0	0	0	nd	No recombinant marker pairs on scaffold
sc1678	4	1	LG20	0	0	0	nd	No recombinant marker pairs on scaffold
sc1679	3	1	LG13	1	1	0	plus	Orientation given by single recombinant marker pair
sc1682	1	1	LG17	0	0	0	nd	<2 markers on scaffold
sc1683	7	1	LG1	1	0	1	minus	Orientation given by single recombinant marker pair
sc1684	2	1	LG14	0	0	0	nd	No recombinant marker pairs on scaffold
sc1685	2	1	LG12	0	0	0	nd	No recombinant marker pairs on scaffold
sc1686	1	1	LG8	0	0	0	nd	<2 markers on scaffold
sc1689	2	1	LG13	0	0	0	nd	No recombinant marker pairs on scaffold
sc1690	2	1	LG26	0	0	0	nd	No recombinant marker pairs on scaffold
sc1691	5	1	LG15	1	0	1	minus	Orientation given by single recombinant marker pair
sc1692	7	1	LG26	0	0	0	nd	No recombinant marker pairs on scaffold
sc1695	6	1	LG15	1	0	1	minus	Orientation given by single recombinant marker pair
sc1697	2	1	LG14	0	0	0	nd	No recombinant marker pairs on scaffold
sc1698	3	1	LG10	0	0	0	nd	No recombinant marker pairs on scaffold
sc1699	5	1	LG10	2	1	1	nd	Genetic order of markers does not match physical order
sc1700	6	1	LG4	2	0	2	minus	Orientation given by multiple recombinant marker pairs
sc1701	4	1	LG2	0	0	0	nd	No recombinant marker pairs on scaffold
sc1702	1	1	LG1	0	0	0	nd	<2 markers on scaffold
sc1703	1	1	LG1	0	0	0	nd	<2 markers on scaffold
sc1704	1	1	LG3	0	0	0	nd	<2 markers on scaffold
sc1705	3	1	LG17	1	0	1	minus	Orientation given by single recombinant marker pair
sc1706	1	1	LG3	0	0	0	nd	<2 markers on scaffold
sc1707	8	1	LG2	0	0	0	nd	No recombinant marker pairs on scaffold
sc1708	1	1	LG21	0	0	0	nd	<2 markers on scaffold
sc1709	2	1	LG2	1	0	1	minus	Orientation given by single recombinant marker pair
sc1711	1	1	LG3	0	0	0	nd	<2 markers on scaffold
sc1712	1	1	LG11	0	0	0	nd	<2 markers on scaffold
sc1713	2	1	LG7	0	0	0	nd	No recombinant marker pairs on scaffold
sc1714	1	1	LG1	0	0	0	nd	<2 markers on scaffold
sc1715	1	1	LG26	0	0	0	nd	<2 markers on scaffold
sc1716	2	1	LG21	0	0	0	nd	No recombinant marker pairs on scaffold
sc1717	5	1	LG6	2	2	0	plus	Orientation given by multiple recombinant marker pairs
sc1719	2	1	LG6	0	0	0	nd	No recombinant marker pairs on scaffold
sc1720	2	1	LG16	0	0	0	nd	No recombinant marker pairs on scaffold
sc1721	3	1	LG19	2	0	2	minus	Orientation given by multiple recombinant marker pairs
sc1722	4	1	LG15	0	0	0	nd	No recombinant marker pairs on scaffold
sc1724	2	1	LG18	0	0	0	nd	No recombinant marker pairs on scaffold
sc1727	3	1	LG14	0	0	0	nd	No recombinant marker pairs on scaffold
sc1728	2	1	LG4	0	0	0	nd	No recombinant marker pairs on scaffold
sc1729	4	1	LG14	0	0	0	nd	No recombinant marker pairs on scaffold
sc1730	2	1	LG7	0	0	0	nd	No recombinant marker pairs on scaffold
sc1731	3	1	LG9	1	1	0	plus	Orientation given by single recombinant marker pair
sc1732	6	1	LG10	1	0	1	minus	Orientation given by single recombinant marker pair
sc1733	4	1	LG9	0	0	0	nd	No recombinant marker pairs on scaffold
sc1735	1	1	LG1	0	0	0	nd	<2 markers on scaffold
sc1736	4	1	LG4	1	1	0	plus	Orientation given by single recombinant marker pair
sc1737	5	1	LG24	1	1	0	plus	Orientation given by single recombinant marker pair
sc1740	1	1	LG14	0	0	0	nd	<2 markers on scaffold
sc1742	2	1	LG7	1	1	0	nd	Scaffold chimeric within linkage group
sc1743	6	1	LG3	3	0	3	minus	Orientation given by multiple recombinant marker pairs
sc1744	6	1	LG21	0	0	0	nd	No recombinant marker pairs on scaffold
sc1745	1	1	LG1	0	0	0	nd	<2 markers on scaffold
sc1746	2	1	LG4	0	0	0	nd	No recombinant marker pairs on scaffold
sc1748	2	1	LG2	1	1	0	plus	Orientation given by single recombinant marker pair
sc1749	9	1	LG2	0	0	0	nd	No recombinant marker pairs on scaffold
sc1751	1	1	LG6	0	0	0	nd	<2 markers on scaffold
sc1752	3	2	LG2, LG4	0	0	0	nd	Scaffold chimeric between linkage groups
sc1753	5	1	LG11	0	0	0	nd	No recombinant marker pairs on scaffold
sc1755	3	1	LG7	1	0	1	minus	Orientation given by single recombinant marker pair
sc1756	2	1	LG6	1	1	0	plus	Orientation given by single recombinant marker pair
sc1757	2	1	LG14	1	0	1	minus	Orientation given by single recombinant marker pair
sc1758	5	1	LG12	0	0	0	nd	No recombinant marker pairs on scaffold
sc1759	5	1	LG3	1	1	0	plus	Orientation given by single recombinant marker pair
sc1760	5	1	LG7	0	0	0	nd	No recombinant marker pairs on scaffold
sc1761	1	1	LG16	0	0	0	nd	<2 markers on scaffold
sc1762	3	1	LG13	0	0	0	nd	No recombinant marker pairs on scaffold
sc1763	10	1	LG2	0	0	0	nd	No recombinant marker pairs on scaffold
sc1764	3	1	LG13	0	0	0	nd	No recombinant marker pairs on scaffold
sc1765	2	1	LG2	0	0	0	nd	No recombinant marker pairs on scaffold
sc1770	2	1	LG11	0	0	0	nd	No recombinant marker pairs on scaffold
sc1772	3	1	LG1	0	0	0	nd	No recombinant marker pairs on scaffold
sc1773	3	1	LG5	0	0	0	nd	No recombinant marker pairs on scaffold
sc1774	5	1	LG4	0	0	0	nd	No recombinant marker pairs on scaffold
sc1775	2	1	LG13	1	0	1	minus	Orientation given by single recombinant marker pair
sc1776	1	1	LG5	0	0	0	nd	<2 markers on scaffold
sc1777	1	1	LG2	0	0	0	nd	<2 markers on scaffold
sc1778	5	1	LG2	2	2	0	plus	Orientation given by multiple recombinant marker pairs
sc1779	5	1	LG11	1	1	0	plus	Orientation given by single recombinant marker pair
sc1782	7	1	LG8	0	0	0	nd	No recombinant marker pairs on scaffold
sc1783	1	1	LG2	0	0	0	nd	<2 markers on scaffold
sc1784	2	1	LG18	0	0	0	nd	No recombinant marker pairs on scaffold
sc1785	5	1	LG11	1	1	0	plus	Orientation given by single recombinant marker pair
sc1786	6	1	LG3	0	0	0	nd	No recombinant marker pairs on scaffold
sc1788	10	1	LG6	0	0	0	nd	No recombinant marker pairs on scaffold
sc1789	2	1	LG2	0	0	0	nd	No recombinant marker pairs on scaffold
sc1790	3	1	LG10	1	1	0	plus	Orientation given by single recombinant marker pair
sc1791	2	1	LG16	0	0	0	nd	No recombinant marker pairs on scaffold
sc1794	2	1	LG5	0	0	0	nd	No recombinant marker pairs on scaffold
sc1795	2	1	LG7	0	0	0	nd	No recombinant marker pairs on scaffold
sc1796	12	1	LG6	2	0	2	minus	Orientation given by multiple recombinant marker pairs
sc1797	1	1	LG16	0	0	0	nd	<2 markers on scaffold
sc1798	3	1	LG4	0	0	0	nd	No recombinant marker pairs on scaffold
sc1799	3	1	LG7	0	0	0	nd	No recombinant marker pairs on scaffold
sc1800	2	1	LG1	0	0	0	nd	No recombinant marker pairs on scaffold
sc1801	2	1	LG1	0	0	0	nd	No recombinant marker pairs on scaffold
sc1803	1	1	LG1	0	0	0	nd	<2 markers on scaffold
sc1805	6	1	LG13	3	0	3	minus	Orientation given by multiple recombinant marker pairs
sc1806	1	1	LG18	0	0	0	nd	<2 markers on scaffold
sc1807	3	1	LG11	1	1	0	plus	Orientation given by single recombinant marker pair
sc1808	9	1	LG1	0	0	0	nd	No recombinant marker pairs on scaffold
sc1809	8	2	LG1, LG13	0	0	0	nd	Scaffold chimeric between linkage groups
sc1810	3	1	LG11	0	0	0	nd	No recombinant marker pairs on scaffold
sc1811	2	1	LG17	0	0	0	nd	No recombinant marker pairs on scaffold
sc1812	2	1	LG6	0	0	0	nd	No recombinant marker pairs on scaffold
sc1813	1	1	LG22	0	0	0	nd	<2 markers on scaffold
sc1814	6	1	LG4	1	0	1	minus	Orientation given by single recombinant marker pair
sc1815	5	2	LG21, LG27	0	0	0	nd	Scaffold chimeric between linkage groups
sc1816	7	1	LG2	0	0	0	nd	No recombinant marker pairs on scaffold
sc1817	3	1	LG11	0	0	0	nd	No recombinant marker pairs on scaffold
sc1818	6	1	LG15	3	0	3	minus	Orientation given by multiple recombinant marker pairs
sc1819	2	1	LG16	0	0	0	nd	No recombinant marker pairs on scaffold
sc1821	4	1	LG1	0	0	0	nd	No recombinant marker pairs on scaffold
sc1822	2	1	LG5	0	0	0	nd	No recombinant marker pairs on scaffold
sc1823	1	1	LG12	0	0	0	nd	<2 markers on scaffold
sc1824	1	1	LG10	0	0	0	nd	<2 markers on scaffold
sc1825	3	2	LG1, LG3	0	0	0	nd	Scaffold chimeric between linkage groups
sc1826	4	1	LG12	0	0	0	nd	No recombinant marker pairs on scaffold
sc1827	6	1	LG18	0	0	0	nd	No recombinant marker pairs on scaffold
sc1828	2	1	LG11	0	0	0	nd	No recombinant marker pairs on scaffold
sc1829	5	1	LG1	0	0	0	nd	No recombinant marker pairs on scaffold
sc1830	2	1	LG10	1	1	0	plus	Orientation given by single recombinant marker pair
sc1831	2	1	LG4	0	0	0	nd	No recombinant marker pairs on scaffold
sc1832	3	3	LG1, LG3, LG13	0	0	0	nd	Scaffold chimeric between linkage groups
sc1833	4	1	LG19	0	0	0	nd	No recombinant marker pairs on scaffold
sc1835	6	1	LG4	0	0	0	nd	No recombinant marker pairs on scaffold
sc1837	4	1	LG5	1	1	0	plus	Orientation given by single recombinant marker pair
sc1838	1	1	LG10	0	0	0	nd	<2 markers on scaffold
sc1839	3	2	LG6, LG11	0	0	0	nd	Scaffold chimeric between linkage groups
sc1841	4	1	LG6	1	1	0	plus	Orientation given by single recombinant marker pair
sc1842	11	1	LG6	0	0	0	nd	No recombinant marker pairs on scaffold
sc1844	1	1	LG1	0	0	0	nd	<2 markers on scaffold
sc1845	2	1	LG2	0	0	0	nd	No recombinant marker pairs on scaffold
sc1847	4	2	LG14, LG17	0	0	0	nd	Scaffold chimeric between linkage groups
sc1848	1	1	LG4	0	0	0	nd	<2 markers on scaffold
sc1849	5	1	LG7	2	2	0	plus	Orientation given by multiple recombinant marker pairs
sc1850	2	1	LG2	0	0	0	nd	No recombinant marker pairs on scaffold
sc1851	1	1	LG8	0	0	0	nd	<2 markers on scaffold
sc1853	3	1	LG13	0	0	0	nd	No recombinant marker pairs on scaffold
sc1854	8	1	LG13	0	0	0	nd	No recombinant marker pairs on scaffold
sc1855	6	1	LG16	0	0	0	nd	No recombinant marker pairs on scaffold
sc1857	5	1	LG4	0	0	0	nd	No recombinant marker pairs on scaffold
sc1858	3	1	LG16	1	0	1	minus	Orientation given by single recombinant marker pair
sc1859	1	1	LG1	0	0	0	nd	<2 markers on scaffold
sc1861	1	1	LG2	0	0	0	nd	<2 markers on scaffold
sc1862	2	1	LG5	0	0	0	nd	No recombinant marker pairs on scaffold
sc1863	2	1	LG2	0	0	0	nd	No recombinant marker pairs on scaffold
sc1864	2	2	LG4, LG13	0	0	0	nd	Scaffold chimeric between linkage groups
sc1865	2	1	LG13	0	0	0	nd	No recombinant marker pairs on scaffold
sc1866	1	1	LG7	0	0	0	nd	<2 markers on scaffold
sc1869	3	1	LG15	0	0	0	nd	No recombinant marker pairs on scaffold
sc1870	2	1	LG2	1	1	0	plus	Orientation given by single recombinant marker pair
sc1871	5	1	LG11	4	4	0	plus	Orientation given by multiple recombinant marker pairs
sc1872	1	1	LG15	0	0	0	nd	<2 markers on scaffold
sc1873	1	1	LG1	0	0	0	nd	<2 markers on scaffold
sc1874	2	1	LG5	0	0	0	nd	No recombinant marker pairs on scaffold
sc1876	2	1	LG19	0	0	0	nd	No recombinant marker pairs on scaffold
sc1877	2	1	LG7	0	0	0	nd	No recombinant marker pairs on scaffold
sc1878	4	1	LG7	0	0	0	nd	No recombinant marker pairs on scaffold
sc1879	4	2	LG6, LG17	0	0	0	nd	Scaffold chimeric between linkage groups
sc1880	1	1	LG20	0	0	0	nd	<2 markers on scaffold
sc1881	2	1	LG2	1	0	1	minus	Orientation given by single recombinant marker pair
sc1882	2	1	LG3	0	0	0	nd	No recombinant marker pairs on scaffold
sc1883	4	1	LG9	1	0	1	nd	Scaffold chimeric within linkage group
sc1884	5	1	LG2	0	0	0	nd	No recombinant marker pairs on scaffold
sc1885	1	1	LG16	0	0	0	nd	<2 markers on scaffold
sc1886	8	1	LG1	1	1	0	plus	Orientation given by single recombinant marker pair
sc1888	1	1	LG6	0	0	0	nd	<2 markers on scaffold
sc1889	1	1	LG12	0	0	0	nd	<2 markers on scaffold
sc1890	1	1	LG17	0	0	0	nd	<2 markers on scaffold
sc1891	3	1	LG5	0	0	0	nd	No recombinant marker pairs on scaffold
sc1893	1	1	LG2	0	0	0	nd	<2 markers on scaffold
sc1895	6	1	LG6	2	2	0	plus	Orientation given by multiple recombinant marker pairs
sc1898	2	1	LG15	0	0	0	nd	No recombinant marker pairs on scaffold
sc1899	3	1	LG1	0	0	0	nd	No recombinant marker pairs on scaffold
sc1901	7	1	LG1	0	0	0	nd	No recombinant marker pairs on scaffold
sc1902	4	1	LG1	1	1	0	plus	Orientation given by single recombinant marker pair
sc1903	1	1	LG3	0	0	0	nd	<2 markers on scaffold
sc1904	3	1	LG2	0	0	0	nd	No recombinant marker pairs on scaffold
sc1905	3	1	LG6	1	1	0	plus	Orientation given by single recombinant marker pair
sc1906	10	1	LG15	2	1	1	nd	Genetic order of markers does not match physical order
sc1907	1	1	LG6	0	0	0	nd	<2 markers on scaffold
sc1908	1	1	LG4	0	0	0	nd	<2 markers on scaffold
sc1910	2	1	LG6	0	0	0	nd	No recombinant marker pairs on scaffold
sc1911	1	1	LG2	0	0	0	nd	<2 markers on scaffold
sc1912	4	1	LG13	2	0	2	minus	Orientation given by multiple recombinant marker pairs
sc1915	4	1	LG17	1	0	1	minus	Orientation given by single recombinant marker pair
sc1917	4	1	LG14	0	0	0	nd	No recombinant marker pairs on scaffold
sc1919	5	1	LG10	0	0	0	nd	No recombinant marker pairs on scaffold
sc1920	4	1	LG7	0	0	0	nd	No recombinant marker pairs on scaffold
sc1921	6	1	LG1	0	0	0	nd	No recombinant marker pairs on scaffold
sc1922	4	1	LG14	2	1	1	nd	Genetic order of markers does not match physical order
sc1924	1	1	LG9	0	0	0	nd	<2 markers on scaffold
sc1925	1	1	LG7	0	0	0	nd	<2 markers on scaffold
sc1929	2	1	LG13	0	0	0	nd	No recombinant marker pairs on scaffold
sc1930	2	1	LG2	0	0	0	nd	No recombinant marker pairs on scaffold
sc1931	2	1	LG10	0	0	0	nd	No recombinant marker pairs on scaffold
sc1932	2	1	LG19	0	0	0	nd	No recombinant marker pairs on scaffold
sc1933	1	1	LG2	0	0	0	nd	<2 markers on scaffold
sc1934	2	1	LG2	1	0	1	minus	Orientation given by single recombinant marker pair
sc1935	5	1	LG7	1	1	0	nd	Scaffold chimeric within linkage group
sc1936	5	1	LG18	1	1	0	plus	Orientation given by single recombinant marker pair
sc1938	1	1	LG10	0	0	0	nd	<2 markers on scaffold
sc1939	2	1	LG16	1	0	1	minus	Orientation given by single recombinant marker pair
sc1940	1	1	LG17	0	0	0	nd	<2 markers on scaffold
sc1941	4	1	LG13	1	0	1	minus	Orientation given by single recombinant marker pair
sc1943	1	1	LG11	0	0	0	nd	<2 markers on scaffold
sc1945	1	1	LG23	0	0	0	nd	<2 markers on scaffold
sc1947	3	1	LG11	1	0	1	minus	Orientation given by single recombinant marker pair
sc1948	1	1	LG7	0	0	0	nd	<2 markers on scaffold
sc1949	5	2	LG11, LG23	0	0	0	nd	Scaffold chimeric between linkage groups
sc1950	2	2	LG8, LG14	0	0	0	nd	Scaffold chimeric between linkage groups
sc1951	5	1	LG12	2	2	0	plus	Orientation given by multiple recombinant marker pairs
sc1952	8	1	LG12	0	0	0	nd	No recombinant marker pairs on scaffold
sc1953	3	1	LG21	0	0	0	nd	No recombinant marker pairs on scaffold
sc1954	4	1	LG12	1	0	1	minus	Orientation given by single recombinant marker pair
sc1955	3	1	LG7	1	1	0	plus	Orientation given by single recombinant marker pair
sc1956	4	1	LG8	0	0	0	nd	No recombinant marker pairs on scaffold
sc1957	1	1	LG10	0	0	0	nd	<2 markers on scaffold
sc1958	9	1	LG1	2	1	1	nd	Genetic order of markers does not match physical order
sc1959	1	1	LG27	0	0	0	nd	<2 markers on scaffold
sc1961	3	1	LG15	0	0	0	nd	No recombinant marker pairs on scaffold
sc1962	6	1	LG4	0	0	0	nd	No recombinant marker pairs on scaffold
sc1963	2	1	LG16	0	0	0	nd	No recombinant marker pairs on scaffold
sc1965	4	1	LG4	0	0	0	nd	No recombinant marker pairs on scaffold
sc1966	6	1	LG8	1	0	1	minus	Orientation given by single recombinant marker pair
sc1967	2	1	LG12	0	0	0	nd	No recombinant marker pairs on scaffold
sc1969	6	1	LG5	0	0	0	nd	No recombinant marker pairs on scaffold
sc1970	6	1	LG2	0	0	0	nd	No recombinant marker pairs on scaffold
sc1971	6	1	LG4	1	1	0	plus	Orientation given by single recombinant marker pair
sc1972	2	1	LG3	0	0	0	nd	No recombinant marker pairs on scaffold
sc1973	1	1	LG16	0	0	0	nd	<2 markers on scaffold
sc1976	1	1	LG4	0	0	0	nd	<2 markers on scaffold
sc1977	5	1	LG5	0	0	0	nd	No recombinant marker pairs on scaffold
sc1978	1	1	LG16	0	0	0	nd	<2 markers on scaffold
sc1979	12	1	LG2	3	0	3	nd	Scaffold chimeric within linkage group
sc1980	4	1	LG18	0	0	0	nd	No recombinant marker pairs on scaffold
sc1981	6	1	LG15	1	0	1	minus	Orientation given by single recombinant marker pair
sc1983	5	1	LG13	0	0	0	nd	No recombinant marker pairs on scaffold
sc1984	1	1	LG8	0	0	0	nd	<2 markers on scaffold
sc1985	3	1	LG13	0	0	0	nd	No recombinant marker pairs on scaffold
sc1986	4	2	LG13, LG17	1	1	0	nd	Scaffold chimeric between linkage groups
sc1987	4	1	LG23	1	0	1	minus	Orientation given by single recombinant marker pair
sc1988	2	1	LG3	0	0	0	nd	No recombinant marker pairs on scaffold
sc1990	3	1	LG4	0	0	0	nd	No recombinant marker pairs on scaffold
sc1991	5	1	LG21	2	1	1	nd	Genetic order of markers does not match physical order
sc1993	3	1	LG25	0	0	0	nd	No recombinant marker pairs on scaffold
sc1995	1	1	LG7	0	0	0	nd	<2 markers on scaffold
sc1996	1	1	LG2	0	0	0	nd	<2 markers on scaffold
sc1997	2	1	LG2	0	0	0	nd	No recombinant marker pairs on scaffold
sc1998	3	1	LG14	1	0	1	minus	Orientation given by single recombinant marker pair
sc1999	4	1	LG9	0	0	0	nd	No recombinant marker pairs on scaffold
sc2000	6	2	LG13, LG25	0	0	0	nd	Scaffold chimeric between linkage groups
sc2001	5	1	LG16	0	0	0	nd	No recombinant marker pairs on scaffold
sc2003	2	1	LG10	1	1	0	plus	Orientation given by single recombinant marker pair
sc2004	1	1	LG3	0	0	0	nd	<2 markers on scaffold
sc2005	3	1	LG13	2	2	0	plus	Orientation given by multiple recombinant marker pairs
sc2006	2	1	LG26	0	0	0	nd	No recombinant marker pairs on scaffold
sc2007	2	1	LG16	0	0	0	nd	No recombinant marker pairs on scaffold
sc2008	3	1	LG8	2	0	2	minus	Orientation given by multiple recombinant marker pairs
sc2009	1	1	LG13	0	0	0	nd	<2 markers on scaffold
sc2010	1	1	LG1	0	0	0	nd	<2 markers on scaffold
sc2011	1	1	LG14	0	0	0	nd	<2 markers on scaffold
sc2012	1	1	LG13	0	0	0	nd	<2 markers on scaffold
sc2013	1	1	LG9	0	0	0	nd	<2 markers on scaffold
sc2016	3	1	LG21	0	0	0	nd	No recombinant marker pairs on scaffold
sc2017	2	1	LG11	0	0	0	nd	No recombinant marker pairs on scaffold
sc2018	5	1	LG6	0	0	0	nd	No recombinant marker pairs on scaffold
sc2019	2	1	LG5	0	0	0	nd	No recombinant marker pairs on scaffold
sc2021	3	1	LG5	1	0	1	minus	Orientation given by single recombinant marker pair
sc2022	2	1	LG7	0	0	0	nd	No recombinant marker pairs on scaffold
sc2023	4	1	LG14	0	0	0	nd	No recombinant marker pairs on scaffold
sc2026	2	1	LG5	0	0	0	nd	No recombinant marker pairs on scaffold
sc2028	2	1	LG4	0	0	0	nd	No recombinant marker pairs on scaffold
sc2030	1	1	LG6	0	0	0	nd	<2 markers on scaffold
sc2031	6	1	LG22	0	0	0	nd	No recombinant marker pairs on scaffold
sc2033	2	1	LG11	0	0	0	nd	No recombinant marker pairs on scaffold
sc2037	5	2	LG5, LG10	0	0	0	nd	Scaffold chimeric between linkage groups
sc2038	3	1	LG7	0	0	0	nd	No recombinant marker pairs on scaffold
sc2039	2	1	LG4	0	0	0	nd	No recombinant marker pairs on scaffold
sc2041	1	1	LG6	0	0	0	nd	<2 markers on scaffold
sc2043	2	1	LG15	1	0	1	minus	Orientation given by single recombinant marker pair
sc2044	3	1	LG21	0	0	0	nd	No recombinant marker pairs on scaffold
sc2046	1	1	LG9	0	0	0	nd	<2 markers on scaffold
sc2047	3	1	LG15	1	1	0	plus	Orientation given by single recombinant marker pair
sc2048	1	1	LG11	0	0	0	nd	<2 markers on scaffold
sc2049	4	1	LG9	1	0	1	minus	Orientation given by single recombinant marker pair
sc2050	1	1	LG5	0	0	0	nd	<2 markers on scaffold
sc2051	2	1	LG1	0	0	0	nd	No recombinant marker pairs on scaffold
sc2052	1	1	LG1	0	0	0	nd	<2 markers on scaffold
sc2053	1	1	LG2	0	0	0	nd	<2 markers on scaffold
sc2054	1	1	LG15	0	0	0	nd	<2 markers on scaffold
sc2056	2	1	LG3	0	0	0	nd	No recombinant marker pairs on scaffold
sc2058	1	1	LG18	0	0	0	nd	<2 markers on scaffold
sc2059	3	1	LG3	0	0	0	nd	No recombinant marker pairs on scaffold
sc2061	3	1	LG22	0	0	0	nd	No recombinant marker pairs on scaffold
sc2062	3	1	LG5	0	0	0	nd	No recombinant marker pairs on scaffold
sc2063	3	1	LG10	0	0	0	nd	No recombinant marker pairs on scaffold
sc2064	2	1	LG6	0	0	0	nd	No recombinant marker pairs on scaffold
sc2065	3	1	LG20	1	0	1	minus	Orientation given by single recombinant marker pair
sc2066	1	1	LG3	0	0	0	nd	<2 markers on scaffold
sc2067	4	1	LG10	0	0	0	nd	No recombinant marker pairs on scaffold
sc2069	2	1	LG12	0	0	0	nd	No recombinant marker pairs on scaffold
sc2070	2	1	LG1	0	0	0	nd	No recombinant marker pairs on scaffold
sc2071	1	1	LG4	0	0	0	nd	<2 markers on scaffold
sc2074	1	1	LG17	0	0	0	nd	<2 markers on scaffold
sc2075	2	2	LG3, LG9	0	0	0	nd	Scaffold chimeric between linkage groups
sc2076	1	1	LG3	0	0	0	nd	<2 markers on scaffold
sc2077	4	1	LG8	2	0	2	minus	Orientation given by multiple recombinant marker pairs
sc2078	6	1	LG12	1	1	0	plus	Orientation given by single recombinant marker pair
sc2079	7	1	LG21	0	0	0	nd	No recombinant marker pairs on scaffold
sc2080	1	1	LG2	0	0	0	nd	<2 markers on scaffold
sc2081	2	1	LG9	0	0	0	nd	No recombinant marker pairs on scaffold
sc2082	3	1	LG1	0	0	0	nd	No recombinant marker pairs on scaffold
sc2084	3	1	LG9	2	0	2	minus	Orientation given by multiple recombinant marker pairs
sc2085	6	1	LG5	0	0	0	nd	No recombinant marker pairs on scaffold
sc2086	5	1	LG5	0	0	0	nd	No recombinant marker pairs on scaffold
sc2087	2	1	LG15	0	0	0	nd	No recombinant marker pairs on scaffold
sc2088	2	1	LG10	0	0	0	nd	No recombinant marker pairs on scaffold
sc2089	1	1	LG7	0	0	0	nd	<2 markers on scaffold
sc2090	3	1	LG9	0	0	0	nd	No recombinant marker pairs on scaffold
sc2091	1	1	LG19	0	0	0	nd	<2 markers on scaffold
sc2092	3	1	LG4	0	0	0	nd	No recombinant marker pairs on scaffold
sc2094	1	1	LG11	0	0	0	nd	<2 markers on scaffold
sc2095	2	1	LG15	0	0	0	nd	No recombinant marker pairs on scaffold
sc2096	3	1	LG24	0	0	0	nd	No recombinant marker pairs on scaffold
sc2097	5	1	LG1	0	0	0	nd	No recombinant marker pairs on scaffold
sc2098	5	1	LG1	2	2	0	plus	Orientation given by multiple recombinant marker pairs
sc2100	1	1	LG4	0	0	0	nd	<2 markers on scaffold
sc2102	5	1	LG14	0	0	0	nd	No recombinant marker pairs on scaffold
sc2104	2	1	LG17	1	1	0	plus	Orientation given by single recombinant marker pair
sc2105	5	1	LG2	0	0	0	nd	No recombinant marker pairs on scaffold
sc2108	1	1	LG10	0	0	0	nd	<2 markers on scaffold
sc2109	1	1	LG3	0	0	0	nd	<2 markers on scaffold
sc2110	1	1	LG15	0	0	0	nd	<2 markers on scaffold
sc2111	1	1	LG14	0	0	0	nd	<2 markers on scaffold
sc2113	1	1	LG7	0	0	0	nd	<2 markers on scaffold
sc2114	3	1	LG4	0	0	0	nd	No recombinant marker pairs on scaffold
sc2115	6	1	LG6	0	0	0	nd	No recombinant marker pairs on scaffold
sc2116	4	1	LG13	0	0	0	nd	No recombinant marker pairs on scaffold
sc2118	2	1	LG5	0	0	0	nd	No recombinant marker pairs on scaffold
sc2119	5	1	LG13	0	0	0	nd	No recombinant marker pairs on scaffold
sc2120	1	1	LG1	0	0	0	nd	<2 markers on scaffold
sc2121	3	1	LG19	0	0	0	nd	No recombinant marker pairs on scaffold
sc2122	2	1	LG3	1	1	0	plus	Orientation given by single recombinant marker pair
sc2123	4	1	LG10	0	0	0	nd	No recombinant marker pairs on scaffold
sc2125	4	1	LG5	1	0	1	minus	Orientation given by single recombinant marker pair
sc2126	1	1	LG10	0	0	0	nd	<2 markers on scaffold
sc2128	1	1	LG10	0	0	0	nd	<2 markers on scaffold
sc2130	1	1	LG1	0	0	0	nd	<2 markers on scaffold
sc2131	4	1	LG3	1	0	1	minus	Orientation given by single recombinant marker pair
sc2132	2	1	LG2	0	0	0	nd	No recombinant marker pairs on scaffold
sc2133	4	1	LG8	1	1	0	plus	Orientation given by single recombinant marker pair
sc2134	1	1	LG9	0	0	0	nd	<2 markers on scaffold
sc2136	2	1	LG6	0	0	0	nd	No recombinant marker pairs on scaffold
sc2137	4	1	LG1	0	0	0	nd	No recombinant marker pairs on scaffold
sc2138	2	1	LG8	1	1	0	plus	Orientation given by single recombinant marker pair
sc2139	3	1	LG6	0	0	0	nd	No recombinant marker pairs on scaffold
sc2140	2	1	LG5	1	1	0	plus	Orientation given by single recombinant marker pair
sc2141	2	2	LG1, LG12	0	0	0	nd	Scaffold chimeric between linkage groups
sc2142	2	1	LG18	0	0	0	nd	No recombinant marker pairs on scaffold
sc2143	3	1	LG21	0	0	0	nd	No recombinant marker pairs on scaffold
sc2145	4	1	LG3	0	0	0	nd	No recombinant marker pairs on scaffold
sc2146	1	1	LG2	0	0	0	nd	<2 markers on scaffold
sc2148	3	1	LG6	0	0	0	nd	No recombinant marker pairs on scaffold
sc2149	1	1	LG17	0	0	0	nd	<2 markers on scaffold
sc2150	6	1	LG10	0	0	0	nd	No recombinant marker pairs on scaffold
sc2151	2	1	LG4	0	0	0	nd	No recombinant marker pairs on scaffold
sc2152	2	2	LG3, LG6	0	0	0	nd	Scaffold chimeric between linkage groups
sc2155	4	1	LG12	0	0	0	nd	No recombinant marker pairs on scaffold
sc2156	7	1	LG9	1	1	0	plus	Orientation given by single recombinant marker pair
sc2158	3	1	LG2	1	1	0	plus	Orientation given by single recombinant marker pair
sc2159	3	1	LG4	2	0	2	minus	Orientation given by multiple recombinant marker pairs
sc2160	3	1	LG22	0	0	0	nd	No recombinant marker pairs on scaffold
sc2162	2	1	LG6	0	0	0	nd	No recombinant marker pairs on scaffold
sc2163	1	1	LG6	0	0	0	nd	<2 markers on scaffold
sc2165	4	1	LG19	0	0	0	nd	No recombinant marker pairs on scaffold
sc2166	6	1	LG8	1	0	1	minus	Orientation given by single recombinant marker pair
sc2167	7	1	LG4	0	0	0	nd	No recombinant marker pairs on scaffold
sc2168	6	1	LG15	3	0	3	minus	Orientation given by multiple recombinant marker pairs
sc2169	1	1	LG5	0	0	0	nd	<2 markers on scaffold
sc2170	1	1	LG13	0	0	0	nd	<2 markers on scaffold
sc2171	4	1	LG6	0	0	0	nd	No recombinant marker pairs on scaffold
sc2172	3	1	LG3	0	0	0	nd	No recombinant marker pairs on scaffold
sc2175	6	1	LG13	0	0	0	nd	No recombinant marker pairs on scaffold
sc2177	1	1	LG4	0	0	0	nd	<2 markers on scaffold
sc2178	3	1	LG6	0	0	0	nd	No recombinant marker pairs on scaffold
sc2180	2	1	LG5	0	0	0	nd	No recombinant marker pairs on scaffold
sc2181	8	2	LG5, LG7	2	2	0	nd	Scaffold chimeric between linkage groups
sc2182	1	1	LG1	0	0	0	nd	<2 markers on scaffold
sc2184	1	1	LG2	0	0	0	nd	<2 markers on scaffold
sc2186	2	1	LG27	0	0	0	nd	No recombinant marker pairs on scaffold
sc2188	6	1	LG5	0	0	0	nd	No recombinant marker pairs on scaffold
sc2189	2	1	LG14	0	0	0	nd	No recombinant marker pairs on scaffold
sc2191	2	1	LG10	0	0	0	nd	No recombinant marker pairs on scaffold
sc2192	3	2	LG4, LG17	0	0	0	nd	Scaffold chimeric between linkage groups
sc2194	3	1	LG3	0	0	0	nd	No recombinant marker pairs on scaffold
sc2195	5	1	LG4	0	0	0	nd	No recombinant marker pairs on scaffold
sc2196	1	1	LG2	0	0	0	nd	<2 markers on scaffold
sc2197	4	1	LG7	1	1	0	plus	Orientation given by single recombinant marker pair
sc2198	1	1	LG2	0	0	0	nd	<2 markers on scaffold
sc2199	3	1	LG1	1	0	1	minus	Orientation given by single recombinant marker pair
sc2200	1	1	LG23	0	0	0	nd	<2 markers on scaffold
sc2202	3	1	LG6	0	0	0	nd	No recombinant marker pairs on scaffold
sc2203	2	1	LG2	0	0	0	nd	No recombinant marker pairs on scaffold
sc2204	3	1	LG15	0	0	0	nd	No recombinant marker pairs on scaffold
sc2205	1	1	LG6	0	0	0	nd	<2 markers on scaffold
sc2206	7	1	LG3	0	0	0	nd	No recombinant marker pairs on scaffold
sc2207	2	2	LG11, LG23	0	0	0	nd	Scaffold chimeric between linkage groups
sc2208	5	1	LG8	0	0	0	nd	No recombinant marker pairs on scaffold
sc2209	1	1	LG9	0	0	0	nd	<2 markers on scaffold
sc2211	1	1	LG20	0	0	0	nd	<2 markers on scaffold
sc2212	5	1	LG9	0	0	0	nd	No recombinant marker pairs on scaffold
sc2213	1	1	LG24	0	0	0	nd	<2 markers on scaffold
sc2214	4	1	LG2	0	0	0	nd	No recombinant marker pairs on scaffold
sc2215	1	1	LG3	0	0	0	nd	<2 markers on scaffold
sc2216	2	1	LG1	0	0	0	nd	No recombinant marker pairs on scaffold
sc2217	1	1	LG15	0	0	0	nd	<2 markers on scaffold
sc2218	2	1	LG20	0	0	0	nd	No recombinant marker pairs on scaffold
sc2219	4	1	LG9	0	0	0	nd	No recombinant marker pairs on scaffold
sc2220	7	1	LG15	0	0	0	nd	No recombinant marker pairs on scaffold
sc2222	1	1	LG4	0	0	0	nd	<2 markers on scaffold
sc2223	5	1	LG2	0	0	0	nd	No recombinant marker pairs on scaffold
sc2224	4	1	LG23	0	0	0	nd	No recombinant marker pairs on scaffold
sc2227	7	1	LG10	0	0	0	nd	No recombinant marker pairs on scaffold
sc2229	4	1	LG2	0	0	0	nd	No recombinant marker pairs on scaffold
sc2230	1	1	LG18	0	0	0	nd	<2 markers on scaffold
sc2231	1	1	LG4	0	0	0	nd	<2 markers on scaffold
sc2232	1	1	LG16	0	0	0	nd	<2 markers on scaffold
sc2233	1	1	LG4	0	0	0	nd	<2 markers on scaffold
sc2234	3	1	LG10	0	0	0	nd	No recombinant marker pairs on scaffold
sc2235	1	1	LG18	0	0	0	nd	<2 markers on scaffold
sc2236	1	1	LG1	0	0	0	nd	<2 markers on scaffold
sc2237	8	1	LG6	0	0	0	nd	No recombinant marker pairs on scaffold
sc2238	1	1	LG14	0	0	0	nd	<2 markers on scaffold
sc2239	3	1	LG20	0	0	0	nd	No recombinant marker pairs on scaffold
sc2240	4	1	LG13	0	0	0	nd	No recombinant marker pairs on scaffold
sc2241	2	1	LG10	0	0	0	nd	No recombinant marker pairs on scaffold
sc2242	3	1	LG17	1	1	0	plus	Orientation given by single recombinant marker pair
sc2243	2	1	LG1	0	0	0	nd	No recombinant marker pairs on scaffold
sc2244	2	1	LG13	0	0	0	nd	No recombinant marker pairs on scaffold
sc2245	2	1	LG9	0	0	0	nd	No recombinant marker pairs on scaffold
sc2247	2	2	LG4, LG12	0	0	0	nd	Scaffold chimeric between linkage groups
sc2249	2	1	LG1	0	0	0	nd	No recombinant marker pairs on scaffold
sc2250	1	1	LG14	0	0	0	nd	<2 markers on scaffold
sc2251	1	1	LG1	0	0	0	nd	<2 markers on scaffold
sc2252	2	1	LG12	0	0	0	nd	No recombinant marker pairs on scaffold
sc2254	4	1	LG1	0	0	0	nd	No recombinant marker pairs on scaffold
sc2255	2	1	LG8	0	0	0	nd	No recombinant marker pairs on scaffold
sc2256	3	1	LG3	0	0	0	nd	No recombinant marker pairs on scaffold
sc2257	1	1	LG26	0	0	0	nd	<2 markers on scaffold
sc2258	6	1	LG7	2	0	2	minus	Orientation given by multiple recombinant marker pairs
sc2259	1	1	LG6	0	0	0	nd	<2 markers on scaffold
sc2261	2	1	LG6	1	1	0	plus	Orientation given by single recombinant marker pair
sc2262	1	1	LG18	0	0	0	nd	<2 markers on scaffold
sc2263	2	1	LG3	0	0	0	nd	No recombinant marker pairs on scaffold
sc2264	3	1	LG4	1	1	0	plus	Orientation given by single recombinant marker pair
sc2265	2	1	LG18	0	0	0	nd	No recombinant marker pairs on scaffold
sc2266	5	1	LG12	0	0	0	nd	No recombinant marker pairs on scaffold
sc2267	1	1	LG1	0	0	0	nd	<2 markers on scaffold
sc2268	2	1	LG11	0	0	0	nd	No recombinant marker pairs on scaffold
sc2270	6	1	LG9	0	0	0	nd	No recombinant marker pairs on scaffold
sc2272	2	1	LG3	0	0	0	nd	No recombinant marker pairs on scaffold
sc2273	3	1	LG6	0	0	0	nd	No recombinant marker pairs on scaffold
sc2274	3	1	LG7	0	0	0	nd	No recombinant marker pairs on scaffold
sc2275	2	1	LG9	0	0	0	nd	No recombinant marker pairs on scaffold
sc2276	5	1	LG1	0	0	0	nd	No recombinant marker pairs on scaffold
sc2277	4	1	LG8	0	0	0	nd	No recombinant marker pairs on scaffold
sc2280	3	1	LG2	0	0	0	nd	No recombinant marker pairs on scaffold
sc2281	1	1	LG15	0	0	0	nd	<2 markers on scaffold
sc2282	2	1	LG8	0	0	0	nd	No recombinant marker pairs on scaffold
sc2283	7	1	LG4	1	1	0	plus	Orientation given by single recombinant marker pair
sc2285	1	1	LG1	0	0	0	nd	<2 markers on scaffold
sc2286	1	1	LG10	0	0	0	nd	<2 markers on scaffold
sc2287	4	1	LG4	0	0	0	nd	No recombinant marker pairs on scaffold
sc2289	5	1	LG1	0	0	0	nd	No recombinant marker pairs on scaffold
sc2290	4	1	LG13	0	0	0	nd	No recombinant marker pairs on scaffold
sc2292	2	1	LG3	0	0	0	nd	No recombinant marker pairs on scaffold
sc2294	6	1	LG2	0	0	0	nd	No recombinant marker pairs on scaffold
sc2296	6	1	LG6	0	0	0	nd	No recombinant marker pairs on scaffold
sc2298	1	1	LG3	0	0	0	nd	<2 markers on scaffold
sc2301	5	1	LG5	0	0	0	nd	No recombinant marker pairs on scaffold
sc2302	1	1	LG11	0	0	0	nd	<2 markers on scaffold
sc2303	2	1	LG23	0	0	0	nd	No recombinant marker pairs on scaffold
sc2306	2	1	LG22	1	1	0	plus	Orientation given by single recombinant marker pair
sc2307	1	1	LG3	0	0	0	nd	<2 markers on scaffold
sc2308	5	1	LG11	0	0	0	nd	No recombinant marker pairs on scaffold
sc2310	2	1	LG4	0	0	0	nd	No recombinant marker pairs on scaffold
sc2313	1	1	LG1	0	0	0	nd	<2 markers on scaffold
sc2316	2	1	LG12	0	0	0	nd	No recombinant marker pairs on scaffold
sc2317	3	1	LG4	0	0	0	nd	No recombinant marker pairs on scaffold
sc2319	2	1	LG4	0	0	0	nd	No recombinant marker pairs on scaffold
sc2320	1	1	LG14	0	0	0	nd	<2 markers on scaffold
sc2321	1	1	LG11	0	0	0	nd	<2 markers on scaffold
sc2322	1	1	LG8	0	0	0	nd	<2 markers on scaffold
sc2323	4	1	LG19	0	0	0	nd	No recombinant marker pairs on scaffold
sc2327	1	1	LG13	0	0	0	nd	<2 markers on scaffold
sc2328	3	1	LG11	0	0	0	nd	No recombinant marker pairs on scaffold
sc2330	5	1	LG18	1	1	0	plus	Orientation given by single recombinant marker pair
sc2331	1	1	LG5	0	0	0	nd	<2 markers on scaffold
sc2333	3	1	LG4	1	1	0	plus	Orientation given by single recombinant marker pair
sc2334	1	1	LG5	0	0	0	nd	<2 markers on scaffold
sc2336	1	1	LG7	0	0	0	nd	<2 markers on scaffold
sc2337	1	1	LG9	0	0	0	nd	<2 markers on scaffold
sc2338	2	1	LG6	1	0	1	minus	Orientation given by single recombinant marker pair
sc2343	2	1	LG9	1	0	1	minus	Orientation given by single recombinant marker pair
sc2344	1	1	LG26	0	0	0	nd	<2 markers on scaffold
sc2345	1	1	LG3	0	0	0	nd	<2 markers on scaffold
sc2346	3	1	LG14	0	0	0	nd	No recombinant marker pairs on scaffold
sc2347	1	1	LG5	0	0	0	nd	<2 markers on scaffold
sc2348	1	1	LG4	0	0	0	nd	<2 markers on scaffold
sc2349	9	1	LG7	0	0	0	nd	No recombinant marker pairs on scaffold
sc2350	4	1	LG6	0	0	0	nd	No recombinant marker pairs on scaffold
sc2351	1	1	LG2	0	0	0	nd	<2 markers on scaffold
sc2352	1	1	LG2	0	0	0	nd	<2 markers on scaffold
sc2353	1	1	LG13	0	0	0	nd	<2 markers on scaffold
sc2355	2	1	LG2	0	0	0	nd	No recombinant marker pairs on scaffold
sc2359	2	1	LG6	0	0	0	nd	No recombinant marker pairs on scaffold
sc2360	2	1	LG15	0	0	0	nd	No recombinant marker pairs on scaffold
sc2361	1	1	LG3	0	0	0	nd	<2 markers on scaffold
sc2362	3	1	LG15	0	0	0	nd	No recombinant marker pairs on scaffold
sc2363	1	1	LG15	0	0	0	nd	<2 markers on scaffold
sc2364	1	1	LG9	0	0	0	nd	<2 markers on scaffold
sc2367	1	1	LG7	0	0	0	nd	<2 markers on scaffold
sc2369	2	1	LG7	0	0	0	nd	No recombinant marker pairs on scaffold
sc2371	1	1	LG6	0	0	0	nd	<2 markers on scaffold
sc2374	2	1	LG7	0	0	0	nd	No recombinant marker pairs on scaffold
[truncated: 2,682 more rows]
