# Supplementary material for: Genome analysis and avirulence gene cloning using a high-density RADseq linkage map of the flax rust fungus, Melampsora lini
Source: BMC Genomics. 2016 Aug 22;17(1):667. doi: 10.1186/s12864-016-3011-9 (PMC4994203; doi:10.1186/s12864-016-3011-9)
Supplement: Additional file 8: — Recombination bins in the CH5 genetic map. Table showing the number of markers, number of scaffolds, cumulative scaffold length and sequence characteristics for each recombination bin in the CH5 genetic map. (XLSX 215 kb) [file 12864_2016_3011_MOESM8_ESM.xlsx]

## Sheet: Bin_summary
Additional file 8. Recombination bins in the CH5 genetic map.
LG	Position	Markers	Scaffolds	Cumulative length (kb)	Genes	Effectors	GC (bp)	N (bp)	Repetitive DNA (bp)
1	0	12	6	131.201	6	0	46845	18491	53375
1	0.65	13	6	115.645	13	1	43127	12601.5	24231
1	1.3	1	1	9.0615	0	0	2884	2194.5	476
1	2.6	5	3	53.365	8	0	17094	11782	2655
1	6.63	6	2	65.339	3	0	22092	9133	25492
1	7.28	3	1	14.164	0	0	4979	2490	119
1	8.58	3	1	8.88671	0.365854	0	3241.95	700.122	2378.29
1	11.96	1	1	8.88671	0.365854	0	3241.95	700.122	2378.29
1	13.26	5	3	14.9237	0.365854	0	4476.95	3394.12	5076.29
1	13.91	5	3	102.889	11.5	1	36046.2	14351.2	14402.8
1	19.52	1	1	17.3385	1.5	0	6431.25	1591.25	6258.75
1	20.17	1	1	17.3385	1.5	0	6431.25	1591.25	6258.75
1	22.25	1	1	6.984	0	0	2798	3	870
1	22.9	28	14	210.944	16.5	1	71618.2	37765.8	42421.5
1	23.84	16	10	91.2755	5.5	1	28567.5	22484.5	39511.5
1	24.49	2	2	24.4945	2.5	0.333333	9387.5	2040.5	5591.17
1	25.79	3	1	19.021	2	0.333333	7173	2039	4589.67
1	33.65	3	1	56.998	2	0	22296	3145	8878
1	40.97	1	1	14.162	0.5	0	4108.5	2629.5	793.5
1	41.62	37	12	201.831	7	2	68699.5	34429	38613.2
1	46.07	3	1	12.743	1	0	4176	2577	7947
1	48.8	3	2	31.05	2	0	10432	6365	13707
1	49.45	7	4	60.5195	4.43801	1	21434.3	7537.08	31767.9
1	50.75	1	1	7.85247	0.438005	0	2706.35	1163.08	2483.93
1	55.57	2	1	7.85247	0.438005	0	2706.35	1163.08	2483.93
1	56.22	3	1	7.85247	0.438005	0	2706.35	1163.08	2483.93
1	60.26	1	1	32.406	6	0	9479	6082	4642
1	61.55	8	5	51.8515	5	0	16162	13332.8	14789.8
1	62.85	4	1	21.804	1	0	5537	7781	4322
1	63.5	19	10	103.311	7	0.5	34981	19973	33317
1	64.15	11	5	73.0023	6.83333	1.5	27634.3	4154.33	20660.7
1	64.8	1	1	24.4833	2.33333	0	9647.33	766.333	7832.67
1	65.45	4	2	34.5603	3.33333	0	12854.3	2768.33	11852.7
1	72.38	7	5	97.8628	6.75	0	33694.5	14795.5	32433
1	74.33	1	1	8.61475	0.5	0	2924.25	761.25	1494.25
1	80.46	3	1	16.833	1	0	6495	790	997
1	81.11	4	2	36.595	2	0	13204	3931	2887
1	81.76	7	3	65.888	2	0	21238	13960	23760
1	82.41	1	1	10.747	0	0	4260	1149	2982
1	83.06	12	3	124.661	7	0	49783	9362	32632
1	83.71	3	1	7.02195	0.325543	0	2649.59	448.055	1340.91
1	89.05	1	1	7.02195	0.325543	0	2649.59	448.055	1340.91
1	91.78	4	2	51.726	3.5	1	19880.5	3696.5	8649.5
1	92.43	1	1	21.949	3.5	1	8257.5	1592.5	2337.5
1	95.82	2	1	12.235	0	0	2777	5364	6028
1	96.47	3	1	14.8504	1.16967	0.167095	5837.3	953.278	1950.33
1	97.76	3	1	14.8504	1.16967	0.167095	5837.3	953.278	1950.33
1	98.41	3	1	14.8504	1.16967	0.167095	5837.3	953.278	1950.33
1	99.71	7	4	90.0057	7.83633	0.167095	31820.3	13286.6	14444.3
1	101.01	5	1	25.6683	2.66667	0	8642	4543.33	6795
1	111.57	4	3	50.852	1	0	15950	11331	20360
1	112.22	1	1	18.185	4	0	7664	245	190
1	112.87	19	3	90.7435	11	0	37761	4445.5	12902
1	113.52	3	2	67.9795	4	0	27796	4655.5	5491
1	115.6	3	2	42.1527	4.25	0	13729.5	8895.25	2667.75
1	116.25	4	2	49.779	7	0	17809	7697	12080
1	117.55	2	1	36.311	7	2	12237	5884	3232
1	134.25	1	1	19.478	2	0	7121	2873	7418
1	135.54	8	4	93.8195	3.5	0	34498.5	8445.5	38460
1	136.19	3	2	19.5165	0.5	0	6736.5	2816.5	11975
1	143.25	2	1	0.307	0	0	119	1	0
1	143.9	3	1	6.3238	0.8	0	2464.8	101	613.4
1	146.5	11	3	66.2613	5.3	1	26423.3	3185	9983.4
1	147.15	11	5	178.159	9	0.5	62306	28888	41444.5
1	147.8	21	5	136.671	11.5	2.5	50917	12925	23276
1	148.45	1	1	44.8075	5	2	17434	2203.5	10995.5
1	149.1	4	1	7.26579	0.424144	0	2792.03	149.511	2052.85
1	154.58	4	1	7.26579	0.424144	0	2792.03	149.511	2052.85
1	157.31	2	1	28.9625	4	1	10455	2585	3797.5
1	157.96	1	1	28.9625	4	1	10455	2585	3797.5
1	162.27	4	2	75.265	7	1	23486	14361	5195
1	165.13	8	2	68.735	3	0	27080	3233	10112
1	168.95	4	2	63.555	10	0	26061	400	3076
1	172.33	2	2	59.151	6	0	21374	4031	14994
1	175.58	2	1	75.276	6	0	27747	2807	13974
1	176.23	4	2	42.0691	2.21335	0	12054.6	12319.7	3767.24
1	179.9	2	1	1.92013	0.213348	0	656.614	135.689	580.235
1	184.72	6	2	40.1601	2.21335	0	13023.6	7536.69	11244.2
1	185.37	14	4	108.301	8	0	37785	14761	16612
1	186.02	14	5	121.451	10	1	39213	24546.2	31199.2
1	188.1	16	7	206.003	13.4167	1	72137.2	32964.9	50931.8
1	188.75	1	1	5.26618	0.416667	0	2074.24	135.903	574.792
1	192.78	1	1	5.26618	0.416667	0	2074.24	135.903	574.792
1	193.43	1	1	5.26618	0.416667	0	2074.24	135.903	574.792
1	194.73	2	1	5.26618	0.416667	0	2074.24	135.903	574.792
1	196.81	2	2	9.12918	1.41667	0	3548.24	136.903	725.792
1	203.08	50	11	439.704	35.5	0	165680	37282	127672
1	203.73	5	3	91.7523	8.90123	0	32285.9	11555.5	21177.1
1	205.03	2	1	7.40077	0.401235	0	2664.4	995.463	1563.61
1	206.32	1	1	7.40077	0.401235	0	2664.4	995.463	1563.61
1	206.97	1	1	19.9955	3	0.5	8242	650	932
1	207.62	7	3	93.4665	8	0.5	34386	11229	17756
1	211	1	1	6.121	1	0	2004	536	3019
1	211.65	1	1	35.402	4	2	11233	5750	3260
1	225.14	1	1	10.348	0	0	3974	998	1854
1	227.87	2	1	16.7508	1.75	0.5	5867	1703.75	2116.5
1	228.52	2	1	16.7508	1.75	0.5	5867	1703.75	2116.5
1	235.07	2	1	20.509	2	0	7161	1220	2647
1	238.45	11	2	48.763	2	0	16925	6351	11493
1	239.1	1	1	17.18	3	0	5626.5	2776.5	2745.5
1	239.75	2	1	17.18	3	0	5626.5	2776.5	2745.5
1	243.13	4	3	53.1773	4.5	0	19195	7877.5	14298.5
1	243.78	6	5	104.253	10	0	31461	24830	22407
1	245.08	10	3	123.524	19	0	40917	23082	15035
1	247.03	1	1	63.372	2	0	24093	3137	12060
1	257.17	2	2	43.908	4	0	13921	10903	11150
1	257.81	3	1	12.0985	1	0	4644.5	69	1020
1	258.46	2	1	12.0985	1	0	4644.5	69	1020
1	264.36	1	1	22	0	0	7952	2313	7577
1	267.74	6	4	35.2075	1	0	13520	2109	9907
1	268.39	5	1	14.6695	1	0	5032	2101	3531
1	269.04	6	2	51.277	6	0	18811	5401	20902
1	269.69	6	1	11.391	1.16667	0.166667	4008	1415.5	545.5
1	270.99	2	1	11.391	1.16667	0.166667	4008	1415.5	545.5
1	272.94	9	5	77.309	8.16667	1.16667	27170	8123.5	15878.5
1	274.89	3	2	44.1679	4.53846	0	15828.2	5538.12	11199.3
1	277.62	7	3	85.8783	11.5385	1	32929.2	5434.78	19784.6
1	278.92	1	1	15.9493	1	0	5982	778.667	4293.33
1	286.77	1	1	3.02558	0.384615	0	1088.08	305	604.808
1	289.5	8	3	24.8588	3.38462	0	8474.08	3642.75	8532.81
1	290.15	1	1	8.35125	1	0	2551	1297.75	1495
1	291.45	1	1	8.35125	1	0	2551	1297.75	1495
1	292.75	7	5	132.712	4.5	0	44283.5	24742.2	41136
1	293.4	1	1	26.246	0	0	9448	2446	12768
1	294.7	10	3	45.393	7	0	17723	2289	15305
1	296.13	13	7	121.516	12	0	48066.5	7520.75	29346.8
1	296.78	1	1	12.3298	1	0	4521.5	1716.75	5190.75
1	298.08	4	2	20.9669	1.66838	0	7892.98	2229.4	7499.17
1	300.03	1	1	8.63715	0.66838	0	3371.48	512.648	2308.42
1	301.32	1	1	8.63715	0.66838	0	3371.48	512.648	2308.42
1	307.72	2	1	30.234	3	0	12223	6	4633
1	309.02	6	5	62.179	9	1	24312	3371	14400
1	313.84	3	2	78.787	11	1	28729	6485	23065
1	318.01	11	2	51.17	5	0	19488	3262	6630
1	325.86	4	3	72.291	5	0	26547	6998	17342
1	328.59	3	2	15.395	1	0	6252	921	2604
1	330.02	2	1	35.512	5	0	15066	992	458
1	330.67	24	10	174.806	9	0	64213	23231	63634
1	331.32	11	5	90.235	5	2	33976	11629	25253
1	332.91	2	1	2.13207	0.293896	0	782.057	222.283	348.267
1	345.53	4	2	51.9991	14.2939	2	21945.1	243.283	2894.27
1	348.26	6	4	63.297	8	1	24183	4415	15573
1	348.91	20	10	210.882	15.75	0	76597	25724.2	58932
1	352.43	1	1	2.47555	0.339721	0.0566202	819.011	376.864	449.111
1	363.26	2	2	15.1005	1.33972	0.0566202	4933.01	3264.86	4445.11
1	363.91	4	3	69.067	8	0	22071	15445.5	19146.5
1	364.56	2	1	28.072	5	0	10528	3313.5	5966.5
1	365.21	11	4	71.878	5	0	23589	12463	14391
1	367.29	2	1	5.97484	0.625	0	2078.59	855.625	992.188
1	370.8	10	9	91.6678	7.375	0	31034.6	17571.9	28230.4
1	374.31	1	1	93.663	8	0	36032	6773	12187
1	379.39	1	1	26.5205	3	0.5	11319	1714	4621
1	380.04	8	5	75.7415	8	0.5	25573	18170	25377
1	382.12	2	1	37.063	3	0	11517	6200	1406
1	384.2	2	2	26.492	1	0	10704	845.667	10543.3
1	385.5	1	1	12.888	1	0	4596	841.667	2566.33
1	386.8	3	1	96.553	8	0	37809	4323	28174
1	389.53	14	5	91.38	9	0	28996.7	21065.3	26911.7
1	390.83	1	1	11.461	1	0	4043.67	1810.33	2756.67
1	401.68	3	1	4.60042	0.694444	0	1819.72	2.77778	1295.69
1	402.98	1	1	4.60042	0.694444	0	1819.72	2.77778	1295.69
1	405.71	2	2	13.1242	1.44444	0.25	5101.47	1026.28	3289.69
1	407.66	4	2	62.663	6	1	24710	2491	15151
1	410.52	1	1	8.733	0	0	2975	1245	6807
1	412.6	6	3	77.601	8	0	29770	7995	12740
1	415.98	2	1	33.135	4	0	13665	3	8537
1	420.01	5	3	74.232	3	0	24378	17751	14337
1	421.96	1	1	7.178	1	0	2332	1454	115
1	422.61	13	5	100.45	7.5	0	34240	14661.8	29553.2
1	424.69	10	4	158.924	18.5	0	62358.5	16742.5	34329.5
1	425.34	3	3	14.785	0	0	5183	1719	5684
1	431.61	1	1	11.475	3	0	4352	2	211
1	432.9	1	1	6.521	0.75	0	1967.75	1394.25	1597.5
1	434.85	3	2	44.623	7.75	0	18134.8	1620.25	3889.5
1	438.89	1	1	10.044	2	0	3840	269	1027
1	440.84	2	2	15.678	1	0	3685	6060	7633
1	442.79	1	1	33.79	1	0	12922	1798	7033
1	444.09	1	1	10.191	0.75	0	2842.5	2875	3077.5
1	445.51	10	6	103.872	9	0.25	37514	11474.2	27912.8
1	446.16	3	1	42.765	4	2	18006	18	11361
1	447.46	1	1	10.337	0.5	0	3903.5	1100	0
1	448.11	4	2	23.477	1.5	0	9246.5	1730	5314
1	449.69	1	1	3.2771	0.322581	0	1051.13	496.29	330.968
1	453.07	5	3	44.5851	3.32258	0	15550.1	7944.29	16513
1	455.8	1	1	4.901	0.276596	0	1726.97	557.801	45.5461
1	462.2	7	2	59.597	4.2766	0	20655	10790.8	20621.5
1	464.93	10	3	62.558	12	0	22654	7498	11071
1	467.66	1	1	25.578	3	0	7606	5393	2243
1	470.39	2	1	35.855	0	0	10276	9058	4722
1	473.77	8	5	94.6305	7.5	1.5	32642	13070.5	33429.5
1	474.42	1	1	18.8975	1.5	0.5	6695	2443.5	7734.5
1	475.72	1	1	21.6725	2.5	0.5	7405.5	3741.5	2366
1	476.37	2	1	21.6725	2.5	0.5	7405.5	3741.5	2366
1	478.32	5	4	52.2683	3.25	0.25	19916	4555.75	12992.2
1	478.97	28	10	194.529	18.5	0	61272.5	43564	47004
1	479.62	1	1	17.887	2.5	0	4711.5	6634	113
2	0	1	1	16.328	1.5	0	6003.5	2040	3016.5
2	0.65	38	12	283.281	29	0	97255.5	44699	83117
2	1.3	2	2	31.5205	4.5	0	12583.5	1415	4671
2	1.95	2	2	25.5629	2.73171	0.243902	9852.09	2122.61	2867.72
2	3.25	2	1	3.71488	0.731707	0.243902	1216.59	720.61	281.22
2	6.63	12	6	80.1941	7.23171	0.993902	26695.6	16206.4	13271.2
2	7.28	1	1	16.6777	2.5	0.75	5593	2924	1519.5
2	9.36	6	3	32.2794	2.2381	0	10518.9	5268.38	16535.3
2	11.44	14	5	158.016	8.2381	1	59765.9	13031.4	56240.3
2	14.17	2	1	5.82972	0.694444	0	1807.36	1056.81	898.056
2	18.2	3	2	19.1527	0.694444	0	6031.36	3801.81	10870.1
2	26.72	9	3	75.806	11	0	23645	17117	12698
2	33.57	12	5	54.254	2	0	18843	7075	18733
2	34.22	7	4	32.431	2.42857	0	12205.1	2846	12849.7
2	34.87	2	1	8.378	1.42857	0	3423.14	186	799.714
2	35.52	1	1	8.378	1.42857	0	3423.14	186	799.714
2	36.17	1	1	8.378	1.42857	0	3423.14	186	799.714
2	36.82	1	1	8.378	1.42857	0	3423.14	186	799.714
2	38.12	1	1	8.378	1.42857	0	3423.14	186	799.714
2	38.77	1	1	53.6955	3.5	0.5	20356.5	2993.5	9834
2	39.42	7	3	65.9985	3.5	0.5	24687.5	3917.5	15957
2	42.8	5	1	26.957	5	1	10320	486	1287
2	60.67	3	2	37.387	5	0	14285	2000	3219
2	64.05	2	1	2.80866	0.487805	0.121951	1092.8	260.976	555
2	64.7	1	1	2.80866	0.487805	0.121951	1092.8	260.976	555
2	67.43	1	1	2.80866	0.487805	0.121951	1092.8	260.976	555
2	68.08	1	1	2.80866	0.487805	0.121951	1092.8	260.976	555
2	68.73	1	1	2.80866	0.487805	0.121951	1092.8	260.976	555
2	71.46	14	9	147.009	16	1	51120.2	22113	58365
2	72.11	3	2	46.179	2	1	18065	3653	16862
2	76.14	6	1	27.59	3	0	8774	4726	8876
2	76.79	2	1	27.59	3	0	8774	4726	8876
2	77.44	2	2	24.853	1	0	9391	3305	15356
2	78.74	1	1	9.78156	1.5625	0.3125	3584.06	1107.19	1029.38
2	80.17	6	4	33.9848	1.8125	0.3125	10746.8	7429.44	10405.4
2	80.82	11	7	95.7267	5.75	0.5	34951.8	13558.2	17123
2	81.47	7	2	72.8325	3.5	0.5	27382	6461	14718
2	82.11	7	1	30.08	2	0	10900	4006	4016
2	83.54	4	3	44.884	8	0	17054	2556	13674
2	84.19	1	1	22.46	3	0	8110	10	1703
2	89.14	2	1	9.52565	0.83181	0	3390.93	1006.25	2587.76
2	93.96	5	2	24.278	2.16514	0.666667	7823.6	4020.25	4667.09
2	94.61	2	1	14.7523	1.33333	0.666667	4432.67	3014	2079.33
2	95.26	7	2	23.3953	2.33333	0.666667	7829.67	3017	2110.33
2	95.91	5	3	68.325	3	1	23314	12219	25357
2	97.34	4	1	23.02	1	0	9552	1505	1000
2	100.85	1	1	27.958	3	0	11242	1607	2268
2	101.5	1	1	14.4627	3	0.25	5254.25	1450	1114
2	102.15	4	1	14.4627	3	0.25	5254.25	1450	1114
2	102.8	1	1	14.4627	3	0.25	5254.25	1450	1114
2	103.45	8	3	78.4578	8	0.25	28699.2	9446	19655
2	104.1	7	1	39.829	2	0	12124	8107	8048
2	106.83	13	4	108.553	5	0	40221	8617	27409
2	108.13	2	2	22.6495	2	0	8142	3566.5	1966.5
2	108.78	2	1	13.1835	1	0	5448	474.5	1966.5
2	110.35	10	4	91.3275	6.47101	0.0588768	33079.3	9669.46	22629.6
2	111	1	1	6.6005	0.471014	0.0588768	2505.27	438.456	950.566
2	112.42	2	1	6.6005	0.471014	0.0588768	2505.27	438.456	950.566
2	113.07	2	1	6.6005	0.471014	0.0588768	2505.27	438.456	950.566
2	113.72	1	1	6.6005	0.471014	0.0588768	2505.27	438.456	950.566
2	115.8	1	1	6.6005	0.471014	0.0588768	2505.27	438.456	950.566
2	117.88	1	1	6.6005	0.471014	0.0588768	2505.27	438.456	950.566
2	120.74	3	2	47.3067	4.75673	1.01126	18095	4057.5	7181.52
2	121.39	4	1	40.7062	4.28571	0.952381	15589.8	3619.05	6230.95
2	122.82	3	1	40.7062	4.28571	0.952381	15589.8	3619.05	6230.95
2	124.77	4	1	36.7073	3	0.666667	13857.7	4141.67	6238
2	126.07	5	1	36.7073	3	0.666667	13857.7	4141.67	6238
2	128.8	1	1	34.092	4	0	12361	875	7370
2	130.1	34	12	162.358	10.75	0	59864.5	22376	49658.5
2	130.75	3	2	21.3826	2.34021	0.335052	9464.63	424.99	2962.4
2	131.4	7	1	25.9547	4.03101	0.503876	9590.78	1124.15	1574.11
2	132.04	4	2	43.0932	5.37121	0.838928	17253.4	1512.14	3601.51
2	132.69	10	6	50.9748	9.38348	0	17840.5	8608.07	20818.2
2	135.43	1	1	6.54276	0.383481	0	2059.48	913.068	1366.15
2	141.69	4	3	64.277	4	0	26038	2728	10920
2	142.99	1	1	20.4757	2	0	7227	2372.33	1744.33
2	143.64	2	1	20.4757	2	0	7227	2372.33	1744.33
2	144.29	2	1	20.4757	2	0	7227	2372.33	1744.33
2	146.24	1	1	8.767	1.5	0	2778	1072	1421.5
2	146.89	6	3	27.894	2.5	0	8792	4890	8202.5
2	147.54	3	1	20.3595	1.75	0.5	7190.75	2337	2904.75
2	148.19	3	1	20.3595	1.75	0.5	7190.75	2337	2904.75
2	148.84	5	1	20.3595	1.75	0.5	7190.75	2337	2904.75
2	149.49	2	1	50.544	2	0	17799	4924	14685
2	155.36	1	1	2.61135	0.432253	0	1010.44	115.52	501.305
2	164.01	2	1	2.61135	0.432253	0	1010.44	115.52	501.305
2	166.74	2	1	2.61135	0.432253	0	1010.44	115.52	501.305
2	169.6	60	8	554.913	47	0	209939	42885	119744
2	171.03	2	1	13.3657	3.33333	0	5589.67	304	395.667
2	172.33	1	1	13.3657	3.33333	0	5589.67	304	395.667
2	177.28	1	1	18.4767	1.25	0	6716	1172.25	5247.25
2	186.07	2	1	19.158	2.5	0	7088.5	2061.5	3306
2	186.72	2	1	19.158	2.5	0	7088.5	2061.5	3306
2	188.8	3	2	33.467	2	1	10439	8008	10505
2	189.45	1	1	24.2765	3.25	0	8658.25	2609.5	2524.5
2	190.1	2	1	24.2765	3.25	0	8658.25	2609.5	2524.5
2	191.4	9	4	41.5133	4.10366	0.121951	15520.3	3912.67	3144.26
2	194.13	1	1	6.32183	0.853659	0.121951	2401.1	353.171	619.756
2	196.08	1	1	6.32183	0.853659	0.121951	2401.1	353.171	619.756
2	203.14	7	3	46.1638	3.5	0	16833	5930.75	6552.5
2	204.44	5	2	30.2408	5.5	0	12097.5	1046.67	3403.67
2	205.09	3	1	24.4255	2.75	0	9071.75	2406.25	4182.75
2	205.74	1	1	5.56183	0.5	0	1832.5	576.667	1642.67
2	207.69	2	1	5.56183	0.5	0	1832.5	576.667	1642.67
2	208.33	12	2	10.0807	0.700599	0.0778443	3699.78	978.413	1238.35
2	208.98	1	1	8.76667	0.700599	0.0778443	3107.78	977.413	1238.35
2	215.38	1	1	8.76667	0.700599	0.0778443	3107.78	977.413	1238.35
2	216.03	3	1	8.76667	0.700599	0.0778443	3107.78	977.413	1238.35
2	218.76	1	1	16.2435	1.25	0	6151.5	829.25	1169.75
2	219.41	1	1	16.2435	1.25	0	6151.5	829.25	1169.75
2	220.06	4	1	16.2435	1.25	0	6151.5	829.25	1169.75
2	220.71	4	2	40.1475	4.25	0	15399.5	836.25	7260.75
2	224.88	17	2	9.06074	1.73034	0.0405743	3389.88	511.775	961.951
2	226.95	1	1	6.37674	0.730337	0.0405743	2401.88	509.775	818.951
2	227.6	1	1	6.37674	0.730337	0.0405743	2401.88	509.775	818.951
2	229.55	2	1	6.37674	0.730337	0.0405743	2401.88	509.775	818.951
2	240.25	17	7	143.887	15.7303	1.04057	55819.9	9458.78	24282.5
2	240.9	10	4	122.38	14	1	44318	14179	17581.5
2	244.28	10	2	68.518	6	0	28005	2633	21193
2	244.93	1	1	11.2443	1.11111	0	3963.33	1234.58	801.111
2	247.66	1	1	11.2443	1.11111	0	3963.33	1234.58	801.111
2	248.31	1	1	11.2443	1.11111	0	3963.33	1234.58	801.111
2	248.96	1	1	11.2443	1.11111	0	3963.33	1234.58	801.111
2	251.19	2	2	39.339	2	0	12431	8107	5361
2	256.14	1	1	3.7099	0.445714	0	1176.83	821.526	224.343
2	256.79	3	1	51.605	3	0	18046	8120	5317
2	264.24	1	1	3.7099	0.445714	0	1176.83	821.526	224.343
2	267.27	2	1	43.38	3	0	12720	10645	5862
2	267.92	11	6	52.5271	2.09677	0	17970	10301.2	21880.1
2	268.57	2	1	15.4531	2.09677	0	5645.97	1964.19	4552.1
2	271.3	1	1	15.4531	2.09677	0	5645.97	1964.19	4552.1
2	271.95	1	1	0.758	0	0	302	98	0
2	272.6	10	1	73.628	4	0	26802	8392	26920
2	273.25	1	1	18	1.66667	0	6453	1672.67	6315.67
2	273.9	2	1	18	1.66667	0	6453	1672.67	6315.67
2	274.55	3	2	26.3704	2.47512	0	10075.5	1675.09	6588.93
2	276.62	2	1	8.37045	0.808458	0	3622.54	2.42537	273.259
2	277.27	1	1	8.37045	0.808458	0	3622.54	2.42537	273.259
2	277.92	4	1	8.37045	0.808458	0	3622.54	2.42537	273.259
2	279.87	9	2	34.5455	1	0	12936	2522	7881.5
2	280.52	1	1	27.1265	1	0	10365	1756	5847.5
2	281.17	9	2	91.888	4	0	36460	8650	38993
2	281.82	1	1	12.459	3	0	3663	3652	481
2	283.12	1	1	24.684	1	0	8724	2456	3642
2	287.94	1	1	23.2385	3	0	9034	1894.5	3123
2	288.59	5	3	40.2385	4	0	14962	4832.5	14678
2	289.24	6	1	19.187	1.4	0	7539.6	620.2	6557
2	289.89	3	1	19.187	1.4	0	7539.6	620.2	6557
2	291.19	1	1	19.187	1.4	0	7539.6	620.2	6557
2	291.84	4	3	55.8865	4.9	0.25	20326.1	5305.2	13013.8
2	292.49	1	1	32.4963	2.75	0	12552.8	2160.5	3046.25
2	293.78	5	1	32.4963	2.75	0	12552.8	2160.5	3046.25
2	294.43	3	1	10.0822	0.9375	0	3785	679.375	2372.19
2	295.86	5	2	29.5252	1.9375	0	9798	4733.38	3454.19
2	300.03	3	1	31.491	3	0.5	12501	1453.5	3392
2	300.68	3	1	31.491	3	0.5	12501	1453.5	3392
2	303.41	2	1	12.2505	2	0	3906	2775	1394
2	304.06	2	1	12.2505	2	0	3906	2775	1394
2	305.36	12	4	72.3355	10.1538	1	24765.9	14126.2	8615.38
2	308.09	12	8	109.895	6.15385	0.5	39781.1	15249.7	35379.9
2	308.74	1	1	28.867	4	1	12073	87	3640
2	309.38	5	3	62.1115	5	0	23843.5	7394.75	9823
2	322.12	4	2	28.0497	2.75	0	9497.5	4300.5	6867.5
2	324.07	1	1	32.284	7	0	12934	1027	6189
2	326.8	7	1	80.264	8	0	27904	14002	19055
2	328.1	1	1	19.511	1.19048	0	6685.24	2677.86	4557.86
2	328.75	2	1	19.511	1.19048	0	6685.24	2677.86	4557.86
2	330.18	2	1	19.511	1.19048	0	6685.24	2677.86	4557.86
2	330.83	1	1	47.869	4	0	18096	2178	10513
2	331.48	1	1	18.5323	1.5	0	6363.75	3067.5	1255.75
2	332.12	1	1	4.0625	0.5	0	1443	761.5	196.5
2	332.77	1	1	4.0625	0.5	0	1443	761.5	196.5
2	333.42	13	4	67.323	10	1	23504	12274	20171
2	334.07	10	5	87.089	4	0	30802	13953	36200
2	335.37	7	4	94.536	12	0	35655	7980	33924
2	338.75	1	1	10.2843	1.33333	0.333333	3637	1277.67	3839.33
2	340.05	1	1	10.2843	1.33333	0.333333	3637	1277.67	3839.33
2	342.78	1	1	16.593	0	0	6122	1944	4364
2	344.35	2	1	6.39609	0.376812	0	2175.71	1044.52	1627.83
2	348.52	1	1	6.39609	0.376812	0	2175.71	1044.52	1627.83
2	350.6	3	2	8.92159	0.376812	0	3149.46	1260.27	1852.58
2	352.54	4	2	57.369	8	1	21119	6388	12610
2	353.19	2	1	12.275	0.5	0	4711.5	1244	3180.5
2	353.84	2	1	12.275	0.5	0	4711.5	1244	3180.5
2	356.57	5	4	47.9145	4.5	0	15891.2	11427.8	11817.5
2	357.87	11	4	104.854	10	3	36088	13563	28444
2	359.17	1	1	8.1485	1	0	2783.75	961.5	2022.5
2	359.82	2	1	20.087	1	0	7970	1229	14185
2	361.9	3	1	19.567	2	0	6372.5	4021.5	339
2	362.55	10	6	82.301	6	0	28806	12717.2	21579
2	363.2	1	1	35.507	3	0	13277.7	2880.33	7309.33
2	363.85	5	1	35.507	3	0	13277.7	2880.33	7309.33
2	364.5	7	3	93.622	15	0	36927.7	4518.33	7600.33
2	379.62	3	1	35.414	1	0	12628	5323	19398
2	380.27	1	1	30.486	2	0	12010	2525	13148
2	382.35	1	1	4.32528	0.439189	0	1483	533.176	1128.13
2	386.14	2	2	30.5373	2.43919	0	10092	5614.18	4367.13
2	386.92	7	3	35.2845	1.75	0	13263.5	4407	10957.2
2	394.02	3	2	48.215	6	1	17648	3246	6731
2	395.45	2	2	38.913	3	0	14993	3465	21530
2	397.82	8	2	83.648	7	0	32817	7477	7321
2	398.46	3	1	10.537	2	0	4295	476	1864
2	399.11	11	6	79.0325	4.25	0	27620.5	11268.2	33405
2	399.76	12	5	76.2361	8.64516	0	31229.5	4844.52	17116.6
2	402.49	1	1	7.74113	0.645161	0	3118.55	249.516	1771.61
2	403.14	7	2	9.81113	0.645161	0	3693.55	980.516	2486.61
2	404.44	2	1	34.03	3	0	12725	4363	9913
2	407.04	4	1	14.55	2	1	5613	1290	562
2	407.69	3	3	52.23	3	0	19163	7449	5137
2	408.34	1	1	24.685	1	0	7149	6191	7805
2	409.64	1	1	5.71367	0.333333	0	1990.67	298.333	888.667
2	410.94	2	1	5.71367	0.333333	0	1990.67	298.333	888.667
2	417.34	3	2	5.90012	0.375723	0	2333.84	242.212	2522.12
2	418.64	1	1	5.00012	0.375723	0	1994.84	240.212	1624.12
2	419.29	2	1	5.00012	0.375723	0	1994.84	240.212	1624.12
2	420.58	1	1	5.00012	0.375723	0	1994.84	240.212	1624.12
2	421.88	6	2	39.2701	8.37572	0	16453.8	1637.21	11690.1
2	422.53	1	1	26.119	1	0	9554	3127	14350
2	424.48	2	1	3.21617	0.333333	0	983.833	750.5	96
2	427.08	1	1	3.21617	0.333333	0	983.833	750.5	96
2	427.73	2	1	3.21617	0.333333	0	983.833	750.5	96
2	428.38	10	5	85.4048	7.75	0	31310.5	6829.5	17543.5
2	430.98	1	1	17.906	0	0	6071	2336	5950
2	431.63	1	1	13.955	4	0	4394	1847	928
2	434.36	6	2	42.9245	3.75	1.5	15683.8	5311	7093.75
2	435.01	3	1	5.51967	0.666667	0	2106.33	2.66667	180.333
2	436.31	1	1	5.51967	0.666667	0	2106.33	2.66667	180.333
2	444.16	1	1	37.22	6	1	14147	1895	1628
2	447.55	1	1	42.368	3	1	15717	4456	3152
2	448.85	5	2	29.824	1	0	8876	7858	11767
2	449.49	11	3	117.294	11	0	39705	21073	21498
2	451.44	3	3	23.426	2	0	8398	1091	7189
2	456.92	1	1	14.2194	0.961538	0.192308	5817.5	199.423	2233.85
2	459	3	1	14.2194	0.961538	0.192308	5817.5	199.423	2233.85
2	459.65	10	4	58.7884	4.96154	0.192308	18841.5	14029.4	19192.8
2	461.6	11	4	44.07	8	2	15394	6681	4198
2	467.07	1	1	14.7185	1.5	0	5126.5	1040.5	1536.5
2	467.72	1	1	14.7185	1.5	0	5126.5	1040.5	1536.5
2	469.8	1	1	27.327	4	0	11148	11	1457
2	471.88	7	5	105.401	13	3	36271	13126	34667
2	473.83	1	1	1.112	1	0	492	2	559
2	475.13	15	9	168.631	14.75	1	59530.5	20994.5	40882.5
3	0	24	14	216.218	14.25	0	77833.5	23399.5	54537.8
3	1.3	1	1	56.705	8	1	20420	4210	4169
3	6.12	5	3	97.461	6	0	39673	4316	35666
3	6.77	1	1	24.227	0	0	8528	3473	13046
3	7.42	2	2	38.586	7	2	13339	4502	7250
3	8.07	7	3	69.56	9.75	0.5	29181.8	2475.75	10299.5
3	8.72	2	1	8.964	0	0	3062	2222	2948
3	10.15	11	4	127.493	9	2	42655	21131	28399
3	12.22	4	1	8.952	0.75	0	3542.25	808.5	327
3	14.3	6	3	83.879	10	0	29634	10256	10351
3	23.23	4	1	32.8675	2	0	12087.5	1603	3761
3	23.88	8	5	98.4495	5.75	0	35044.5	13274.5	23399.2
3	24.53	6	2	22.7898	1.25	0.25	8228	1721.25	4180.25
3	25.18	1	1	10.7293	0.75	0.25	3999	579.25	1017.25
3	26.48	2	2	25.4552	2.75	0.25	9243	2601.25	1827.25
3	27.12	1	1	9.104	0	0	4065	5	2372
3	29.86	9	3	65.7675	8.75	0	24795.5	7737	12030.2
3	37.84	8	2	75.145	1	0	23569	17524	21981
3	39.14	2	2	37.954	3	0	14243	2391	4229
3	40.44	3	1	54.664	7	1	22170	3376	20176
3	41.09	3	1	8.26225	1	0	3048.5	956.25	2895.75
3	41.74	1	1	8.26225	1	0	3048.5	956.25	2895.75
3	42.39	5	2	14.1672	1.57692	0	5114.46	1632.4	3549.4
3	45.12	8	2	29.419	4.57692	0	11207	1355.15	3094.65
3	46.42	2	1	18.4327	1	0	6937	1856.75	6609
3	47.07	2	1	18.4327	1	0	6937	1856.75	6609
3	48.37	3	1	18.4327	1	0	6937	1856.75	6609
3	49.67	9	3	61.8115	6.25	0	23388.2	6047.25	14209.8
3	50.32	4	2	47.9222	3.5	0	17253.5	5679	14438
3	56.06	2	1	23.4522	2.5	0	8136.5	3232	4481
3	61.8	2	1	3.29757	0.405405	0	1115.27	408.378	837.973
3	65.96	1	1	3.29757	0.405405	0	1115.27	408.378	837.973
3	73.95	1	1	32.3285	2	0.25	11738.5	3236.75	10159.8
3	74.6	3	1	32.3285	2	0.25	11738.5	3236.75	10159.8
3	75.25	2	1	25.142	3	0	7876	3692	3397
3	75.9	7	1	41.114	6	0	15985	2904	10850
3	77.33	3	1	9.4355	1	0	2845.5	1751	401
3	77.98	1	1	9.4355	1	0	2845.5	1751	401
3	78.63	3	1	5.26077	0.372849	0	2223.05	148.145	680.574
3	83.21	1	1	5.26077	0.372849	0	2223.05	148.145	680.574
3	85.29	1	1	44.689	4	0	16167	5524	2007
3	90.24	67	8	369.524	26.5	1.25	132725	45700.8	117946
3	93.75	1	1	89.406	13	3	33961	5696	5739
3	97.27	6	1	9.05909	0.808458	0	2944.56	1574.39	3767.74
3	98.56	1	1	9.05909	0.808458	0	2944.56	1574.39	3767.74
3	100.64	8	4	59.4571	3.80846	0	18661.6	12639.4	20042.7
3	101.94	7	2	62.4575	2.5	0	23351.5	6707	9752.5
3	102.59	12	3	34.7466	2.59623	0.128968	13683.3	1958.01	5083.85
3	110.72	1	1	7.12414	1.09623	0.128968	2669.84	490.015	659.35
3	112.02	1	1	7.12414	1.09623	0.128968	2669.84	490.015	659.35
3	113.32	1	1	2.656	0	0	1119.75	1	584.25
3	113.97	2	1	13.814	2.2	0.4	5262.2	932.6	1791.6
3	114.62	2	1	13.814	2.2	0.4	5262.2	932.6	1791.6
3	115.92	1	1	13.814	2.2	0.4	5262.2	932.6	1791.6
3	116.57	1	1	13.814	2.2	0.4	5262.2	932.6	1791.6
3	117.22	4	1	18.5323	1.5	0	6363.75	3067.5	1255.75
3	117.87	1	1	18.5323	1.5	0	6363.75	3067.5	1255.75
3	121.25	1	1	32.631	2	0	11424	5706	7236
3	121.9	2	1	31.2505	2.5	0	11208	3795	5021.5
3	122.55	11	2	38.7395	3.25	0	13596	5485.25	8467.75
3	123.2	12	1	24.6808	2.4	0.2	8711.8	3732.6	4597.8
3	123.85	4	1	24.6808	2.4	0.2	8711.8	3732.6	4597.8
3	125.14	1	1	24.6808	2.4	0.2	8711.8	3732.6	4597.8
3	125.8	5	2	78.0548	10.4	1.2	30196.8	6935.6	19024.8
3	129.83	5	2	62.7	10	2	24209	2827	3293
3	131.13	3	1	14.8963	1.33333	0	6057.33	310	1700.67
3	131.78	4	1	14.8963	1.33333	0	6057.33	310	1700.67
3	132.43	10	3	91.0637	8.66667	2	34836.3	6017	14051.3
3	133.73	7	3	39.4487	3.11718	0	15031	2654.56	10613.3
3	140.94	1	1	3.74289	0.283843	0	1380.75	320.813	826.124
3	142.24	1	1	3.74289	0.283843	0	1380.75	320.813	826.124
3	147.58	3	2	25.724	3	0	10288	4	8032
3	148.23	5	1	6.28002	0.573659	0	2162.74	848.133	1456.79
3	155.42	1	1	6.28002	0.573659	0	2162.74	848.133	1456.79
3	157.5	2	1	6.28002	0.573659	0	2162.74	848.133	1456.79
3	160.23	2	1	6.28002	0.573659	0	2162.74	848.133	1456.79
3	162.31	2	1	6.28002	0.573659	0	2162.74	848.133	1456.79
3	165.69	9	3	119.215	9.5	0	43776.5	15166.5	21830.8
3	166.99	1	1	7.3935	0	0	2630	306.5	1231.5
3	167.64	3	2	18.4073	0.5	0	6582	902.25	4935.75
3	174.7	3	1	9.28556	1.21369	0	3479.93	510.29	2027.95
3	178.87	9	3	64.4616	4.21369	1	24226.9	4905.29	24725.9
3	179.51	15	4	103.774	10.25	0	35097.2	15793.5	21221
3	180.16	5	3	64.1886	3.1	0.4	23584	4833	18331.8
3	180.81	5	1	7.0376	0.6	0.4	2661.8	370	937.8
3	182.76	5	3	27.7386	2.6	1.4	10231.8	2174	16377.8
3	184.71	7	4	104.808	12	1	36148	17197	33700
3	190.98	5	1	77.501	8	0	30071	6011	8101
3	192.28	3	1	9.47268	0.501931	0.250965	3490.93	768.205	1050.79
3	194.22	1	1	9.47268	0.501931	0.250965	3490.93	768.205	1050.79
3	196.17	1	1	20.2557	1.66667	0.666667	7497.33	1244.33	3830.67
3	197.47	2	1	20.2557	1.66667	0.666667	7497.33	1244.33	3830.67
3	200.2	1	1	2.76983	0.460061	0	1064.78	120.996	288.261
3	201.5	1	1	2.76983	0.460061	0	1064.78	120.996	288.261
3	202.8	1	1	2.76983	0.460061	0	1064.78	120.996	288.261
3	207.49	2	1	2.76983	0.460061	0	1064.78	120.996	288.261
3	209.44	8	5	106.84	16.4601	0	44225.8	3139	15951.3
3	210.74	2	1	61.522	7	1	24102	2646	7816
3	211.39	1	1	17.7745	1	0	5242.5	4312	2821.5
3	212.04	9	3	79.99	8	0	27366	13716	20057
3	212.69	1	1	22.8665	3	0	7718.5	4674	3589.5
3	213.99	3	1	38.0709	2.0155	0.503876	15125.3	2873.1	3096.82
3	214.63	1	1	38.0709	2.0155	0.503876	15125.3	2873.1	3096.82
3	221.16	3	2	57.298	7	1	21237	4838	12858
3	221.81	5	2	32.7683	3.75	0	13046.5	2719.5	1967.25
3	225.2	4	3	30.2087	1.75	0	10434.5	5292.25	6888.75
3	225.85	1	1	15.7408	1.75	0	6068.5	1628.25	1742.75
3	226.5	1	1	15.7408	1.75	0	6068.5	1628.25	1742.75
3	235.96	4	2	41.724	2.5	0	16108.2	2730.5	14068.5
3	236.61	12	3	53.412	9.75	0	20361.2	5875.5	5023.75
3	237.26	8	4	89.0035	10	0	33979.5	9275.5	21237.5
3	243	2	1	56.847	4	0	19955	7678	16123
3	245.72	1	1	20.281	2	0	6725	3637	1594
3	247.67	7	1	62.437	2	0	18090	16269	17616
3	248.32	2	1	28.375	2	0	10499	3271	4669
3	248.97	2	1	18.205	2	1	7365	644	1702
3	250.92	9	4	68.607	12	0	28190	2422	9886
3	252.51	6	4	53.945	8	0	19748	4128	14167
3	255.89	1	1	10.113	2	0	4125	5	1203
3	256.54	2	1	33.232	2	1	13736	1590	3405
3	257.84	2	1	11.181	1.41304	0	4465.33	357.717	210.326
3	259.14	1	1	11.181	1.41304	0	4465.33	357.717	210.326
3	263.17	1	1	11.181	1.41304	0	4465.33	357.717	210.326
3	265.9	1	1	17.9913	1.75	0.25	6873.75	580	2194.75
3	270.85	2	1	17.9913	1.75	0.25	6873.75	580	2194.75
3	272.15	1	1	17.9913	1.75	0.25	6873.75	580	2194.75
3	272.8	5	2	71.3715	7.5	0	26456	4208.5	13199
3	273.45	4	2	81.4105	10	0	30805	6545	22430
3	274.1	5	1	36.316	4.5	0	14087	2346.5	9385
3	275.4	3	1	17.3358	2.5	0.25	6214	1754.5	2417.5
3	276.7	9	2	52.8192	7.5	0.25	19916	3493.5	7125.5
3	277.35	4	3	146.064	13	0	56352	14197	33718
3	278	2	1	16.007	1	0	5054.5	4204.5	1248.5
3	278.65	4	3	65.6134	3.28634	0	23435.3	10252.5	10652.7
3	279.3	3	1	4.42444	0.286344	0	1719.78	451.993	289.207
3	279.94	1	1	4.42444	0.286344	0	1719.78	451.993	289.207
3	282.54	3	2	15.9444	1.53634	0.5	5992.78	2122.24	4799.71
3	283.84	1	1	11.52	1.25	0.5	4273	1670.25	4510.5
3	284.49	10	5	64.1553	5.58333	0.833333	24394	7726.92	11270.5
3	285.79	4	1	13.5863	1.33333	0.333333	5248	438.667	3207
3	289.83	1	1	14.792	2.86765	0	6142.02	483.915	1061.51
3	290.48	3	1	14.792	2.86765	0	6142.02	483.915	1061.51
3	291.9	1	1	14.792	2.86765	0	6142.02	483.915	1061.51
3	292.55	16	9	123.496	10	0	44725	14837	36181
3	294.5	1	1	31.286	5	0	10168	4767	11347
3	303.44	7	3	81.356	9.75	2	28611.2	11544.2	16507
3	306.82	4	3	89.011	4	1	32039	8254	21218
3	313.08	4	1	67.1	8	1	25734	2699	9479
3	317.38	2	1	29.43	2	0	10780	2773	5253
3	318.81	1	1	13.3475	0	0	3875	3306.5	5555.5
3	319.46	15	9	138.77	11	0	47753.5	22074.5	32244.5
3	320.11	27	14	213.215	13.25	0.25	82527.8	18568.5	75955.8
3	320.76	24	10	177.465	11	0	60134	34384.5	76649.5
3	321.41	3	3	34.508	3.5	0	11352.5	7401	7679
3	322.06	4	2	45.1	7.5	1	15234.5	8356.5	4817.5
3	323.36	8	2	46.2752	4	0.25	17487.8	4066	10696.2
3	324	6	3	13.837	0	0	3504	4641	3244
3	325.3	1	1	33.3282	3	0.25	12717.8	2811	8086.25
3	325.95	1	1	33.3282	3	0.25	12717.8	2811	8086.25
3	327.25	2	2	127.862	5	0.25	48921.8	8754	48343.2
3	334.98	6	3	45.2672	3	0.25	16965.8	5038	12390.2
3	338.64	1	1	32.629	3	0	11174	3912	1001
3	342.8	5	3	35.8	1	0	12882	4072	11292
3	345.53	1	1	1.128	0	0	398	2	35
3	346.18	2	1	58.851	8	0	20956	7749	1369
3	353.37	16	8	71.4397	4.61111	0	22157.8	18006.1	14457.8
3	354.02	1	1	6.95944	1.11111	0	2591.25	503.889	468.75
3	357.4	3	2	15.7424	1.11111	0	4382.25	4576.89	2615.75
3	358.05	2	2	34.167	4	1	13924	285	7144
3	360.13	2	1	24.18	3	0	8719	3243	4826
3	361.43	2	1	26.223	1	0	7693	8422	10063
3	362.08	1	1	2.95835	0.341746	0	1116	99.653	530.457
3	364.81	2	1	2.95835	0.341746	0	1116	99.653	530.457
3	365.46	1	1	2.95835	0.341746	0	1116	99.653	530.457
3	370.94	1	1	2.95835	0.341746	0	1116	99.653	530.457
3	371.59	20	8	125.413	8	0	42553	17149	51182
3	373.54	11	4	94.333	7	0	29192	22160	28795
3	376.26	7	1	26.056	4	0	8557	5578	1175
3	376.92	4	2	49.336	5	0	15994	7674	9872
3	383.44	1	1	54.249	3	1	21705	1483	17422
3	387.61	1	1	5.654	1	0	2055	682	1707
3	395.6	8	5	45.6005	2.25	0.25	15262.8	8451.25	11914
3	396.25	3	3	29.4785	2.5	0	9796	3953	7661.5
3	396.9	6	6	75.402	3.5	1.5	25772.5	13134	22056.5
3	397.55	2	2	17.509	3.29965	1.61424	6350.12	2405.67	1423.34
3	406.2	1	1	4.11596	0.799649	0.114236	1448.62	696.665	164.842
3	408.28	3	1	4.11596	0.799649	0.114236	1448.62	696.665	164.842
3	408.93	15	5	128.016	6	0	46882	16472	40267
3	413.1	1	1	12.33	3	1	4134	1617	2452
3	415.18	6	4	40.1263	5.96774	0	15096	4497.03	15736.7
3	416.48	1	1	9.05226	0.967742	0	3380.97	879.032	1234.68
3	418.56	2	1	9.05226	0.967742	0	3380.97	879.032	1234.68
3	421.42	2	2	26.382	3	0	9998	3231	2643
3	422.07	3	3	41.993	2	0	15204	7088	7387
4	0	2	1	52.209	3	0	19094	4642	14339
4	8.52	1	1	23.819	1	0	8106	5671	5958
4	14.13	2	1	20.181	2	0	6983.5	2349	4739.5
4	14.78	10	6	122.716	7	0	42329.5	18693	36881.5
4	20.81	8	3	41.4351	4.16667	0.583333	15428.3	3144.17	8334.17
4	22.11	2	1	10.4273	1.66667	0.333333	4363.33	2.66667	3670.67
4	23.41	46	14	302.959	26.1653	3.10383	110890	39057.4	100895
4	29.02	1	1	3.98317	0.415335	0.103834	1480.67	344.625	250.551
4	29.66	4	1	19.255	2	0	6879	2161	7050
4	33.18	2	1	16.323	2	0.25	6242.75	930.25	5101.5
4	35.26	9	3	79.595	10	1	26377	10443	16644
4	36.55	7	2	18.94	2	0.25	7254.75	931.25	5321.5
4	50.14	2	2	19.666	1	0	7222	2270	7076
4	50.79	1	1	43.83	11	1	17149	928	3061
4	51.44	4	3	96.671	11	3	34467	12329	22767
4	53.52	8	5	45.64	3.46512	1.11628	18770.2	1139.77	10795.9
4	56.38	1	1	8.58895	0.465116	0.116279	3194.19	999.767	1615.93
4	58.46	17	5	56.722	1.96512	0.116279	20878.7	7467.77	24677.4
4	59.11	2	1	26.086	0.5	0	9185.5	4276	7646.5
4	64.85	5	3	121.121	9	0	45043	11537	15658
4	65.5	6	3	59.257	4	0	20760	10502	10694
4	72.82	1	1	24.737	4	1	9279	2787	865
4	75.55	1	1	10.7163	1	0	3760.25	1856.75	2863.75
4	76.85	1	1	51.219	6	1	21095	557	3275
4	78.15	10	3	29.0727	5	0.333333	11371	1798.33	4871.33
4	79.45	1	1	12.5387	2	0.333333	4380	1755.33	1692.33
4	82.05	4	1	69.953	8	0	23283	11180	15314
4	87.67	9	2	67.8622	8.6	0	25935.2	5161.6	4897
4	90.27	7	2	22.1849	3.6	0.333333	8860.2	343.933	4277.67
4	91.57	21	9	170.488	14.75	0.333333	60524	27105.3	26528.4
4	92.86	2	1	19.068	0.75	0	7229	1629	1560.75
4	93.52	1	1	19.068	0.75	0	7229	1629	1560.75
4	94.81	1	1	42.785	5	1	13088	9526	3898
4	96.11	1	1	41.73	6	0	16633	3184	6827
4	98.84	3	3	72.6208	5.75	0	25723.2	8988	39883.2
4	99.49	1	1	19.73	1	0	7550	16	643
4	104.97	9	6	79.7055	7.25	0	28484.2	10172.8	19079.8
4	105.62	2	1	12.443	2	0	4048	2732	1194
4	106.27	5	3	31.607	5	0	9248	7548	6120
4	106.92	2	1	33.279	2	0	10595	6697	8133
4	111.08	1	1	11.1445	1	0	4421	282.75	2483.5
4	111.73	1	1	11.1445	1	0	4421	282.75	2483.5
4	112.38	2	1	3.492	0	0	1373.5	2	164
4	113.03	2	1	3.492	0	0	1373.5	2	164
4	113.68	9	3	97.063	6	0	35502	10811	27243
4	114.33	1	1	20.689	2	0	7326	3047	4917
4	114.98	6	1	19.3471	2.38095	0	7181.9	2487.62	4788.33
4	117.06	1	1	19.3471	2.38095	0	7181.9	2487.62	4788.33
4	120.44	2	1	8.02113	0.483871	0	2972.58	811.774	2620.32
4	123.82	1	1	8.02113	0.483871	0	2972.58	811.774	2620.32
4	124.47	1	1	18.4077	2.33333	0.333333	6648.67	1892	2153
4	125.12	5	1	18.4077	2.33333	0.333333	6648.67	1892	2153
4	125.77	2	1	18.4077	2.33333	0.333333	6648.67	1892	2153
4	126.42	1	1	57.307	4.5	0.5	20950	8003	5656
4	127.07	5	1	57.307	4.5	0.5	20950	8003	5656
4	131.89	2	1	25.042	2	0	10359	15	14437
4	132.54	1	1	33.981	1	0	11869	5327	4832
4	133.19	8	1	54.869	8	1	20146	5331	16806
4	133.84	5	1	5.42115	0.576923	0.192308	2091.73	274.423	665.385
4	136.57	1	1	5.42115	0.576923	0.192308	2091.73	274.423	665.385
4	137.22	13	7	105.997	5.67279	0	34746.3	19861.6	44592.4
4	137.87	8	1	13.3025	1.67279	0	4700.31	1385.55	3214.39
4	139.29	8	2	52.2885	5.67279	0	19528.3	5886.55	20962.4
4	141.37	1	1	10.894	1.5	0.5	3600	1936	3464.5
4	142.02	15	5	80.8682	5.3	0.5	27164.2	12202.6	13433.9
4	143.97	1	1	5.2732	0.8	0	1723.2	709.6	132.4
4	144.62	5	3	38.2902	3.8	0	14030.2	3647.6	5345.4
4	145.27	1	1	12.716	1.5	0	4399.5	1640.5	1573
4	145.92	4	2	27.418	3.5	0	10531.5	1646.5	3984
4	147.22	5	1	20.5645	3	1	7208.5	3058	2800
4	147.87	7	3	50.792	6.25	1	17635	7029	8698.25
4	149.17	1	1	18.1465	1.25	0	5853.5	3185	3216.25
4	149.82	3	1	18.1465	1.25	0	5853.5	3185	3216.25
4	152.55	2	1	27.489	6	1	8453	6056	1045
4	153.2	1	1	11.0001	1.00775	0	3548.29	2048.76	666.124
4	153.84	3	1	11.0001	1.00775	0	3548.29	2048.76	666.124
4	155.92	1	1	16.851	1	0	5751	1436	1428
4	160.74	7	4	30.5545	2.40456	1	10756.8	3961.93	6400.25
4	164.91	1	1	8.00552	0.404564	0	2891.83	330.934	2102.25
4	166.99	2	2	47.4205	4	0	18445.2	2882.75	11107.5
4	169.07	1	1	21.198	2	0	7344	2854	4444
4	173.23	1	1	21.832	0	0	7778	1458	6268
4	173.88	4	1	35.519	3	1	13572	2217	6234
4	174.53	1	1	33.336	4	1	13126	1050	10107
4	178.7	21	5	133.1	11	0	48766	11477	41649
4	180.78	1	1	24.939	2	0	8420.5	2586	3263
4	181.43	2	1	24.939	2	0	8420.5	2586	3263
4	182.08	14	5	95.77	6	0	32500	19171	17036
4	182.72	3	2	80.5367	4.68627	0	29492	9439.24	23722.1
4	183.37	1	1	9.13167	0.686275	0	3700	453.235	1477.06
4	184.67	1	1	9.13167	0.686275	0	3700	453.235	1477.06
4	186.75	1	1	17.4617	2.25	0	5991	3271.25	1899.5
4	188.7	1	1	9.13167	0.686275	0	3700	453.235	1477.06
4	193	3	1	19.155	1	0	6248	3545	7524
4	193.65	3	1	10.9955	0.5	0	4049.5	428.5	3012.5
4	194.3	3	1	10.9955	0.5	0	4049.5	428.5	3012.5
4	195.6	3	1	23.748	3	1	8476	3805	4143
4	198.33	1	1	65.528	9	0	25417	5221	2897
4	202.62	103	22	476.934	31	0.25	169779	60532.2	119610
4	203.27	4	3	83.2035	6	1	29667.5	7430.5	8439
4	203.92	4	1	46.616	6	0	16643	4097	10822
4	205.22	1	1	3.084	0	0	1068	420	41
4	206.52	2	1	17.4617	2.25	0	5991	3271.25	1899.5
4	207.82	1	1	17.4617	2.25	0	5991	3271.25	1899.5
4	209.77	1	1	17.4617	2.25	0	5991	3271.25	1899.5
4	215.37	1	1	17.4617	2.25	0	5991	3271.25	1899.5
4	216.02	2	2	36.7527	3.75	0	12913.2	5916.25	4878.5
4	216.67	6	3	76.698	6.5	0	26397.2	12707.3	18054.3
4	217.97	1	1	21.698	1	0	8127	1630.33	5525.33
4	220.7	3	1	27.1167	2	0.333333	9989.33	2348.67	2853
4	222	2	1	27.1167	2	0.333333	9989.33	2348.67	2853
4	223.3	1	1	25.0366	2.4	0	9624.8	2163	6194.6
4	224.6	2	1	25.0366	2.4	0	9624.8	2163	6194.6
4	225.9	1	1	25.0366	2.4	0	9624.8	2163	6194.6
4	228.63	9	3	71.17	13	1	26615	6905	9776
4	236.48	1	1	9.628	1	0	3234	912	2577
4	237.13	2	1	9.628	1	0	3234	912	2577
4	244.33	1	1	4.27515	0.382803	0.0765607	1629.9	209.164	567.008
4	244.97	1	1	4.27515	0.382803	0.0765607	1629.9	209.164	567.008
4	252.17	3	1	4.27515	0.382803	0.0765607	1629.9	209.164	567.008
4	254.25	10	3	84.598	5.5	0	30925	11418	24876
4	254.9	3	1	12.63	1.5	0	4200	1507	543
4	256.32	24	7	192.332	18.25	0.25	70765.2	21004.5	28557.2
4	256.97	2	1	28.959	2.25	0.25	9899.25	5053.5	8225.25
4	257.62	1	1	28.959	2.25	0.25	9899.25	5053.5	8225.25
4	259.05	5	3	37.3068	2.25	0	12247	5572.75	14549.2
4	260.48	7	4	57.261	2	0	19187	9733	16750
4	261.13	1	1	7.195	0	0	2848	338	170
4	263.21	4	3	21.225	2	0	7733	2799	4152
4	265.42	10	2	68.8441	3.625	1	25689.8	6654.25	12498.2
4	266.85	1	1	5.06313	0.625	0	1893.75	1.25	2292.19
4	267.5	4	2	19.1735	2	0	5861.5	5402.5	1880
4	268.15	4	2	41.1395	8	4	15565.5	3955.5	2736
4	270.23	2	1	17.386	1	0	4535	6008	8227
4	270.88	2	1	21.8631	1.67526	0	7598.63	2820.46	3433.27
4	272.17	2	1	21.8631	1.67526	0	7598.63	2820.46	3433.27
4	273.47	2	1	30.863	0	0	12702	685	11295
4	274.12	1	1	7.28133	0.497449	0	2648.5	736.639	1428.84
4	275.42	4	1	7.28133	0.497449	0	2648.5	736.639	1428.84
4	281.31	3	1	7.28133	0.497449	0	2648.5	736.639	1428.84
4	282.61	5	1	79.296	7	1	31678	1768	12828
4	283.26	3	2	107.016	16	0	41616	11407	21702
4	286.64	2	1	46.1395	2.5	0	18201	2231.5	9598.5
4	287.29	3	1	46.1395	2.5	0	18201	2231.5	9598.5
4	289.24	1	1	13.2808	1.2	0.4	5159.8	307.2	2099
4	291.84	7	2	24.2988	2.2	0.65	8978.55	1825.2	5388.25
4	293.79	5	2	25.29	3	0.25	8705.75	3004	7923.25
4	295.74	10	4	105.323	10	1	36253	18116	29043
4	297.82	17	6	82.9357	9.50388	1	30564.6	11219	11002.7
4	298.46	3	1	16.9207	0.503876	0	5606.63	3572.98	5621.74
4	299.12	4	1	11.0632	3.1401	0	4072.39	1181.93	2707.08
4	300.54	14	3	73.7876	8.91128	0	26476.3	9581.55	16181.3
4	305.79	2	1	3.57445	0.771186	0	1260.89	538.619	834.203
4	310.61	14	9	159.972	18.5	2	56581.8	18386.2	51442.5
4	312.56	2	2	14.902	0.5	0	5776.25	48	4400.75
4	315.29	1	1	4.772	1.66667	0.333333	2011.33	28.6667	9
4	315.94	2	1	4.772	1.66667	0.333333	2011.33	28.6667	9
4	316.59	1	1	4.772	1.66667	0.333333	2011.33	28.6667	9
4	321.54	5	2	47.666	4	1	18480	3304	4871
4	322.19	2	2	34.125	4	0	13518.5	3571	6207.5
4	322.84	10	5	59.732	7	1	20654.5	11807	8894.5
4	323.49	2	1	4.59486	0.555556	0.138889	1730.42	454.028	607.361
4	324.79	2	1	4.59486	0.555556	0.138889	1730.42	454.028	607.361
4	327.52	2	1	4.59486	0.555556	0.138889	1730.42	454.028	607.361
4	329.47	5	3	57.222	6	0	21172	5523	12922
4	332.2	11	3	128.773	11	1	43356	19994	24146
4	333.5	3	1	10.255	1	0	4037	415	0
4	336.88	1	1	7.326	1	0	2500	920	864
4	344.87	1	1	31.925	6	0	12304	1488	5011
4	352.06	11	9	125.397	8.25	0	41007.5	26577.5	44511.2
4	356.23	2	1	31.0715	1.5	0	10680.5	4358	8745.5
4	356.88	16	5	141.129	10.5	0	53621.5	12440	26273.5
4	357.52	11	5	59.4502	7.25	1	20793	6856.5	11236.2
4	359.47	1	1	2.72425	0.25	0	1149	1.5	200.25
4	360.12	9	2	26.4196	1.66667	0.238095	9951.05	2741.14	10055.2
4	362.2	6	4	40.8426	4.66667	0.238095	12150	11047.1	22170.2
4	362.85	1	1	11.6915	0.576923	0	3829.42	2326.73	3295.19
4	365.58	6	3	40.2125	1.57692	0	15201.4	4648.73	13274.2
4	367.01	12	7	67.782	3.5	0	23318.5	8910.5	19584.5
4	368.31	2	1	8.8353	0.757576	0	3223.71	898.258	1893.86
4	371.04	1	1	8.8353	0.757576	0	3223.71	898.258	1893.86
4	371.69	1	1	8.8353	0.757576	0	3223.71	898.258	1893.86
4	372.34	1	1	8.8353	0.757576	0	3223.71	898.258	1893.86
4	373.64	1	1	8.8353	0.757576	0	3223.71	898.258	1893.86
4	376.24	3	3	41.0193	2.75758	0	13303.7	9094.26	7400.86
4	376.89	19	8	176.528	14.75	0	59260	30292.8	53031.2
4	378.19	5	2	20.815	2.5	0	7608	2282	7171.25
4	378.83	27	14	290.061	23.75	0.25	105675	31552	78088.5
5	0	44	18	314.505	20	0	114054	42212.2	111207
5	0.65	12	6	78.1685	6.5	0	25844.5	11008	31735
5	1.3	2	1	13.3685	2.5	0	4486.5	1078	741
5	2.6	8	3	53.4817	0.75	0	16352.2	13561.2	21189
5	10.19	1	1	24.741	2	0	8923	2387	2456
5	14.22	13	5	68.999	4	0	26102	6010.5	20288.5
5	14.87	2	2	38.371	4	1	15172	3313.5	9851.5
5	15.52	6	3	64.853	8	1	24261	5803	16972
5	17.6	6	2	25.2133	1.66667	0.333333	9494.33	1880.67	5837
5	18.9	2	1	23.6253	1.66667	0.333333	8890.33	1876.67	4617
5	20.33	2	2	12.33	0	0	4444	1626	3121
5	21.76	1	1	9.491	1	0	3996.5	2.5	392
5	22.41	1	1	9.491	1	0	3996.5	2.5	392
5	23.06	7	5	33.264	3	0	9792	9427	6591
5	25	2	1	7.33533	1	0	2838.33	21	3439.67
5	26.3	1	1	7.33533	1	0	2838.33	21	3439.67
5	26.95	3	1	43.898	8	0	16803	5001	14780
5	28.9	1	1	40.436	5	0	15583	3614	8078
5	34.38	3	2	42.518	6	0	13451	11989	13346
5	35.81	6	1	39.999	4	0	14639	2741	11102
5	43.13	2	1	6.93506	0.519169	0	2274.48	1073.85	2065.26
5	48.74	3	2	10.8921	1.18584	0	3583.15	1478.85	2380.59
5	50.04	2	1	3.957	0.666667	0	1308.67	405	315.333
5	50.69	3	1	41.454	6	2	15262	5490	4982
5	51.34	3	1	9.67922	1.71875	0	3682.19	702.5	2145.94
5	54.85	2	1	9.67922	1.71875	0	3682.19	702.5	2145.94
5	60.46	4	2	58.276	9	0	21740	3839	12690
5	61.11	1	1	24.4255	2.75	0	9071.75	2406.25	4182.75
5	62.41	2	1	16.486	2	0	5747	1491	1027
5	63.06	2	1	7.54452	0.714286	0	2841.9	182.381	550.238
5	65.14	2	1	7.54452	0.714286	0	2841.9	182.381	550.238
5	65.78	9	1	33.897	1	0	13275	3125	7201
5	68.64	1	1	10.989	0.666667	0	4985.67	99.6667	5551.33
5	69.29	4	2	32.096	3	0	12606	3084	10048
5	69.94	6	4	49.859	3.66667	0	19607.7	3311.67	13391.3
5	71.24	2	1	64.572	7	1	25273	4402	2426
5	79.1	2	1	15.6478	1.75	0	5710.5	2023.75	2953.25
5	80.4	1	1	26.313	2	0	9382	3232	3313
5	81.7	12	3	71.3613	4	1	22669.3	14597.7	11513
5	82.35	1	1	39.3603	2	0	14335.3	4480.67	6647
5	83	6	1	39.3603	2	0	14335.3	4480.67	6647
5	85.08	11	3	94.6743	9.0155	0	33525.4	11430.8	11546.2
5	85.72	1	1	19.6093	2.0155	0	7399.42	1530.78	1255.16
5	91.33	6	3	78.666	12	1	28388	7555	7277
5	102.69	1	1	17.6935	1.25	0	6958.75	931.25	3975.5
5	103.34	24	10	167.555	10.25	0	55981.8	28216.2	54794.5
5	105.42	3	2	37.425	2	0	14621	2078	11585
5	106.07	25	7	169.6	19	1	60444	19905	32256
5	107.37	4	1	7.46189	0.531335	0	2435.99	1068.69	3975.98
5	110.39	2	1	7.46189	0.531335	0	2435.99	1068.69	3975.98
5	111.81	1	1	9.69725	0.25	0	3663.5	801.25	1805.75
5	114.55	3	2	78.595	8	0	28990	7680	24699
5	117.28	5	3	94.191	6	1	31121	13352	8465
5	117.92	3	1	43.232	4	1	15383	4378	3598
5	118.57	8	4	75.917	6	0	26187	9450	17248
5	125.63	2	1	6.08025	0.25	0	2034.25	561.25	915.5
5	127.58	4	3	47.6277	3.25	0	16396.8	4009.25	8120
5	128.23	1	1	19.2115	2	0	6672.5	1471	3709.5
5	141.25	1	1	4.92015	0.2822	0	1938.24	73.466	662.417
5	147.51	1	1	4.92015	0.2822	0	1938.24	73.466	662.417
5	148.16	1	1	34.526	4	0	11694	6168	6708
5	149.46	2	1	8.27365	0.753623	0	3063.1	726.022	881.551
5	150.76	1	1	8.27365	0.753623	0	3063.1	726.022	881.551
5	155.71	3	1	8.27365	0.753623	0	3063.1	726.022	881.551
5	160.01	2	1	11.215	1	0	3667	1561	69
5	160.66	1	1	9.75444	0.972222	0.138889	3758.61	421.111	1242.64
5	161.96	3	1	9.75444	0.972222	0.138889	3758.61	421.111	1242.64
5	164.69	86	21	410.528	35.9722	1.13889	149621	45797.1	49040.6
5	171.08	15	7	63.7278	4	0	24715	3464.75	16190
5	171.73	1	1	16.121	2.5	0	6639	400	3255
5	172.38	9	3	25.441	2.5	0	9404	2734	5312
5	173.03	8	4	122.327	11	1	45199	12801	22923
5	176.41	2	1	1.72965	0.175439	0	615.526	84.9123	400.526
5	179.14	1	1	1.72965	0.175439	0	615.526	84.9123	400.526
5	189.28	2	1	1.72965	0.175439	0	615.526	84.9123	400.526
5	190.58	1	1	1.72965	0.175439	0	615.526	84.9123	400.526
5	198.44	7	1	40.345	5	0	15088	2766	5694
5	199.08	2	2	77.457	8	0	27705	12880	25560
5	200.38	9	4	112.626	13	0	36680	21529.5	12935
5	201.03	4	1	11.098	2	0	4077	767.5	1564
5	201.68	3	1	24.393	5	1	8524	2416	3638
5	203.76	8	3	99.105	10	0	33258	20570	38447
5	205.06	3	2	31.9467	1.64516	0	10897.3	4034.71	6553.26
5	208.44	7	3	58.7177	2.64516	0	22678.3	4031.71	11740.3
5	209.09	1	1	0.466	0	0	181	1	40
5	209.74	1	1	1.63535	0.285401	0.0713502	587.355	54.6542	82.6235
5	218.2	1	1	1.63535	0.285401	0.0713502	587.355	54.6542	82.6235
5	218.85	3	1	14.938	1.5	0	5504	1275	1666
5	219.5	3	3	42.512	1.5	0	16643	4422	9886
5	222.1	1	1	5.58625	1	0	1906	449	1045.5
5	224.05	2	1	5.58625	1	0	1906	449	1045.5
5	228.09	3	1	20.8198	1.00515	0	7674.02	2352.4	1560
5	229.38	2	1	20.8198	1.00515	0	7674.02	2352.4	1560
5	230.68	7	4	77.0198	6.4	0.2	29417.8	3518	19296.6
5	231.98	2	1	15.0198	1.4	0.2	6214.8	843	5370.6
5	233.28	5	1	15.0198	1.4	0.2	6214.8	843	5370.6
5	234.58	1	1	13.32	2	0	4998	801	2452
5	235.23	1	1	13.32	2	0	4998	801	2452
5	235.88	1	1	34.369	5	0	11926	3136	6480
5	236.53	3	1	8.335	0.5	0	3287.5	592	3583
5	237.18	13	7	176.768	14	1	61958.2	25820.5	45124
5	239.78	8	3	94.8667	7.75	1	35180.2	10600	21655.2
5	240.43	5	3	41.3323	4.5	0.5	14244.2	5791.5	6165
5	243.03	10	4	58.72	7	0.75	21568.2	6420.5	12715.8
5	243.68	2	1	26.867	2	0	9800	7	0
5	247.06	5	2	81.552	3	0	26420	15235	20751
5	247.71	1	1	11.657	0.5	0.25	3667	2358	1656.25
5	248.36	1	1	11.657	0.5	0.25	3667	2358	1656.25
5	250.44	7	2	55.411	3.5	0.25	20327	6036	12259.2
5	265.33	2	1	26.26	3	0	9609	3717	4259
5	268.06	2	1	19.63	4	0	8148	661	1382
5	275.12	2	1	27.606	5	0	10413	12	1008
5	277.85	2	2	5.699	1	0	2099	707	745
5	279.15	13	4	125.946	10	0	47339	14505	25675
5	279.8	2	1	48.845	4	1	17888	7373	13671
5	281.1	2	1	46.429	3	0	16739	5204	20068
5	283.83	8	3	80.8555	5.06383	0	27180.7	13518	13918.6
5	285.91	1	1	6.16851	1.06383	0	2085.74	682.021	746.596
5	289.29	1	1	6.16851	1.06383	0	2085.74	682.021	746.596
5	296.35	4	1	16.155	1	0	6138.5	760	2613
5	297	1	1	16.155	1	0	6138.5	760	2613
5	298.3	7	4	41.6153	4	0	15793.5	2915.25	4662.5
5	299.59	9	3	56.8147	4.41667	0	19685.2	10356.2	15652
5	302.32	1	1	5.19167	0.416667	0	2059.17	192.222	1205
5	303.62	5	1	5.19167	0.416667	0	2059.17	192.222	1205
5	306.35	1	1	18.144	2	0.5	7402	665.5	2974.5
5	307	2	2	67.926	7	0.5	28062	2103.5	34425.5
5	307.65	3	3	57.936	8	0	20966	6825	12880
5	308.3	5	2	9.341	1	0	3249.67	805.333	1534.33
5	309.6	5	3	34.357	4.25	0	11377.2	6089.33	12805.1
5	312.33	1	1	9.284	1.25	0	2850.5	1920	1646.75
5	312.98	4	3	45.991	5.25	0	16707.5	6028	10799.8
5	316.49	1	1	21.6185	3	0	8525.5	2331	645
5	317.14	6	3	31.6133	3.5	0.25	12384	3077	910
5	318.44	1	1	22.297	1	0	9405	845	5018
5	324.18	1	1	41.122	5	0	15593	3960	6978
5	325.61	2	1	19.798	3	0	7270	3247	4421
5	327.69	4	2	92.656	11	0	37484	6227	14949
5	329.64	3	1	4.01058	0.317073	0.0792683	1591.23	56.8354	1015.74
5	330.29	3	1	4.01058	0.317073	0.0792683	1591.23	56.8354	1015.74
5	335.89	1	1	4.01058	0.317073	0.0792683	1591.23	56.8354	1015.74
5	337.19	6	3	18.7026	1.31707	0.0792683	6271.23	3720.84	4433.74
5	337.84	7	2	34.6543	3.66667	0.666667	12562.3	4083.33	2673.33
5	339.14	1	1	14.2973	2.66667	0.666667	5359.33	1092.33	528.333
5	339.79	3	2	17.0435	1	0	3042	9287	2884
5	340.44	2	2	24.839	1.5	0	5383.5	10733.5	3540
5	341.09	1	1	11.0415	1.5	0	2906.5	3347.5	1034
5	341.74	2	2	74.4555	6	1	26286.2	10465.5	25650.2
5	342.39	3	1	24.8115	2	0	8696.25	2034.5	4740.25
5	343.04	2	2	30.462	6	0	11634	3494	4607
5	344.34	3	1	37.38	11	0	14933	2670	1157
5	344.99	2	2	29.2177	2.5	0.25	10582	1939	3614.75
5	354.45	8	3	72.358	6	0	25233	11085	13090
5	357.18	3	1	35.0117	2.33333	0.333333	12370	4657.67	14834.7
5	357.83	10	5	111.356	6.33333	0.333333	38254	16240.7	56215.7
5	358.48	3	1	35.0117	2.33333	0.333333	12370	4657.67	14834.7
5	359.13	1	1	5.17404	0.479452	0	1863.97	512.329	1200
5	360.43	1	1	5.17404	0.479452	0	1863.97	512.329	1200
5	363.15	1	1	5.17404	0.479452	0	1863.97	512.329	1200
5	366.67	2	1	5.17404	0.479452	0	1863.97	512.329	1200
5	367.97	2	1	5.17404	0.479452	0	1863.97	512.329	1200
5	368.62	19	6	98.431	6	0	32721	16135	24216
5	369.92	3	1	15.555	0	0	4590	4425	1477
5	371.21	2	1	9.6675	1.5	0	3248.5	1437.5	1234
5	371.86	2	1	9.6675	1.5	0	3248.5	1437.5	1234
5	373.16	2	1	52.25	3	0	19434	4984	15469
6	0	23	11	217.84	20	0	81445	20865.5	64202.2
6	0.65	2	1	27.274	5	0	10681	653	4789
6	2.6	12	4	67.344	6	0	26016	3192	22499
6	3.9	1	1	2.51992	0.212418	0	964.379	58.415	300.466
6	9.37	2	2	4.89639	0.499605	0	1740.17	398.827	563.816
6	15.51	1	1	2.37647	0.287187	0	775.788	340.412	263.351
6	16.16	3	2	46.106	4	0	15532	7654	8076
6	20.19	8	4	83.5422	9.25	0	28025.5	14640.8	23626.5
6	20.84	3	3	59.432	3	0	22923	5193	7986
6	21.49	2	1	28.7515	0.5	0.5	11685	1980.5	7136.5
6	22.14	6	3	46.4775	1.5	0.5	18255	4153.5	16352.5
6	22.79	19	6	133.901	10	1	41692	33684	38178
6	24.09	1	1	56.517	5	0	22773	1384	23199
6	26.82	9	5	115.574	5	0	40030	14750	36070
6	35.34	2	1	17.088	0	0	5822	609	1532
6	38.07	6	3	58.348	10	0	21066	10045	20833
6	46.06	1	1	16.9006	1.5625	0	6133.12	1364.06	7236.56
6	47.49	1	1	16.9006	1.5625	0	6133.12	1364.06	7236.56
6	48.92	1	1	34.86	8	0	13534	975	13350
6	54.66	1	1	5.917	2	0	2295	912	2839
6	55.31	11	5	78.5405	9	0	27595.5	12845.5	20644.5
6	55.96	3	2	24.3705	2.5	0	9732.5	2041.5	5765
6	56.61	1	1	14.526	1.5	0	5889	1130	2437.5
6	57.26	14	5	65.9368	5.76087	0	24887.1	7442.95	11741
6	57.91	1	1	6.74478	0.76087	0	2645.33	353.696	1278.48
6	59.85	1	1	6.74478	0.76087	0	2645.33	353.696	1278.48
6	62.59	5	2	30.8188	1.76087	0	12548.3	378.696	3555.48
6	63.88	14	3	57.62	4	0	22401	2838	5986
6	65.18	2	1	14.5273	1.5	0	5592	1592	2457.5
6	65.83	2	1	14.5273	1.5	0	5592	1592	2457.5
6	66.48	4	1	14.5273	1.5	0	5592	1592	2457.5
6	67.13	2	1	14.5273	1.5	0	5592	1592	2457.5
6	73.66	1	1	5.91596	0.576923	0	2098.85	743.846	68.6538
6	76.39	2	2	16.3973	0.910256	0	5933.18	2029.18	3986.32
6	77.69	3	2	21.3023	1.66667	0	7707.33	3062	4562.67
6	78.99	7	4	56.6767	7.08333	0	20290.5	7582.17	4027.5
6	80.29	6	1	50.465	5	1	20411	2767	19125
6	80.94	29	4	205.606	14	3	78295	15694	91485
6	81.59	23	10	164.322	14	0	56205	28619	45684
6	83.02	1	1	14.6487	1.19485	0	5481.03	664.099	2741.47
6	84.44	1	1	14.6487	1.19485	0	5481.03	664.099	2741.47
6	85.09	12	4	122.432	9.19485	0	45740	12755.1	24858.5
6	87.82	4	1	47.375	7	0	17618	5961	7481
6	89.77	5	3	79.194	7	3	29517	5040	6499
6	90.42	3	1	42.124	5	0	14612	4116	4683
6	99.21	3	2	29.1835	3	0	10314.5	4979.5	14865
6	99.86	17	8	104.925	8.75	0	34917.2	19670.8	26878
6	104.68	1	1	7.4655	0.75	0	2456.25	1020	2147.25
6	105.98	1	1	14.92	1	0.5	4927	1976.5	2180
6	106.63	3	1	14.92	1	0.5	4927	1976.5	2180
6	107.93	9	5	64.7125	7	0.5	21616	11691	9904
6	108.58	22	5	181.499	13	0.5	65771	21752	49496
6	112.88	5	1	56.869	1	0	20129	8491	12596
6	113.53	2	1	11.8033	2.0155	0	4255.74	1895.58	1716.71
6	114.17	1	1	11.8033	2.0155	0	4255.74	1895.58	1716.71
6	115.47	1	1	9.792	2	0	2624	3601	291
6	116.12	2	1	19.251	0	0	8089	2177	4826
6	121.07	1	1	35.359	1	0	12170	5945	3566
6	121.72	4	1	10.6662	1	0	4002.5	763.25	3251.5
6	122.37	1	1	10.6662	1	0	4002.5	763.25	3251.5
6	123.67	1	1	25.483	5	0	7480	5654	7525
6	129.15	1	1	17.0371	1.93548	0	6576.45	1232.74	4575.16
6	130.45	1	1	17.0371	1.93548	0	6576.45	1232.74	4575.16
6	132.53	12	5	60.512	6.28811	0.0391802	22814.9	5536.01	18272.7
6	144.44	1	1	3.17693	0.352622	0.0391802	1209.42	245.268	251.498
6	148.47	2	1	3.17693	0.352622	0.0391802	1209.42	245.268	251.498
6	151.85	2	1	9.3355	0.5	0	3671	455.5	2110.5
6	152.5	3	1	9.3355	0.5	0	3671	455.5	2110.5
6	154.58	1	1	10.441	1	0	3967.5	1117	1204.5
6	155.23	2	2	18.2223	1.728	0.104	6597.04	2343.89	1962.56
6	155.88	3	1	7.78128	0.728	0.104	2629.54	1226.89	758.056
6	160.83	62	14	608.266	40.728	3.104	231250	46005.9	155839
6	168.69	2	1	6.11629	1.14286	0	1971.86	911.714	632.143
6	169.34	1	1	6.11629	1.14286	0	1971.86	911.714	632.143
6	169.99	1	1	6.11629	1.14286	0	1971.86	911.714	632.143
6	172.59	1	1	6.11629	1.14286	0	1971.86	911.714	632.143
6	173.23	5	2	55.3825	8	0	20847	4684	7726.5
6	173.88	5	3	37.3675	3.25	0	14103.2	2660.5	10454.5
6	175.83	1	1	5.10347	0.486891	0.121723	1933.57	465.103	205.103
6	180.52	1	1	5.10347	0.486891	0.121723	1933.57	465.103	205.103
6	186.66	2	2	45.6487	6	0	17486.3	3256.67	8228.33
6	187.31	1	1	39.2757	6	0	14882.3	3255.67	6716.33
6	187.96	9	1	39.2757	6	0	14882.3	3255.67	6716.33
6	189.9	2	1	30.455	2.5	0	10600	2885	5392.5
6	190.55	2	2	60.8025	6	0.5	22282.5	4047	7953
6	191.2	7	2	76.8765	6.5	1.5	28208.5	6914	11522.5
6	191.85	3	1	21.132	0	0	7335	2521	6939
6	192.5	9	2	73.225	3	0	26600	8297	8698
6	193.15	7	1	8.17902	0.365854	0.243902	2809.51	965.244	816.463
6	195.88	1	1	8.17902	0.365854	0.243902	2809.51	965.244	816.463
6	196.53	2	1	8.17902	0.365854	0.243902	2809.51	965.244	816.463
6	197.18	1	1	8.17902	0.365854	0.243902	2809.51	965.244	816.463
6	197.83	1	1	8.17902	0.365854	0.243902	2809.51	965.244	816.463
6	199.13	13	3	130.051	13	2	45869	18735	28734
6	204.21	1	1	2.26881	0.157671	0	835.737	216.207	654.099
6	212.49	1	1	2.26881	0.157671	0	835.737	216.207	654.099
6	218.1	1	1	2.26881	0.157671	0	835.737	216.207	654.099
6	220.05	4	2	16.2968	0.907671	0	5555.99	2712.96	3014.1
6	221.35	2	1	14.028	0.75	0	4720.25	2496.75	2360
6	222	15	5	184.448	14.75	0	67361.2	22376.8	49837
6	226.03	5	2	43.956	5	0	16031	5547	7733
6	229.41	30	12	209.466	19.25	2	75862.5	26480.5	54249
6	236.76	14	5	123.112	7	0	46746	10017.5	21725
6	237.41	5	2	57.9985	4	0	22262	4456.5	11793
6	238.71	1	1	8.37973	1.25483	0	3377.49	139.537	1182.8
6	240	1	1	8.37973	1.25483	0	3377.49	139.537	1182.8
6	240.65	1	1	8.37973	1.25483	0	3377.49	139.537	1182.8
6	241.95	1	1	24.8985	1	0.25	8719.5	3516.75	2931.25
6	246.12	1	1	3.46	0	0	519	2169	1198
6	246.77	22	7	232.606	24	0.25	84294.5	28144.8	42828.8
6	247.42	2	1	29.727	3	0	10167	5876	7068.5
6	253.03	1	1	17.2915	3.5	1	5971	1928.5	3667.5
6	253.68	1	1	17.2915	3.5	1	5971	1928.5	3667.5
6	257.06	4	2	30.4568	1.73077	0	10821.8	3645.54	4575.38
6	259.13	4	1	19.6898	1.73077	0	7324.81	1941.54	3265.38
6	259.79	6	2	91.5298	10.7308	0	35539.8	6684.54	21454.4
6	261.08	2	1	9.63496	1.40288	0	3887.37	300.839	1867.23
6	264.6	5	1	9.63496	1.40288	0	3887.37	300.839	1867.23
6	265.25	5	1	36.6938	3.02326	1.51163	12935	5878.22	11592.7
6	265.89	1	1	36.6938	3.02326	1.51163	12935	5878.22	11592.7
6	266.54	1	1	26.328	2	0	7783	6315	6650
6	267.84	1	1	1.84452	0.0939306	0	722.514	48.75	372.153
6	274.11	1	1	1.84452	0.0939306	0	722.514	48.75	372.153
6	274.76	10	6	104.501	9	0	37995.8	10825	37616.5
6	275.41	3	1	8.72375	1.25	0	3197.34	825.156	769.219
6	278.92	2	1	8.72375	1.25	0	3197.34	825.156	769.219
6	280.22	3	3	27.9	2	0	10357	2262	9769
6	281.52	1	1	24.579	5	0	10436	802	869
6	287.13	8	3	49.9121	4.60494	0	15632.3	10423.3	7803.13
6	288.43	1	1	8.02208	1.60494	0	3020.29	627.33	691.127
6	289.72	3	2	23.9461	2.60494	0	9622.29	1084.83	5925.63
6	290.37	3	1	15.924	1	0	6602	457.5	5234.5
6	291.02	6	3	37.319	0	0	12937	7695	13698
6	291.67	9	4	65.7157	6.33333	2	21167.7	12883.3	20328.7
6	292.32	2	1	10.0877	1.33333	0	4092.67	16.3333	737.667
6	292.97	8	2	23.7857	2.33333	0	8066.67	4042.33	8774.67
6	293.62	2	1	3.55216	0.113636	0.113636	1127.16	492.614	211.364
6	295.05	1	1	3.55216	0.113636	0.113636	1127.16	492.614	211.364
6	298.69	26	13	117.888	12.1136	0.113636	40019.2	19271.6	60754.4
6	300.9	1	1	0.315	0	0	117	0	274
6	301.55	1	1	10.5943	1.25	0	4050.75	1119.5	3066.5
6	302.85	4	3	69.942	4	0	25093	9143	12261
6	303.5	3	1	16.993	2	0	6437	760	7353
6	304.15	7	2	23.5499	2.14286	0.238095	8795.57	2719.19	10585
6	306.23	12	5	93.0996	7.89286	1.7381	33629.6	8957.94	18282.5
6	307.66	1	1	12.7245	1	0	4777.5	512	6334
6	308.31	2	2	21.3814	1.46988	0.156627	7799.14	1760	9674.37
6	310.38	1	1	8.6569	0.46988	0.156627	3021.64	1248	3340.37
6	311.81	8	4	62.0749	2.46988	1.15663	24745.6	6023	17342.4
6	314.54	1	1	74.147	8	0	28365	1019	24717
6	329.95	5	3	73.111	6	0	27006	8937	33421
6	332.03	6	1	22.127	1	0	9574	12	1804
6	333.33	9	5	102.863	4.14286	0	38933	10618.8	38837.6
6	334.76	3	1	16.76	2.14286	0	6259.05	1763.81	1657.62
6	335.41	6	2	27.9232	4.48822	0	10804	1765.15	3666.59
6	336.06	2	1	11.1632	2.34536	0	4544.97	1.34021	2008.97
6	336.7	4	3	69.9512	5.34536	0	25509	8471.34	36678
6	340.09	1	1	6.86769	1.34615	0.192308	2207.5	1255.77	1231.73
6	342.82	1	1	6.86769	1.34615	0.192308	2207.5	1255.77	1231.73
6	344.12	3	1	9.20443	0.66838	0	2826.58	1903.38	1873.3
6	345.41	1	1	9.20443	0.66838	0	2826.58	1903.38	1873.3
6	347.36	3	1	9.20443	0.66838	0	2826.58	1903.38	1873.3
6	348.66	1	1	24.133	1	0	7602	4682	1632
6	350.61	1	1	10.113	1	0	3238.5	2062.5	660
6	351.26	6	2	41.3275	5.5	0	16354	2432.5	3272
6	351.91	1	1	31.2145	4.5	0	13115.5	370	2612
6	357.52	3	2	34.7287	3	0.333333	13168	3026.67	6417.67
6	358.82	11	1	26.7157	2	0.333333	10828	475.667	2709.67
6	360.9	1	1	5.06891	0.869565	0.108696	1721.63	815.761	562.283
6	361.55	1	1	5.06891	0.869565	0.108696	1721.63	815.761	562.283
6	365.58	1	1	5.06891	0.869565	0.108696	1721.63	815.761	562.283
6	366.23	6	4	56.0589	6.86957	1.1087	18304.6	11823.8	8107.28
6	366.88	1	1	5.19625	0	0	1946.25	622	3286.75
6	367.53	7	5	78.061	4	0	24845	18678	15565
6	368.96	25	9	146.437	10.5	0	55273.5	9991.75	37951.5
6	369.61	3	3	20.1765	2	0	7256	2045.5	2326.5
7	0	1	1	20.258	1	0	7469.5	1412	2779.5
7	0.65	12	5	66.177	3	1	23075.5	8667	9432.5
7	1.3	31	18	318.599	25.5	2.25	108179	51971.8	85963.5
7	1.95	1	1	16.2855	1	0	6941.5	5.5	4079.5
7	2.6	1	1	16.2855	1	0	6941.5	5.5	4079.5
7	5.98	1	1	13.364	1	0	3910	3247	1493
7	8.71	4	1	42.181	2	0	14969	5637	11352
7	9.36	3	2	24.9775	4	1	9955.5	1163.5	5747
7	10.01	4	3	28.3555	2.25	0	10348.2	3068	7325.25
7	10.66	1	1	5.69467	0.666667	0	2133.33	143	530.667
7	11.96	1	1	5.69467	0.666667	0	2133.33	143	530.667
7	12.61	2	1	13.006	1	0	4997	867	3072
7	13.26	2	1	17.22	3	0	5749	1686	2377
7	14.55	15	7	78.336	4.5	0	24973	16632.5	22378.5
7	15.2	3	2	24.1847	0.833333	0	7116.67	6304.83	3214.5
7	15.85	1	1	17.0327	0.333333	0	4912.67	4396.33	2477
7	16.5	7	5	51.7247	0.583333	0	16388.4	10651.8	12424.2
7	17.93	14	9	95.893	8	0.25	31467.2	16967.8	30591
7	18.58	3	2	22.119	1	0	7991.75	2996.25	4600.5
7	19.23	4	2	12.1065	0	0	4840.5	1084	1349
7	20.53	23	10	182.777	16	0	61129.5	33891	47717
7	21.18	12	2	41.242	3	0	14663	8111	17895
7	22.48	3	1	5.6944	0.60241	0	2127.05	498.313	1034.94
7	23.78	1	1	5.6944	0.60241	0	2127.05	498.313	1034.94
7	28.6	1	1	5.6944	0.60241	0	2127.05	498.313	1034.94
7	29.25	2	1	5.6944	0.60241	0	2127.05	498.313	1034.94
7	31.98	1	1	5.6944	0.60241	0	2127.05	498.313	1034.94
7	32.62	2	2	8.9134	2.60241	0	2965.05	1597.31	1577.94
7	42.63	7	3	46.2731	2.83333	0	15440.8	7790.08	12853.3
7	43.93	1	1	10.9823	1.33333	0	4143	668.333	4240.33
7	46.01	3	2	19.6457	1.50193	0.501931	5138.15	7644.9	6552.52
7	47.3	1	1	9.2177	0.501931	0.501931	2965.15	1923.9	3125.52
7	47.95	1	1	9.2177	0.501931	0.501931	2965.15	1923.9	3125.52
7	49.25	1	1	25.914	1.5	0	8945.5	2545	2968.5
7	49.9	1	1	25.914	1.5	0	8945.5	2545	2968.5
7	50.55	2	2	81.679	8	2	33561	3012	19287
7	51.2	31	8	120.688	5.66667	0	40873.3	21846.3	40338.7
7	52.5	7	3	67.476	4.66667	0	23963.3	11683.3	23854.7
7	53.15	13	3	68.769	8	0	26026	7570	14727
7	55.88	1	1	4.86786	0.375723	0	1737.06	386.525	974.53
7	62.15	4	2	51.1629	3.37572	0	16769.1	10753.5	13602.5
7	63.44	3	1	30.3955	2.5	0	9854	5431.5	8879.5
7	64.09	11	2	55.1185	4.5	0	18389	8949.5	20004.5
7	70.5	2	1	8.50967	1	0	3086	874.667	3731.33
7	71.15	1	1	8.50967	1	0	3086	874.667	3731.33
7	71.8	3	1	8.50967	1	0	3086	874.667	3731.33
7	72.45	1	1	22.682	2	0	9005	8	8365
7	73.75	15	3	76.004	6	0	27754	9172	9508
7	74.4	2	1	7.086	0.5	0	2738	354	1939.25
7	76.35	21	11	211.038	17.5	1	71873	35210	81982.2
7	77	9	4	56.836	8	0	20595	5273	25356
7	83.92	3	2	52.4266	5.9375	0.3125	19029.2	8271.25	6608.12
7	85.35	3	1	8.15656	0.9375	0.3125	3387.19	316.25	1158.12
7	86	6	3	61.415	3	0	20715	10178	16219
7	97.77	1	1	25.84	2.5	0	7923.5	6081	1741.5
7	98.42	4	2	35.805	3	0	11472.5	7129	4105
7	99.07	4	4	54.665	1.5	0	20084	3315	21378.5
7	105.48	3	3	85.769	9.5	1.5	30012.5	14122.5	12710
7	106.13	2	1	21.047	3.5	1.5	7854.5	1858.5	1936
7	108.21	1	1	38.443	4	0	18042	14	14357
7	113.16	1	1	32.099	5	0	11390	466	2103
7	117.19	1	1	24.9745	3.5	0	9795	990.5	10061.5
7	117.84	1	1	24.9745	3.5	0	9795	990.5	10061.5
7	118.49	3	2	55.1446	6.53105	0	20548.3	2823.78	6415.83
7	119.79	2	1	5.37461	0.531046	0	1949.26	199.779	1310.83
7	123.96	2	1	5.37461	0.531046	0	1949.26	199.779	1310.83
7	125.91	1	1	57.754	13	1	23098	1210	386
7	127.85	5	2	33.639	2	0	12988	1814	9035
7	131.89	1	1	28.2987	3	1	9624.67	5121	3300.33
7	133.19	10	3	100.481	17.75	1	36823.2	14193.5	16312.8
7	134.49	2	1	14.514	0.5	0	5401	1884.5	5537.75
7	135.14	3	1	18.311	0	0	6847	174	10375
7	137.09	4	2	20.27	2	0	7898	1554	3078
7	144.81	1	1	20.335	1.5	0	6754	2717.5	4255.5
7	145.46	2	1	20.335	1.5	0	6754	2717.5	4255.5
7	147.54	1	1	12.605	1	0	5010	690	2290
7	153.01	2	1	15.3358	2.5	0	6328.5	343.75	2419.75
7	153.66	6	3	50.1841	3.65385	0	19027.2	4596.52	11509.9
7	156.39	7	3	72.3703	7.15385	0	25784.7	9030.77	20650.2
7	160.56	2	1	25.3508	3.75	0	10004.2	1636.75	1933.75
7	163.29	2	1	25.3508	3.75	0	10004.2	1636.75	1933.75
7	165.37	1	1	25.3508	3.75	0	10004.2	1636.75	1933.75
7	170.97	9	2	32.5022	4	0	12486.8	2840	3000
7	171.62	4	1	25.3508	3.75	0	10004.2	1636.75	1933.75
7	172.92	8	3	91.1845	11.25	0.25	32319.5	12145.8	27979.8
7	174.22	10	2	100.914	5	0	38043	12291	19835
7	174.87	3	1	30.25	6	0	11549	3641	172
7	176.17	86	19	321.349	30.5595	0.25	117796	37571.4	78512.4
7	176.82	3	3	80.3985	10.1429	0	28162.3	11552.9	12334.9
7	178.25	2	2	36.4207	3.80952	0	12197.4	6031.67	9206.9
7	192.78	1	1	41.432	5	1	14783	4548	450
7	194.08	4	1	43.922	4	0	16601.5	3703.25	15502
7	194.73	2	1	43.922	4	0	16601.5	3703.25	15502
7	196.03	7	1	43.922	4	0	16601.5	3703.25	15502
7	201.63	2	1	37.968	3	0	12376	5872	2015
7	202.28	6	2	66.342	1	0	24512	3311	17392
7	202.93	2	1	8.44693	0.768095	0.0960118	3271.51	480.443	300.805
7	204.23	4	1	8.44693	0.768095	0.0960118	3271.51	480.443	300.805
7	209.05	1	1	8.44693	0.768095	0.0960118	3271.51	480.443	300.805
7	212.44	3	2	40.6566	1.51163	0	14577.9	4603.61	10060.1
7	213.08	2	1	19.5156	1.51163	0	7853.91	729.612	2607.05
7	218.03	2	1	10.907	1	0	3177	1485	471
7	218.69	1	1	8.726	0	0	3348	1201	5533
7	221.41	1	1	15.168	1	0	6198	584	854
7	222.06	2	2	17.758	0	0	6254	1245	3492
7	222.71	1	1	17.446	2	0	6146	6	2918
7	223.36	14	4	62.3865	4.20723	0	21272.1	10255.5	21339.5
7	230.69	1	1	3.69146	0.207226	0	1184.09	625.547	835.468
7	232.12	1	1	3.69146	0.207226	0	1184.09	625.547	835.468
7	236.41	2	1	33.209	4	0	11274	6472	2075
7	237.71	2	1	30.291	3	0	10875	1541	8158
7	241.09	1	1	15.084	1	0	4839	3323	486
7	243.82	5	3	54.6825	7.75	0.25	21079	2626.5	16886.8
7	244.47	3	2	19.955	1	0	6683	3498	573
7	245.12	2	2	36.444	1	0	12512	5150	9550
7	246.55	18	8	122.365	11.4643	1	42408.2	18912	31690.4
7	248.63	1	1	9.18452	0.714286	0	3416.19	1155.95	331.905
7	252.01	5	4	75.566	1	1	23012	18707	28131
7	252.66	1	1	9.889	0	0	3238	1130	1504
7	254.09	6	2	80.403	10	1	32555	1498	12966
7	265.73	21	8	112.996	8.50388	0.503876	39761.3	15186.7	36515.4
7	266.37	2	1	6.97767	0.503876	0.503876	2182.29	1526.74	180.388
7	267.02	3	3	30.842	1	0	11144	5180	6193
7	267.67	3	3	20.451	4	0	7602	1683	702
7	268.32	5	3	21.952	4	1	9507	599	2825
7	271.05	1	1	2.41301	0.386576	0	857.923	168.547	489.792
7	273	1	1	2.41301	0.386576	0	857.923	168.547	489.792
7	281.52	1	1	2.41301	0.386576	0	857.923	168.547	489.792
7	282.17	10	7	82.1273	7.05324	0.666667	29508.9	12505.9	28331.5
7	283.47	5	2	34.1303	6.66667	0.666667	11477	5542.33	5650.67
7	286.86	7	5	98.528	8	0	35001	14669	17462
7	291.68	7	1	144.27	16	2	58974	2815	14110
7	292.32	10	1	32.5718	1.75	0	13022	1299	8465.5
7	292.97	4	1	32.5718	1.75	0	13022	1299	8465.5
7	294.27	1	1	32.5718	1.75	0	13022	1299	8465.5
7	296.22	3	2	19.724	1	0	5195	6478	2158
7	296.87	1	1	63.304	7	0	23813	1979	1273
7	313.6	2	1	22.5963	2.25	0.25	8999	883.75	5543.25
7	315.68	1	1	22.5963	2.25	0.25	8999	883.75	5543.25
7	317.76	2	2	35.7379	2.58333	0.25	13778.3	1766.42	9050.25
7	319.06	1	1	13.1417	0.333333	0	4779.33	882.667	3507
7	325.45	7	1	22.8908	2.75	0.25	8572.5	1346.5	3399.25
7	326.1	3	1	11.9332	0.833333	0	4068.5	1834.83	1723.83
7	328.05	1	1	11.9332	0.833333	0	4068.5	1834.83	1723.83
7	329.35	1	1	11.9332	0.833333	0	4068.5	1834.83	1723.83
7	330.65	1	1	21.297	1	0	7470	2891	3216
7	331.95	1	1	33.6	3	1	13100	16	620
7	332.6	2	1	3.4746	0.0967262	0	1404.9	115.153	1017.17
7	343.96	4	1	3.4746	0.0967262	0	1404.9	115.153	1017.17
7	345.39	3	1	3.4746	0.0967262	0	1404.9	115.153	1017.17
7	346.04	42	20	423.43	41.5	2	153318	48669.2	88350.8
8	0	14	5	138.737	10	1	51336	12083	28056
8	9.6	3	3	34.7582	1.25	0	13537.8	3194	15103
8	10.25	3	1	9.69725	0.25	0	3663.5	801.25	1805.75
8	10.89	5	2	41.6358	3.25	0.75	14584.2	5111	6253.5
8	12.19	3	1	38.558	6	0	14218	669	17251
8	15.58	4	3	99.544	8	0	35580	11071	21134
8	30.05	2	1	12.09	0	0	4010	3097	4773
8	30.7	6	3	62.6587	5.75	0.25	22173.8	8231.5	6846
8	31.34	3	1	20.988	2	0	6790	4499	2471
8	34.07	5	4	33.8605	3	0	11357.5	6381.5	11630
8	34.72	1	1	13.3275	1	0	4506.5	2410.5	3261
8	35.37	6	5	100.902	7.42857	0	38539.7	6092.24	36238.2
8	37.45	1	1	14.7055	1.42857	0	6160.71	355.238	995.238
8	40.97	10	2	48.476	3	0	17312	6235	10540
8	48.16	1	1	31.9385	3	0.75	10920.8	4309.75	4447.75
8	50.89	1	1	31.9385	3	0.75	10920.8	4309.75	4447.75
8	53.62	2	1	31.9385	3	0.75	10920.8	4309.75	4447.75
8	54.92	3	3	114.971	7.55814	0	41149	12579.8	29699.5
8	55.56	74	12	491.461	38.5581	1.08333	181364	51611.2	135885
8	56.86	14	3	86.9808	6.64516	0.333333	33505.6	6691.12	34086.4
8	58.16	1	1	4.38677	0.645161	0	1502.58	151.452	678.71
8	60.24	1	1	4.38677	0.645161	0	1502.58	151.452	678.71
8	61.54	5	2	60.587	2	0	22616	6337.5	20204.5
8	62.19	7	3	70.183	2	0	26027	7227.5	22778.5
8	62.84	1	1	6.49595	0.763324	0	2330.19	551.707	1079.69
8	66.22	1	1	6.49595	0.763324	0	2330.19	551.707	1079.69
8	68.95	2	1	6.49595	0.763324	0	2330.19	551.707	1079.69
8	73.26	1	1	6.49595	0.763324	0	2330.19	551.707	1079.69
8	84.1	2	2	41.1355	1.67568	0	14319.9	3480.76	8836.62
8	84.75	2	1	11.4215	0.675676	0	4069.86	1006.76	4371.62
8	88.26	19	5	89.8005	9.67568	0	33345.9	9883.76	10766.6
8	90.99	5	2	86.772	5	0	30296	10970	6628
8	91.64	11	3	68.3312	7	0	22591.5	11598.2	16888.8
8	92.94	1	1	7.74206	0.784314	0	2648.24	1190.78	2216.67
8	95.67	1	1	7.74206	0.784314	0	2648.24	1190.78	2216.67
8	96.97	1	1	7.74206	0.784314	0	2648.24	1190.78	2216.67
8	97.62	2	1	7.74206	0.784314	0	2648.24	1190.78	2216.67
8	98.92	4	1	7.74206	0.784314	0	2648.24	1190.78	2216.67
8	101	1	1	5.50647	0.735294	0	1906.4	581.691	992.647
8	105.16	1	1	5.50647	0.735294	0	1906.4	581.691	992.647
8	107.24	2	1	5.50647	0.735294	0	1906.4	581.691	992.647
8	107.89	1	1	5.50647	0.735294	0	1906.4	581.691	992.647
8	109.19	2	2	9.06647	0.735294	0	2504.4	2609.69	1914.65
8	109.84	6	3	56.9395	3.71429	0	19142.2	8501.19	6391.14
8	111.92	2	1	14.9195	0.714286	0	5261.19	1676.19	2122.14
8	114.14	3	1	17.6015	2	0	6296	2066	1208
8	114.79	4	2	30.9475	4.5	0	11201	2978	4628
8	115.44	1	1	13.346	2.5	0	4905	912	3420
8	120.54	1	1	8.0445	0	0	3017	392	4421
8	121.19	14	4	98.983	9.5	0.5	38247	4258	11958.5
8	121.84	5	2	25.7435	4.5	0.5	10259	1168	5471.5
8	123.14	5	3	66.946	5	1	22187	13240	14309
8	123.79	8	2	45.553	1	0	17248.5	3379.5	10371
8	124.44	1	1	24.422	1	0	9317.5	2240.5	2947
8	127.82	1	1	5.549	0.6	0	1995.2	744	144.6
8	129.77	1	1	5.549	0.6	0	1995.2	744	144.6
8	130.42	1	1	5.549	0.6	0	1995.2	744	144.6
8	131.72	3	1	43.385	4	0	18200	789	5092
8	132.37	4	1	41.6145	2.5	0	16448.5	2907	7571
8	133.02	12	3	88.4025	6.10494	0.200617	32275.1	9118.8	19835.9
8	133.67	1	1	14.483	1.60494	0.200617	5270.62	1623.8	2570.91
8	134.31	4	1	14.483	1.60494	0.200617	5270.62	1623.8	2570.91
8	134.97	1	1	14.483	1.60494	0.200617	5270.62	1623.8	2570.91
8	135.61	1	1	14.483	1.60494	0.200617	5270.62	1623.8	2570.91
8	136.26	17	2	65.024	4	0	24495	6094	6559
8	138.21	6	4	79.3363	7	0.25	28510.8	8071	25437.2
8	142.25	1	1	21.757	4	1	8308	1397	5081
8	146.28	2	1	12.955	3	0	4496	1519	263
8	146.93	5	1	9.96797	1.09375	0.3125	3802.5	210.312	1697.5
8	147.58	1	1	9.96797	1.09375	0.3125	3802.5	210.312	1697.5
8	150.44	22	7	197.068	24.0938	3.3125	73942.5	16738.3	32540.5
8	151.74	1	1	6.50806	1.29032	0.16129	2244.19	620	268.71
8	155.12	1	1	6.50806	1.29032	0.16129	2244.19	620	268.71
8	166.67	4	2	81.957	5.5	0	33429.5	3458.5	17764.5
8	167.32	2	2	57.532	5.5	0	23385.5	1818.5	20861.5
8	168.62	1	1	50.693	3	0	16316	11540	8905
8	171.87	7	5	82.7766	10.0272	0	27746.4	14600.8	19188
8	175.91	7	4	81.5489	5.77719	0	31523.4	5351.27	14778.7
8	176.56	2	1	35.2595	2.5	0	14127.5	1105	5021
8	177.21	3	1	20.817	2.66667	0	7903.67	2180.67	1654
8	177.86	1	1	20.817	2.66667	0	7903.67	2180.67	1654
8	178.51	2	2	23.641	3.0798	0	8901.87	2488.18	2587.62
8	187.3	1	1	2.82399	0.413136	0	998.204	307.511	933.618
8	193.69	1	1	62.145	10	0	24883	4096	6791
8	194.34	2	2	32.7125	6	0	12171.5	3359	4498
8	194.99	1	1	16.9545	3	0	6430.5	1222	1152
8	196.29	1	1	24.928	2	0	8925	2822	3271
8	197.59	2	1	65.41	9	0	26685	1558	15942
8	200.32	3	1	56.646	1	0	23071	9	14002
8	204.49	1	1	8.479	0.5	0	3311.5	3	1102.5
8	205.14	1	1	8.479	0.5	0	3311.5	3	1102.5
8	209.43	8	3	82.1342	9.5	1.25	31933.8	4194.25	15284.2
8	210.08	2	2	7.561	0	0	2443	1350	5000
8	210.73	3	3	34.471	0	0	13200	2907	2564
8	212.81	2	1	52.111	8	1	18276	8698	4605
8	215.67	1	1	4.011	0	0	1759	0	3521
8	227.44	4	1	5.06173	0.384615	0	1970.19	2.11538	989.808
8	230.17	2	1	5.06173	0.384615	0	1970.19	2.11538	989.808
8	233.69	1	1	10.89	0	0	2039	6060	473
8	235.63	1	1	31.596	2	0	12211	2980	5922
8	236.93	3	2	27.0388	3	0	11004.2	819	1020.75
8	237.58	1	1	42.2683	3.25	0	15085.5	5082	8946.5
8	238.88	4	1	42.2683	3.25	0	15085.5	5082	8946.5
8	240.18	24	8	228.78	23.5	0	84269.8	25706.8	67516.5
8	241.61	3	1	16.8508	1.5	0	5636.75	2996.75	2271.5
8	242.26	2	1	16.8508	1.5	0	5636.75	2996.75	2271.5
8	243.69	1	1	6.62248	0.678368	0.0616698	2538.58	247.296	1372.22
8	247.98	1	1	6.62248	0.678368	0.0616698	2538.58	247.296	1372.22
8	248.63	2	1	6.62248	0.678368	0.0616698	2538.58	247.296	1372.22
8	253.58	1	1	6.62248	0.678368	0.0616698	2538.58	247.296	1372.22
8	261.57	2	1	4.17853	0.288035	0	1639.98	40.901	650.768
8	264.96	1	1	4.17853	0.288035	0	1639.98	40.901	650.768
8	267.69	16	9	89.2755	8.28804	0	29371	17050.9	22765.8
8	268.99	10	2	43.8031	2.67526	0	16531	4568.84	15875.1
8	269.63	2	1	12.7641	1.67526	0	4217.96	2308.84	4248.12
8	270.28	2	1	12.7641	1.67526	0	4217.96	2308.84	4248.12
8	271.58	5	3	26.657	2.5	0	9909.5	3088	10154.5
8	272.23	2	2	14.943	1.5	0	4991.5	2605	5447.5
8	274.31	1	1	19.6415	0.5	0	5134.5	6336.5	4341.5
8	274.96	6	2	49.104	3	0	17601	7369	9664
8	275.61	22	6	140.081	9	0	53035.8	15354.5	31627
8	276.91	2	1	5.56925	0.5	0	1868.25	942	605.5
8	277.56	1	1	5.56925	0.5	0	1868.25	942	605.5
8	279.64	8	4	24.1409	2.1094	0	8678.22	3384.77	5696.96
8	280.29	1	1	2.14212	0.3594	0	836.22	67.5158	70.9558
8	291.65	1	1	2.14212	0.3594	0	836.22	67.5158	70.9558
8	292.3	6	3	29.333	2	0	10256	2874	8126
8	292.95	1	1	12.243	0	0	2801	5138	555
8	293.6	3	1	50.2531	1.00775	0	19338.8	4991.4	11898
8	294.24	2	2	62.7048	3.00775	0	23633.5	7300.4	12629.5
8	294.89	2	1	19.726	4	0	8484	376	116
8	295.54	25	9	212.635	11	0	74774	25787	58514
9	0	7	4	66.285	4.5	0	24769.5	4730	22027
9	0.65	44	10	227.729	21.5	2	81700.5	25549	56611
9	1.3	10	3	115.725	8	0	43760	6321	12519
9	1.95	7	3	123.3	10	0	46423	11125	36544
9	14.74	1	1	40.308	2	0	15134	2566	7695
9	16.82	9	3	126.582	13	3	45269	16355	41363
9	19.55	2	1	17.001	2	0	5102	4112	3267
9	22.15	1	1	10.448	1	0	4105.83	144.5	1117.33
9	22.8	1	1	10.448	1	0	4105.83	144.5	1117.33
9	25.4	1	1	10.448	1	0	4105.83	144.5	1117.33
9	26.7	18	7	160.905	10	1	56006	15790	56419
9	28	5	1	26	3	0	8848	3730	3578
9	29.3	12	6	88.6115	7.5	0	30981.5	12647	22462.2
9	32.16	1	1	37.137	3	0	13129	2930	3928
9	39.48	7	6	73.184	5	0	23514	13569	24575
9	40.13	1	1	30.941	2	0	10470	3525	8011.5
9	40.78	1	1	30.941	2	0	10470	3525	8011.5
9	43.51	8	4	32.952	4	0	11580	4829	7468
9	44.81	3	2	59.483	9	3	19730	7861	11818
9	46.11	2	2	37.449	5	0	14176.5	2736	8828
9	49.49	2	2	33.856	4	1	11973	5124	5988
9	50.14	4	1	79.97	7	1	27920	7047	5667
9	53.65	1	1	5.60962	0.519169	0	2065.77	659.968	746.669
9	59.26	6	4	54.4849	5.01917	0	18885	9188.22	8031.67
9	73.81	1	1	15.7743	1.5	0	6029.25	1418.25	4495
9	74.46	2	1	15.7743	1.5	0	6029.25	1418.25	4495
9	77.84	5	2	37.8439	6.38095	0	13970.8	5157.05	6792.67
9	79.27	3	3	108.993	13	0	41674.5	8019	36845
9	79.92	104	17	504.882	50.881	0	191371	40178.5	153403
9	80.57	1	1	25.7935	3.5	0	9584.5	2803.5	2076
9	89.23	2	1	8.89	1.34615	0	2974.42	1105	861.346
9	89.88	1	1	8.89	1.34615	0	2974.42	1105	861.346
9	91.96	1	1	8.89	1.34615	0	2974.42	1105	861.346
9	92.61	1	1	0.392	0	0	171	1	381
9	93.25	4	2	22.5133	0.666667	0	8060.67	3888.83	7740.5
9	94.55	1	1	10.6193	0.666667	0	4097.67	953.833	1724.5
9	95.85	2	1	10.6193	0.666667	0	4097.67	953.833	1724.5
9	96.5	1	1	10.6193	0.666667	0	4097.67	953.833	1724.5
9	103.96	10	2	33.0567	3.84525	0.0845254	11404.4	3031.45	2828.75
9	109.7	1	1	7.43367	0.845254	0.0845254	2506.43	906.45	1766.75
9	110.35	1	1	7.43367	0.845254	0.0845254	2506.43	906.45	1766.75
9	111	7	6	140.384	14.8453	0.0845254	48992.9	21958.4	42370.2
9	111.65	4	3	55.2195	6	0	22428.5	2606	14872.5
9	113.73	6	2	70.8653	3.41756	0	25687	7307.35	13468.3
9	116.46	1	1	5.76134	0.417559	0	2160.03	528.351	1024.27
9	117.75	3	2	19.0493	0.417559	0	6119.03	3600.35	9637.27
9	119.05	1	1	9.39669	0.808824	0.147059	3282.87	1259.34	2536.1
9	119.7	1	1	9.39669	0.808824	0.147059	3282.87	1259.34	2536.1
9	123.22	3	2	33.2277	0.808824	0.147059	10903.9	5947.34	11197.1
9	123.86	1	1	9.39669	0.808824	0.147059	3282.87	1259.34	2536.1
9	125.94	2	1	9.39669	0.808824	0.147059	3282.87	1259.34	2536.1
9	126.59	2	1	9.39669	0.808824	0.147059	3282.87	1259.34	2536.1
9	127.24	10	4	51.9047	3.80882	0.147059	16789.9	10390.3	7431.1
9	130.75	1	1	18.4617	2.25	0	6635.25	2307	4711.5
9	131.41	1	1	18.4617	2.25	0	6635.25	2307	4711.5
9	132.05	1	1	18.4617	2.25	0	6635.25	2307	4711.5
9	132.7	4	1	31.715	2	1	9764	5520	10484
9	137	1	1	4.531	1	0	299	3896	0
9	137.65	5	3	48.9952	3	0	19935.5	3035	17379.5
9	143.12	13	6	148.044	8	0	56091.5	12205	32074.8
9	143.78	2	2	15.7455	1.25775	0	5187.55	3743.75	3206
9	144.42	4	4	70.1295	6.00775	0	23587.3	10554.5	10772.2
9	150.97	1	1	17.218	1	0	5544.5	3607.75	6090
9	151.62	3	1	19.855	4	0	7676	625	2234
9	152.27	1	1	17.218	1	0	5544.5	3607.75	6090
9	152.92	2	1	17.218	1	0	5544.5	3607.75	6090
9	153.57	3	2	44.753	3	0	15326	7234.25	14427
9	154.22	1	1	27.535	2	0	9781.5	3626.5	8337
9	154.87	2	1	13.478	0	0	2898	6032	3052
9	156.82	1	1	17.326	3	0	7207	4	285
9	157.47	1	1	5.44696	0.802469	0	1971.87	1.60494	281.667
9	159.42	1	1	5.44696	0.802469	0	1971.87	1.60494	281.667
9	160.06	5	4	39.6154	4.92871	0.643564	14461.2	2114.21	9883.71
9	163.45	7	5	71.1372	7.62624	1.14356	20795.6	19166.9	18807.3
9	164.75	10	2	44.8608	5.5	0	16487.8	3655.5	5963.5
9	165.4	2	1	14.8928	1.50579	0	5799.81	1255.83	421.873
9	167.34	19	9	218.638	13.5058	0	80600.8	25586.8	74720.9
9	169.29	2	1	16.5463	1.66667	0	6679.33	5.66667	338.667
9	169.94	1	1	16.5463	1.66667	0	6679.33	5.66667	338.667
9	170.59	1	1	16.5463	1.66667	0	6679.33	5.66667	338.667
9	177.78	1	1	7.366	0.666667	0	2327.67	1291.33	4121
9	179.08	9	4	61.3125	1.66667	0.25	20007.2	11987.1	13061.2
9	179.73	2	1	52.824	7	0	18701	8033	19180
9	184.83	3	1	9.55475	0.5	0	3213.75	1868.25	1345.75
9	188.21	5	2	23.5914	1.96154	0	8878.33	2226.13	4758.52
9	190.94	1	1	9.14769	0.961538	0	3688.08	87.8846	988.269
9	191.59	3	1	10.0597	0.75	0	3842	973.25	3047.25
9	192.24	2	1	5.368	0	0	2124	280	0
9	194.97	2	2	58.12	8	0	22519	1013	9777
9	197.05	2	1	10.6697	0.9375	0	3997.34	1232.81	570.938
9	200.56	3	1	10.6697	0.9375	0	3997.34	1232.81	570.938
9	201.21	1	1	33.9255	1.5	0	11605.5	4909.5	2669.5
9	201.86	32	14	215.419	16.6136	1.45455	79994.3	23328.1	67372.9
9	202.64	1	1	12.4309	1.36364	0.454545	4496.82	1131.36	2633.18
9	206.94	9	5	40.675	2	0	14226	5105	18546
9	207.59	5	1	12.6395	1	0.25	4018.5	2677	1690.75
9	208.24	8	2	46.65	2	0	14294	12413	13044
9	208.89	1	1	19.947	1	0	8208	721	5689
9	209.54	2	2	73.755	5	0	28569	5160	35729
9	210.19	5	1	13.9307	0.5	0	4750.75	1932.75	2643
9	213.57	4	3	32.097	1.45238	0	10957	4764.23	7693.43
9	214.22	1	1	14.1002	0.952381	0	4695.24	2830.48	3086.43
9	215.65	7	4	109.948	8.20238	0	41444	9978.23	24474.9
9	221.78	1	1	7.26133	0.666667	0	2653.67	476.667	1651.33
9	223.08	4	3	35.665	3.66667	0	12649.7	5601.33	10788.3
9	224.38	2	2	21.1597	5	0	7828	2201.67	2931
9	231.57	1	1	43.705	4	0	14879	5503	3107
9	235.6	3	3	48.3355	4.75	0	17495	7100.75	27020.5
9	237.55	5	3	53.6362	4	0	19581.5	6694	17389.2
9	243.03	9	6	105.187	9.76696	1	38282.3	17075.4	17730.5
9	243.68	2	1	7.54594	0.766962	0	2719.26	965.413	401.504
9	249.16	1	1	7.54594	0.766962	0	2719.26	965.413	401.504
9	250.46	5	2	94.659	14	0	32582	14068	17104
9	251.1	6	3	60.137	5	0	22238	8561	8692
9	255.27	1	1	13.034	1	0	5212	4	1913
9	259.44	1	1	16.866	2	0	5539	2591	3597
9	262.95	3	1	10.866	1	0	3266	3219	5910
9	263.6	17	5	81.096	8	1	29010	10067	36215
9	265.68	4	1	13.2405	3	0.5	4531.5	2072	2913
9	266.33	4	2	19.8795	4	0.5	7205.5	2073	3116
9	268.4	3	1	17.4265	0.75	0.25	6708.25	956.5	2984
9	269.7	2	1	7.522	0	0	2043	2703	513
9	272.43	1	1	32.281	3	0	8281	10460	6381
9	275.82	6	1	7.37346	1.13184	0.323383	2491.34	843.06	1407.2
9	276.46	4	3	49.398	2	0	16563	6999	12633
9	278.54	3	1	7.37346	1.13184	0.323383	2491.34	843.06	1407.2
9	279.19	10	3	28.9725	1.13184	0.323383	10634.3	3244.06	12972.2
9	280.49	2	1	2.94524	0.47619	0	1000.95	286.19	103.095
9	282.57	3	2	18.4757	3.47619	0	7074.45	464.19	3609.1
9	283.22	1	1	15.5305	3	0	6073.5	178	3506
9	283.87	2	2	26.9808	4	0	9504.25	1695.25	1008.25
9	289.48	45	13	229.013	14	2	83263	25410.5	52490.2
9	290.13	1	1	12.4	0.5	0	4644.5	463	3669.5
9	290.78	30	10	223.013	22.75	0.75	81576.2	23783.8	63138.5
9	291.43	3	3	63.716	2.25	0	22614.2	6710.75	18372
10	0	1	1	2.46625	0.25	0	1009.75	30.5	321.25
10	0.65	50	15	241.754	17.25	3	87895.8	23495.5	40321.2
10	1.3	13	4	106.267	11	1	32477	25810	24198
10	1.95	4	3	61.0812	4.25	1	18477.8	11530.5	9372.25
10	2.6	8	3	39.872	4	0	12594	8008	13104
10	3.25	1	1	53.663	5	0	20288	1213	16874
10	4.55	2	1	5.702	0	0	2498	1	1298
10	5.2	1	1	20.806	3	0	7291	951	1163
10	9.36	2	1	9.964	1.5	0.5	3308.5	1881	1164
10	10.01	1	1	9.964	1.5	0.5	3308.5	1881	1164
10	10.93	12	10	90.292	3	0	27209	23375	38894
10	18.78	1	1	10.438	2	0	3463	1271	2450.5
10	19.43	1	1	10.438	2	0	3463	1271	2450.5
10	21.51	7	2	35.596	3	0	13548	2907	19554
10	24.24	3	2	31.9275	3.5	0.5	12011.5	1585	6578.5
10	24.89	31	12	156.047	13.25	2	53465.8	24190.5	31773.8
10	29.06	2	2	18.259	2.75	0	6536	1967.5	3671.25
10	29.71	2	1	7.9335	0.5	0	2681	1569	848.5
10	30.36	1	1	25.8345	2.5	0	9457.5	1973.75	2933
10	31.01	5	3	55.9235	6.5	0	19778.5	6560.75	11102
10	47.41	3	2	40.476	4	1	15958	1550	5411
10	48.06	1	1	2.6076	0.108514	0	917.705	248.823	1043.04
10	48.71	3	1	2.6076	0.108514	0	917.705	248.823	1043.04
10	53.4	1	1	2.6076	0.108514	0	917.705	248.823	1043.04
10	54.7	1	1	14.91	2	0	5126	1320	8342
10	55.35	5	3	70.895	9	1	26161	8033	16627
10	56	1	1	11.692	1	0	4595	336	2787
10	63.06	2	1	19.3697	2.25	0.75	7092.75	1920.5	3021.75
10	64.36	7	3	31.0542	3.5	0	11141.2	4209	5134.25
10	65.66	3	1	28.1092	2.5	0	9771.25	4106	5134.25
10	66.31	2	1	28.1092	2.5	0	9771.25	4106	5134.25
10	66.96	36	9	371.726	26.5	0	134315	42203	95862.2
10	67.61	1	1	19.0626	1.51163	0	7490.62	253.953	7246.74
10	68.25	1	1	19.0626	1.51163	0	7490.62	253.953	7246.74
10	75.98	2	2	40.304	4	0	14818	3809	15961
10	79.36	4	1	1.78352	0.209677	0	720.399	52.629	478.065
10	84.18	1	1	1.78352	0.209677	0	720.399	52.629	478.065
10	91.11	9	6	103.814	16.7185	0	39075.9	11447.2	39628.9
10	95.57	7	2	14.03	0.508806	0	3775.47	4227.6	1080.84
10	96.22	10	2	61.389	5	0	23609	4937	16329
10	96.87	57	15	480.281	33.75	2	174392	51949.8	158540
10	98.17	3	2	29.23	1	0	9564	4781	8289
10	101.68	1	1	11.47	0	0	4424	4	1293
10	104.41	11	9	104.629	5	0.5	35472.8	18215.2	17445.2
10	105.06	18	4	64.8165	5	1.5	24379.5	4729	16216.5
10	105.71	5	3	47.85	2.5	0	15886.5	7341.5	4805
10	109.22	1	1	16.182	1	0	6231	345	1316
10	118.14	3	2	23.3461	1.9375	0.25	8060.22	3476.69	2694.03
10	120.22	4	1	10.7066	0.9375	0	4041.72	799.688	1003.28
10	121.65	7	2	32.0786	0.9375	0	10630.7	5379.69	4704.28
10	123.73	1	1	11.2631	0	0	3706.88	1496.56	3745.31
10	125.16	1	1	11.2631	0	0	3706.88	1496.56	3745.31
10	126.59	3	1	11.113	1	0	3967	1130	4167
10	127.24	3	1	14.184	1	0	4634	3472	1030
10	139.19	7	3	104.524	10	1	37848	13402	23842
10	139.84	6	2	66.1655	4.5	0	25790.5	4127	8406
10	140.49	1	1	60.7165	4.5	0	23644.5	4125	6647
10	141.13	7	5	125.88	13.5	0	43304	19565.8	30407.5
10	141.78	1	1	33.713	5	0	12782.5	2000.5	4267.5
10	145.95	3	1	6.66194	0.281792	0	2339.81	741.301	1700.52
10	152.22	1	1	6.66194	0.281792	0	2339.81	741.301	1700.52
10	157.03	7	1	63.212	12	1	26068	2435	18304
10	157.69	7	2	90.303	5	0	31286	13573	9637
10	161.98	13	9	127.938	11.5	1.25	50744.5	6713	37053
10	162.63	6	2	84.1	9	3	33271	3952	13412
10	171.96	1	1	8.33725	0.75	0	2289.25	2160	380.25
10	173.91	12	4	160.566	12.75	0	60856.2	14315	38893.2
10	177.29	1	1	5.80868	0.350877	0	2050.79	446.667	1519.56
10	181.32	2	1	5.80868	0.350877	0	2050.79	446.667	1519.56
10	184.05	1	1	5.80868	0.350877	0	2050.79	446.667	1519.56
10	184.7	15	3	61.7485	7	0	21523.5	7916	19720.5
10	185.35	1	1	19.9485	1	0	7211.5	1644	13039.5
10	188.73	1	1	19.725	1	0	6550	4700	3689
10	190.68	7	4	90.57	6	1	31682	14357	19274
10	191.33	1	1	8.4115	0.5	0	2423	1990.5	1754.5
10	191.98	2	2	22.4335	1.5	0	7283	3230.5	4706.5
10	193.93	2	1	4.95958	0.463458	0.115865	1741.33	634.706	1264.78
10	195.23	1	1	4.95958	0.463458	0.115865	1741.33	634.706	1264.78
10	198.89	1	1	4.95958	0.463458	0.115865	1741.33	634.706	1264.78
10	200.19	4	2	38.002	5	0	13994	4101	19674
10	202.92	2	1	8.03167	0.595238	0.119048	3128.93	186.905	1720.48
10	205	2	1	8.03167	0.595238	0.119048	3128.93	186.905	1720.48
10	205.65	1	1	8.03167	0.595238	0.119048	3128.93	186.905	1720.48
10	207.73	1	1	8.03167	0.595238	0.119048	3128.93	186.905	1720.48
10	209.81	9	6	83.609	10	0	32189	4823	45153
10	211.23	33	18	249.893	14	1	78963	55768	70724
10	213.44	1	1	26.933	0	0	10025	2156	8455
10	214.09	2	2	5.63275	0	0	1984.25	951.75	2140
10	216.04	7	2	22.787	1	0	8017	3020	4931
10	218.12	1	1	15.8405	2.25	0	5491	1452.25	1797.25
10	220.2	1	1	15.8405	2.25	0	5491	1452.25	1797.25
10	225.02	17	6	64.6912	7.75	0	22495	9708.75	25064
10	225.67	1	1	15.509	1.5	0	5585.5	1803	3996.5
10	229.84	3	1	47.943	8	1	19671	2320	5488
10	231.78	1	1	9.721	1	0	3803	1196	2683
10	233.08	1	1	26.724	4	0	10323	170	1584
10	233.73	3	2	47.2627	3.5	0.25	16805	3957.25	6752
10	236.46	5	1	31.2995	3	1	13285	1027.5	4128
10	237.11	1	1	31.2995	3	1	13285	1027.5	4128
10	241.15	5	2	46.553	4	0	16616	6701	9776
10	243.1	2	1	7.481	1	0	2175	917	250
10	243.75	5	2	55.232	5	0	19341	9664	14587
10	245.04	2	1	10.767	0	0	3717	1653	593
10	247.12	1	1	7.2231	1.42857	0.238095	2287.62	1523.33	1137.86
10	249.2	13	4	69.2181	5.42857	1.2381	25776.6	6884.33	10536.9
10	249.85	9	5	51.7135	5.5	1.5	15969	12455.5	7695.5
10	250.5	1	1	13.9195	1.5	0.5	4715	1716.5	4259.5
10	251.8	3	1	19.131	2	0	5609	3697	769
10	259.12	1	1	12.0127	1.33333	0.333333	4227	1462.67	2665
10	260.42	2	1	12.0127	1.33333	0.333333	4227	1462.67	2665
10	263.81	13	6	83.319	2	0	28010	19436	26344
10	269.41	18	7	189.14	14	0	69274	25708	43212
10	270.06	10	4	121.488	14.5	1	43586	17711	30211
10	270.71	1	1	15.72	1.5	0	5704	2174	8406
11	0	29	12	206.329	14.5	3	76942	20617	77208
11	0.65	21	11	265.72	18	3	89738	42710	78222
11	1.3	2	1	30.603	4	0	9250	5249	3658
11	3.9	11	5	96.7196	6.21311	2	34885.9	11475	5569.31
11	4.55	3	1	3.84061	0.213115	0	1388.87	384.033	801.311
11	12.4	2	2	16.1704	1.21311	0	5910.37	2100.78	5992.06
11	15.79	1	1	8.29673	0.961538	0	3039.04	1.53846	331.346
11	18.52	1	1	8.29673	0.961538	0	3039.04	1.53846	331.346
11	19.82	2	2	49.6186	4.54439	0.108878	18285.4	5356.98	4508.56
11	21.76	1	1	3.79863	0.544389	0.108878	1319.38	417.982	297.563
11	23.06	1	1	3.79863	0.544389	0.108878	1319.38	417.982	297.563
11	23.71	1	1	3.79863	0.544389	0.108878	1319.38	417.982	297.563
11	25.14	1	1	3.79863	0.544389	0.108878	1319.38	417.982	297.563
11	28.13	1	1	8.94	0	0	3402	6	1526
11	28.78	5	1	8.94	0	0	3402	6	1526
11	35.31	1	1	2.89596	0.21405	0	971.789	294.819	983.063
11	39.61	1	1	2.89596	0.21405	0	971.789	294.819	983.063
11	43.12	1	1	2.89596	0.21405	0	971.789	294.819	983.063
11	43.77	5	4	46.159	4.71405	1	16484.3	4871.32	12064.8
11	45.85	1	1	36.812	4	0	11662	6207	3079
11	47.15	1	1	9.54232	0.566202	0	3390.76	930.61	1995.98
11	51.59	4	1	9.54232	0.566202	0	3390.76	930.61	1995.98
11	52.24	9	4	61.1633	2.5662	0	20809.8	6520.61	18998
11	52.89	53	6	368.835	31.3571	0	136614	34330.6	103073
11	56.4	1	1	3.9494	0.357143	0	1424.88	317.619	2007.98
11	57.7	5	2	62.5674	4.35714	0	23860.9	3249.62	20951
11	61.34	2	1	11.534	1	0	2647	5081	540
11	67.22	1	1	14.3287	1.00775	0	6196.16	840.465	1833.6
11	67.86	7	3	63.1837	7.00775	0.25	22083.4	8668.97	13765.9
11	69.81	1	1	14.049	1	0.25	4316.25	2745.5	4666.25
11	71.11	2	1	5.45324	1.07843	0	2205	27.3529	229.804
11	74.5	1	1	5.45324	1.07843	0	2205	27.3529	229.804
11	75.14	1	1	5.45324	1.07843	0	2205	27.3529	229.804
11	77.09	3	2	33.0722	1.07843	0	10196	7230.35	5566.8
11	79.82	1	1	53.628	8	1	20070	2277	6285
11	80.47	4	2	25.1823	2.66667	0	8968.67	2540	3666.33
11	81.77	2	1	21.9513	2.66667	0	7818.67	2539	3666.33
11	84.37	4	3	86.69	9	0	31762	9525	18737
11	91.3	5	3	46.645	5.25	0.5	17388	5490	15282.5
11	94.03	1	1	31.285	6	0	10968	3299	2174
11	95.46	2	1	10.7211	1.6129	0.16129	3652.1	1206.29	2886.45
11	98.19	2	1	10.7211	1.6129	0.16129	3652.1	1206.29	2886.45
11	98.84	5	1	10.7211	1.6129	0.16129	3652.1	1206.29	2886.45
11	100.14	5	2	66.977	4	0.5	25210	4755.5	11761
11	100.79	7	5	57.241	5	0.5	21743	5085.5	9408
11	102.08	2	1	74.088	6	1	28663	4688	16236
11	113.17	2	1	12.627	0	0	4626	448	359
11	113.82	26	9	174.938	13	0	60508	28396	53319
11	115.12	1	1	4.40665	0	0	1275.59	889.098	499.772
11	119.29	1	1	4.40665	0	0	1275.59	889.098	499.772
11	123.45	2	1	27.535	4	1	10986	19	3340
11	124.75	2	1	19.863	3	0	7432	592	5747
11	126.05	1	1	27.062	2	0	9870	2128	6424
11	128.65	12	4	88.4895	8	1	28694	17073.5	13662.5
11	129.3	1	1	22.9395	2	0	7330	4457.5	4298.5
11	129.95	5	2	42.424	3	0	15713	2840	2233
11	130.6	2	2	38.3257	4	0	14184	5467.75	11230
11	141.28	2	1	31.742	4	0	11432	4655	4948
11	141.93	2	2	31.056	1	0	9060	7927	5257
11	143.22	15	11	153.449	14.75	0	55038	20051.5	44347
11	143.87	4	2	45.2115	0.714286	0	13987.6	9023.67	7193.29
11	145.95	10	4	54.6395	5.71429	0	18130.6	8032.67	12035.3
11	146.6	1	1	9.471	0	0	3417	1442	2609
11	148.68	1	1	9.022	2	0	2693	872	221
11	156.54	1	1	26.898	2	0	8737	3496	8221
11	157.84	2	2	15.61	2	0	6004	913	4676
11	158.49	6	2	61.493	4	1	21577	9075	5950
11	160.44	2	1	12.399	1	0	4818	529	5658
11	161.73	4	2	31.785	2	1	12415	2864	11410
11	162.38	1	1	15.2018	2.5	0.5	5113.75	1972.5	1649.25
11	166.42	13	6	89.1887	12.25	1	31872	15141.5	13334.8
11	169.15	3	2	25.037	2	0	10351	1882	17859
11	170.45	12	6	134.192	6.25	0	47225.8	20803.8	32538.5
11	176.2	1	1	22.9675	3	0	8091	1968.5	1618
11	176.85	3	1	22.9675	3	0	8091	1968.5	1618
11	182.59	2	1	10.122	0.333333	0	3357	1379.67	3290
11	183.89	4	2	35.691	2.33333	0	9538	11978.7	12739
11	184.54	21	6	221.266	12	0	75593	35386	62926
11	188.71	3	2	28.7123	2.75	0	11239.2	1363.75	2769
11	191.44	2	1	58.879	6	0	22959	7628	1564
11	197.04	3	2	19.127	0	0	5340	6463	7712
11	201.08	8	3	28.082	2	0	8115	8731	10082
11	201.73	1	1	8.48057	0.285714	0	2580.29	1891	1703.71
11	204.98	2	1	8.48057	0.285714	0	2580.29	1891	1703.71
11	205.63	3	2	51.6036	4.28571	0	20079.3	4379	19048.7
11	207.58	2	1	15.226	1	0	4936.5	2634.5	360
11	208.23	3	1	15.226	1	0	4936.5	2634.5	360
11	209.53	4	2	63.998	7	0	24618	4003	11629
11	210.18	22	9	121.787	8.75	1	39319.2	24594.8	46536
11	211.47	2	1	14.514	0.5	0	5401	1884.5	5537.75
11	212.77	3	1	14.514	0.5	0	5401	1884.5	5537.75
11	219.83	5	1	83.306	8	1	29410	14397	16401
11	221.78	2	1	19.025	2	1	7573	742	4041
11	224.51	1	1	19.037	3	0	8192	4	710
11	225.16	9	3	32.3243	2	0	12176	3662	7610.67
11	225.81	2	1	18.9953	1	0	7185	2098	4262.67
11	226.46	10	4	45.6673	1	0	15652.5	8587	14822.7
11	228.41	2	1	14.548	2	0	5241	1060	146
11	229.71	10	3	49.4794	5.4	0.2	19903	1373.6	9595.8
11	230.36	2	1	10.1684	2.4	0.2	3905	683.6	576.8
11	231.66	1	1	10.1684	2.4	0.2	3905	683.6	576.8
11	232.31	1	1	10.1684	2.4	0.2	3905	683.6	576.8
11	232.96	12	3	62.607	5	0	19450	12541	17417
11	235.03	8	3	72.543	6	1	25937	5873	13087
11	235.68	4	4	78.174	7	0	25455	16088	22873
11	249.4	2	1	40.829	4	1	16775	428	4638
11	250.04	6	2	32.946	2.5	0	9666.5	9326.25	9109.5
11	251.99	1	1	12.242	1.5	0	4596.5	913.25	1237.5
11	253.94	4	4	89.232	4	0	34153.8	8680.25	44800.8
11	254.59	2	1	9.02125	1	0.25	3209.5	1359.75	675
11	255.24	2	2	43.9075	5.5	0	17894.5	1169	1386.5
11	255.89	9	4	57.5688	7.5	0.25	21616	5961.75	2398.5
11	256.54	1	1	23.256	3	0	7112	6890	3379
11	257.19	13	8	78.379	5	0	23930	19917	15480
12	0	1	1	13.6315	1	0	5367.5	407.75	4754
12	0.65	3	3	24.511	1	0	9183	1638	11821
12	12.42	1	1	39.621	3.5	0	15320	3868	4176
12	13.07	9	5	145.237	13.25	1	53702.2	14922	18547
12	15.67	3	2	122.543	13	1	45887	8734	24181
12	16.32	3	3	47.8019	2.46965	0	16098.3	8910.95	26296.9
12	22.59	2	1	4.13492	0.469653	0	1414.31	526.951	1130.92
12	25.32	2	2	44.783	5	0	17107	3815	7666
12	25.96	5	1	38.841	3	1	13835	2305	16130
12	29.48	1	1	18.858	1	0	6944	1084	5802
12	36.54	1	1	78.382	8	1	31202	4396	22996
12	41.62	5	3	39.6635	0.25	0	13373.5	7970.5	7565.25
12	42.27	1	1	5.42	1	0	2198	58	1104
12	42.92	5	4	146.546	11.5	1	57040.2	9728	38403.5
12	44.22	1	1	2.6731	0.238095	0	829.048	273.81	664.286
12	46.3	1	1	2.6731	0.238095	0	829.048	273.81	664.286
12	47.59	1	1	11.721	1.66667	0	4400.67	998.667	1140
12	48.24	2	1	11.721	1.66667	0	4400.67	998.667	1140
12	48.89	2	1	11.721	1.66667	0	4400.67	998.667	1140
12	52.27	8	5	60.4265	5.5	0	21810	5878	12043.5
12	53.57	1	1	7.0995	0.5	0	2481	881	523.5
12	54.22	2	1	7.0995	0.5	0	2481	881	523.5
12	55.52	1	1	2.926	0.4	0	1002.4	466	396.2
12	56.17	1	1	2.926	0.4	0	1002.4	466	396.2
12	56.82	4	1	2.926	0.4	0	1002.4	466	396.2
12	58.12	4	2	11.5868	1.65	0	3947.4	1731.75	1404.45
12	60.07	1	1	8.66075	1.25	0	2945	1265.75	1008.25
12	60.72	1	1	11.069	0	0	3930	1588	4014
12	61.37	1	1	15.7408	1.75	0	6068.5	1628.25	1742.75
12	62.02	4	1	20.768	2	0	7165	2232	2004
12	63.32	4	1	20.939	0	0	6133	6030	2349
12	68.27	5	1	38.4535	3	0	14241	3821.5	11719.5
12	68.92	1	1	38.4535	3	0	14241	3821.5	11719.5
12	70.22	6	1	9.58863	1.13184	0.161692	3647.11	416.679	866.667
12	71.52	1	1	9.58863	1.13184	0.161692	3647.11	416.679	866.667
12	73.59	5	1	9.58863	1.13184	0.161692	3647.11	416.679	866.667
12	74.24	8	2	102.672	10	1	38816	5763	34648
12	74.89	3	1	18.1908	0.5	0	5533.75	4554.75	1534.75
12	75.54	3	1	18.1908	0.5	0	5533.75	4554.75	1534.75
12	76.19	1	1	18.1908	0.5	0	5533.75	4554.75	1534.75
12	76.84	1	1	18.1908	0.5	0	5533.75	4554.75	1534.75
12	77.49	3	2	49.446	1	0	17098.5	7602.5	11226.5
12	78.14	4	2	39.825	6	0	16061.5	2575.5	5869.5
12	79.57	74	14	448.288	34.2727	0	160193	54967.6	92240.5
12	80.35	5	1	42.1464	2.27273	0	14556.4	7673.64	8015.45
12	81.65	3	3	44.3237	5.25	1.25	15921.2	7023.75	10494.8
12	82.3	1	1	9.4415	1	0	3532	578	1802
12	82.95	6	2	16.7445	1	0	5930.5	2145	5110.5
12	83.6	1	1	7.303	0	0	2398.5	1567	3308.5
12	89.2	1	1	16.793	3	0	6680	456	4874
12	89.85	4	2	53.634	8.75	2.5	18289.5	8217	12460
12	96.12	1	1	11.087	0.75	0.5	4077.5	935	2465
12	96.77	2	1	11.087	0.75	0.5	4077.5	935	2465
12	104.62	14	2	149.772	12	1	55619	12506	35886
12	105.92	1	1	17.7535	1	0	6642	1362	3316
12	110.22	3	1	17.7535	1	0	6642	1362	3316
12	110.87	8	5	96.8285	5	1	36576	10093	13559
12	111.52	10	5	63.501	3	0	22333	10230	23119
12	112.17	2	2	10.897	0	0	3341	2663	1922
12	113.6	5	1	11.4415	1	0	3207	2923	1075.5
12	114.25	2	1	11.4415	1	0	3207	2923	1075.5
12	114.9	13	2	164.341	16	1	64423	10249	34184
12	119.85	5	4	113.548	8	0	45148	8224.25	21238.8
12	120.5	2	1	22.228	1	0	5891	7607	1009
12	123.88	7	3	54.935	5	0	19791	7860	7433
12	125.18	1	1	2.87387	0.483871	0	1048.55	0.806452	372.581
12	128.56	1	1	2.87387	0.483871	0	1048.55	0.806452	372.581
12	129.86	12	6	89.741	8	0.25	31742	12465.2	22034.5
12	131.94	1	1	5.29862	1.03448	0.431034	2012.5	468.879	592.845
12	133.37	3	1	16.108	1	0	5791	2016	11607
12	134.66	7	1	5.29862	1.03448	0.431034	2012.5	468.879	592.845
12	138.83	1	1	5.29862	1.03448	0.431034	2012.5	468.879	592.845
12	139.48	1	1	11.996	1	0	4421	1136	2893
12	140.13	3	1	13.597	1	0	5621	1074.5	1129
12	140.78	8	3	30.988	2	0	10221	7110.5	2858
12	143.64	1	1	0.356	0	0	161	0	0
12	146.37	1	1	20.8257	0.952381	0	7071.43	3410	9281.43
12	148.45	6	1	20.8257	0.952381	0	7071.43	3410	9281.43
12	149.1	1	1	12.4255	1	0	4314.25	1604	4363
12	151.05	9	4	74.4039	4.41667	0	27101.4	8078.61	19544.2
12	155.08	1	1	10.7074	0.416667	0	4158.19	898.611	991.25
12	157.03	8	2	61.984	5	0	23298	3740	19135
12	158.98	1	1	17.185	3	0	5372	2338	523
12	161.06	12	3	49.7944	3.98485	0.0757576	17887	8301.91	25974.3
12	162.36	2	1	6.87144	0.984848	0.0757576	2467.05	830.909	1164.32
12	166.39	3	1	6.87144	0.984848	0.0757576	2467.05	830.909	1164.32
12	168.99	2	1	6.87144	0.984848	0.0757576	2467.05	830.909	1164.32
12	173.03	3	2	16.863	2	0	6217	1144	3623
12	177.19	1	1	59.043	9	1	21219	7993	12956
12	177.84	2	1	18.029	5	1	6487	919	867
12	178.49	2	1	11.6107	1.42857	0.238095	4251.19	1116.19	1225
12	180.57	1	1	11.6107	1.42857	0.238095	4251.19	1116.19	1225
12	182.16	4	2	32.639	3	0	12956	2093	12628
12	183.45	2	1	33.617	6	0	13910	362	3041
12	184.75	8	6	81.6677	5.25	0	29774.8	10731.8	29900.2
12	185.4	1	1	16.942	1	0	5828	3315.5	6329.5
12	186.7	2	1	7.6189	1.34146	0.121951	2616.46	808.902	858.415
12	189.43	3	1	7.6189	1.34146	0.121951	2616.46	808.902	858.415
12	191.38	1	1	7.6189	1.34146	0.121951	2616.46	808.902	858.415
12	204.67	4	2	41.389	3	0	13860	5421	5288
12	206.1	1	1	39.934	6	0	15283	1742	5313
12	206.75	1	1	14.918	4	0	6021	508	4736
12	207.4	2	1	29.694	3	0	10879	1902	7153
12	208.05	1	1	19.581	2.66667	0	7701	812	1874
12	209.35	4	2	64.372	6.66667	0	25645	3093	10529
12	210	8	5	121.816	5	0	42502.8	18375.5	34075.8
12	210.65	1	1	40.074	3	1	14357	3813	7766
12	212.73	1	1	9.511	0	0	2194	3970	5450
12	214.81	2	1	22.571	4	0	8586	7	1030
12	220.28	1	1	20.714	1	0	7715	387	9438
12	224.1	4	2	17.2454	1.8125	0.232143	4332.12	5693.48	5275.72
12	228.4	2	1	4.31345	0.8125	0.232143	1490.12	536.482	466.723
12	229.05	1	1	4.31345	0.8125	0.232143	1490.12	536.482	466.723
12	231	2	1	6.84569	1.25	0.138889	2335.97	737.639	913.472
12	235.03	2	1	6.84569	1.25	0.138889	2335.97	737.639	913.472
12	237.63	2	1	27.241	3	0	10380	1927	3809
12	238.28	5	3	33.6512	1.75	0	11606.5	4001.25	4810
12	238.93	7	3	73.1128	7	0	27233.5	5910.25	8265.75
12	241.01	6	3	92.765	10	0	30454	13834.5	11929.5
12	241.66	6	2	47.5584	5.69444	0	15715.7	7929.25	5373.14
12	245.69	2	1	6.12042	0.694444	0	1894.72	1548.75	412.639
12	246.99	5	3	78.9098	6.75	0	29343	7646	11926.5
12	249.07	18	6	114.657	14.75	0	40686.2	16398.8	26378.8
12	251.02	1	1	17.8255	2.75	0	6245.25	1871.75	2279.75
12	251.67	2	2	35.3972	1.75	0	12155.2	6156	5950
12	252.32	22	8	167.5	14.5	0	62270.5	22404.5	23339.5
13	0	78	29	571.493	56	1	208858	63102.5	152818
13	0.65	1	1	15.2535	1	0	5944.5	1138	1590
13	1.3	6	2	42.1045	4	0	14721.5	6438	3545
13	1.95	14	6	87.1419	7.22066	0.203443	28857.2	16766.6	23577.5
13	2.6	1	1	6.71667	1.22066	0.203443	2370.92	570.556	661.8
13	7.69	3	1	6.71667	1.22066	0.203443	2370.92	570.556	661.8
13	8.34	1	1	39.639	4	0	16180	2291	2575
13	10.42	2	1	7.822	1	0	3205.33	188	2419
13	11.72	3	2	32.144	3	0	11042.3	2730	8266
13	13.02	2	1	5.25776	0.452436	0	1658.03	1065.19	1511.74
13	16.68	4	3	21.7728	2.45244	0	8080.03	2424.19	14698.7
13	17.32	4	2	19.0575	0	0	7723.5	3	1475
13	17.97	1	1	4.2995	0	0	1650.5	1	182
13	18.62	14	7	77.292	10	0	30529	8309	17854
13	19.27	3	2	47.538	3	1	18139	4468	6726
13	19.92	1	1	5.50563	0.625	0	2155.31	220.625	1676.56
13	21.35	1	1	5.50563	0.625	0	2155.31	220.625	1676.56
13	23.43	6	4	94.5597	7.25	0	29240.8	25460.8	25307.8
13	24.73	9	5	106.188	7	0	38002	12884	49074
13	25.38	1	1	20.161	3	0	6895	3363	3295
13	26.03	1	1	19.3697	2.25	0.75	7092.75	1920.5	3021.75
13	27.33	4	1	16.8508	1.5	0	5636.75	2996.75	2271.5
13	35.32	1	1	36.37	6.66667	1.66667	14010.7	2337.33	3603
13	36.62	1	1	36.37	6.66667	1.66667	14010.7	2337.33	3603
13	40.78	1	1	2.034	1	0	772	0	79
13	46.39	5	1	28.069	3	0	10605	9	5545
13	48.47	7	3	100.454	12	1	40549	4903	26983
13	50.42	9	3	35.7608	4.5	0	13859.5	2428.5	7478.75
13	51.72	1	1	9.2855	1.5	0	3281	1544.5	2910.5
13	52.37	14	8	111.195	5.25	0.25	37026.2	20190	29419.5
13	53.02	1	1	24.681	5	1	9521	2581	1460
13	53.66	3	3	19.397	0	0	6734	2277	5699
13	57.18	8	2	55.15	3	1	15980	15945	16209
13	59.26	1	1	11.1967	0.5	0	4062	1480.75	2472.25
13	62.77	6	3	27.0185	3.07692	0	9862.54	2848.33	3772.4
13	64.2	1	1	5.81077	0.576923	0	2291.54	55.5769	1101.15
13	64.85	1	1	5.81077	0.576923	0	2291.54	55.5769	1101.15
13	65.5	6	3	28.7958	0.576923	0	10577.5	1360.58	10481.2
13	71.23	7	3	45.7032	3.25	0	15372.5	7083.5	15498.2
13	73.18	7	3	44.1662	3.25	0	12666.5	12795.5	20686.2
13	75.91	1	1	2.71222	0.416667	0.138889	790.833	706.806	331.528
13	78.64	1	1	2.71222	0.416667	0.138889	790.833	706.806	331.528
13	79.94	7	4	51.0072	2.41667	1.13889	20358.8	1265.81	12305.5
13	81.24	2	1	17.5067	2.66667	0	6854.33	1095.33	613.333
13	82.54	2	2	34.9237	3.66667	0	11559.3	6659.33	7198.33
13	83.84	3	2	18.5561	2.76923	0	5522.92	4397.58	1199.04
13	86.57	9	3	39.1586	2.54342	0	14943.5	3568	11048.8
13	89.95	3	1	10.2305	1.77419	0	3891.61	817.419	2327.74
13	90.6	9	3	113.934	14	3	43262	9706	10099
13	92.68	1	1	27.686	3	2	11208	5	9637
13	97.13	6	3	61.879	5	1	20935	10668	3462
13	98.43	1	1	19.483	2	0.25	7061	2428	4146.25
13	99.08	2	1	19.483	2	0.25	7061	2428	4146.25
13	99.73	1	1	19.483	2	0.25	7061	2428	4146.25
13	100.38	5	3	64.9398	5	0.25	24312	6835.25	19661.8
13	101.03	15	3	89.125	6	0	33682	7304.5	21508.5
13	101.68	1	1	51.572	4	0	19361	3600	11455
13	105.45	31	9	191.984	13.25	0	67615.5	25422.5	49969.5
13	109.1	1	1	21.804	2	0	6562	5834	4608
13	109.75	10	1	61.28	4	1	22188	4598	13199
13	110.39	1	1	15.8325	1	0.5	6269	1107.5	311
13	111.04	2	1	15.8325	1	0.5	6269	1107.5	311
13	114.43	2	1	4.68645	0.312	0	1669.1	537.264	1244.26
13	120.03	7	5	87.4717	6.562	0	30049.8	16304.8	13475.5
[truncated: 758 more rows]
