# Supplementary material for: Genome analysis and avirulence gene cloning using a high-density RADseq linkage map of the flax rust fungus, Melampsora lini
Source: BMC Genomics. 2016 Aug 22;17(1):667. doi: 10.1186/s12864-016-3011-9 (PMC4994203; doi:10.1186/s12864-016-3011-9)
Supplement: Additional file 16: — Genotyping scores used to make the CH5 genetic map. Table showing the number of markers, number of genotyping scores of each type and number of missing/corrected genotyping scores for each linkage group in the CH5 genetic map. (XLSX 12 kb) [file 12864_2016_3011_MOESM16_ESM.xlsx]

## Sheet: Genotyping_summary
Additional file 16. Genotyping scores used to make the CH5 genetic map.
Linkage group	Number of markers	Genotype scores	A scores	X scores	B scores	Not scored by STACKS	Corrected by DRcheck	Total missing
LG1	999	76923	18644	37233	20447	521	78	599
LG2	1032	79464	20259	40447	18149	540	69	609
LG3	883	67991	16733	35700	15035	440	83	523
LG4	952	73304	15832	37271	19653	486	62	548
LG5	765	58905	14732	29581	14155	381	56	437
LG6	882	67914	17580	32827	16964	470	73	543
LG7	768	59136	14283	30059	14344	407	43	450
LG8	599	46123	11611	23814	10352	297	49	346
LG9	725	55825	12636	28746	13988	394	61	455
LG10	655	50435	11691	25331	13007	355	51	406
LG11	554	42658	9565	20775	12008	266	44	310
LG12	520	40040	9741	20583	9408	264	44	308
LG13	678	52206	11248	28541	11971	377	69	446
LG14	457	35189	9134	17051	8689	272	43	315
LG15	659	50743	10581	26211	13555	345	51	396
LG16	400	30800	5997	16290	8284	191	38	229
LG17	293	22561	4856	11807	5712	153	33	186
LG18	265	20405	5097	10050	5086	149	23	172
LG19	276	21252	4666	10888	5541	133	24	157
LG20	273	21021	5782	9976	5106	139	18	157
LG21	199	15323	2839	8343	4011	108	22	130
LG22	123	9471	2462	4219	2713	72	5	77
LG23	113	8701	1935	4930	1769	58	9	67
LG24	94	7238	1856	3752	1574	53	3	56
LG25	85	6545	1321	3729	1436	52	7	59
LG26	91	7007	2029	3559	1390	24	5	29
LG27	72	5544	1236	2748	1518	36	6	42
Total	13412	1032724	244346	524461	255865	6983	1069	8052
